# Supplementary material for: The Profiles and Functions of RNA Editing Sites Associated with High-Altitude Adaptation in Goats
Source: Int J Mol Sci. 2023 Feb 4;24(4):3115. doi: 10.3390/ijms24043115 (PMC9964554; doi:10.3390/ijms24043115)
Supplement: Supplementary file 1 [file ijms-24-03115-s001.zip]

Archive with 1 entries (1 files):
- ijms-2117734-supplementary.xlsx
