# Supplementary material for: The Profiles and Functions of RNA Editing Sites Associated with High-Altitude Adaptation in Goats
Source: Int J Mol Sci. 2023 Feb 4;24(4):3115. doi: 10.3390/ijms24043115 (PMC9964554; doi:10.3390/ijms24043115)
Supplement: Supplementary file 1 [file ijms-24-03115-s001.zip › ijms-2117734-supplementary.xlsx]

## Sheet: Table S1
Table S1. The filtration of raw RNA editing.
Sample	Raw count	Database SNP	Individual SNP	Samples <3	All level =1	Sum filter	Clean count	Clean rate
Average	5747.9	275.375	79.475	3025.6	264.15	3644.6	2103.3	0.36056
IMG1_heart	4272	226	74	2240	204	2744	1528	0.3578
IMG1_kidney	5387	298	87	2338	273	2996	2391	0.4439
IMG1_LD	6256	284	88	3260	291	3923	2333	0.373
IMG1_lung	7795	334	105	3905	389	4733	3062	0.3929
IMG2_heart	4524	277	46	2418	198	2939	1585	0.3504
IMG2_kidney	5720	328	81	2726	198	3333	2387	0.4174
IMG2_LD	4496	280	67	2485	218	3050	1446	0.3217
IMG2_lung	7389	362	82	3569	312	4325	3064	0.4147
IMG3_heart	4396	216	89	2358	191	2854	1542	0.3509
IMG3_kidney	6488	281	115	3303	245	3944	2544	0.3922
IMG3_LD	4843	251	93	2647	237	3228	1615	0.3335
IMG3_lung	5801	399	63	3565	328	4355	1446	0.2493
IMG4_heart	5275	209	74	3036	231	3550	1725	0.3271
IMG4_kidney	7080	260	96	3848	247	4451	2629	0.3714
IMG4_LD	4542	181	81	2525	244	3031	1511	0.3327
IMG4_lung	8301	231	111	4310	376	5028	3273	0.3943
IMG5_heart	3208	179	47	1728	149	2103	1105	0.3446
IMG5_kidney	6213	311	82	2941	240	3574	2639	0.4248
IMG5_LD	4452	251	74	2369	220	2914	1538	0.3455
IMG5_lung	8326	331	106	4097	310	4844	3482	0.4183
TBG1_heart	3354	227	29	1962	264	2482	872	0.2601
TBG1_kidney	5130	188	61	2872	349	3470	1660	0.3236
TBG1_LD	4613	193	83	2472	249	2997	1616	0.3504
TBG1_lung	6950	248	114	3245	359	3966	2984	0.4294
TBG2_heart	5070	234	63	2880	247	3424	1646	0.3247
TBG2_kidney	4449	135	52	3234	223	3644	805	0.181
TBG2_LD	5251	278	72	2817	250	3417	1834	0.3493
TBG2_lung	8251	335	90	4112	355	4892	3359	0.4072
TBG3_heart	3294	139	48	1714	258	2159	1135	0.3447
TBG3_kidney	6373	244	106	3211	256	3817	2556	0.4011
TBG3_LD	5040	237	84	2583	240	3144	1896	0.3763
TBG3_lung	7034	745	72	3848	401	5066	1968	0.2798
TBG4_heart	4772	237	77	2389	235	2938	1834	0.3844
TBG4_kidney	6529	308	80	3252	207	3847	2682	0.4108
TBG4_LD	4763	258	83	2288	259	2888	1875	0.3937
TBG4_lung	7857	328	88	3702	372	4490	3367	0.4286
TBG5_heart	4500	220	54	2429	202	2905	1595	0.3545
TBG5_kidney	6803	327	79	3642	210	4258	2545	0.3742
TBG5_LD	4952	272	82	2514	205	3073	1879	0.3795
TBG5_lung	10167	373	101	6190	324	6988	3179	0.3127

## Sheet: Table S2
Table S2. List of high-quality RNA editing sites across 40 individuals.
Position	Population	Individual	Tissue	Sample	Region	Position	Reference	Strand	Coverage-q30	MeanQ	BaseCount[A,C,G,T]	AllSubs	Frequency	gCoverage-q30	gMeanQ	gBaseCount[A,C,G,T]	gAllSubs	gFrequency
1:405195_0	IMG	IMG1	Heart	IMG1_heart	1	405195	A	-	76	46.41	[53, 0, 23, 0]	AG	0.3	7	42.29	[7, 0, 0, 0]	-	0
1:624859_2	IMG	IMG1	Heart	IMG1_heart	1	624859	T	unkonw	14	39.64	[0, 6, 0, 8]	TC	0.43	5	37	[0, 0, 0, 5]	-	0
1:624862_2	IMG	IMG1	Heart	IMG1_heart	1	624862	T	unkonw	12	40.08	[0, 7, 0, 5]	TC	0.58	6	37	[0, 0, 0, 6]	-	0
1:624867_2	IMG	IMG1	Heart	IMG1_heart	1	624867	T	unkonw	12	40.08	[0, 6, 0, 6]	TC	0.5	7	37	[0, 0, 0, 7]	-	0
1:624992_2	IMG	IMG1	Heart	IMG1_heart	1	624992	T	unkonw	29	42.1	[0, 7, 0, 22]	TC	0.24	7	47.57	[0, 0, 0, 7]	-	0
1:625004_2	IMG	IMG1	Heart	IMG1_heart	1	625004	T	unkonw	30	44.4	[0, 6, 0, 24]	TC	0.2	7	40.57	[0, 0, 0, 7]	-	0
1:626768_2	IMG	IMG1	Heart	IMG1_heart	1	626768	T	unkonw	25	39.96	[0, 10, 0, 15]	TC	0.4	9	41.11	[0, 0, 0, 9]	-	0
1:626790_2	IMG	IMG1	Heart	IMG1_heart	1	626790	T	unkonw	17	53.71	[0, 5, 0, 12]	TC	0.29	7	42.29	[0, 0, 0, 7]	-	0
1:626797_2	IMG	IMG1	Heart	IMG1_heart	1	626797	T	unkonw	18	52.78	[0, 3, 0, 15]	TC	0.17	7	37	[0, 0, 0, 7]	-	0
1:626798_2	IMG	IMG1	Heart	IMG1_heart	1	626798	T	unkonw	18	52.78	[0, 3, 0, 15]	TC	0.17	7	37	[0, 0, 0, 7]	-	0
1:626799_2	IMG	IMG1	Heart	IMG1_heart	1	626799	T	unkonw	18	52.78	[0, 3, 0, 15]	TC	0.17	7	37	[0, 0, 0, 7]	-	0
1:626812_2	IMG	IMG1	Heart	IMG1_heart	1	626812	T	unkonw	18	49.33	[0, 4, 0, 14]	TC	0.22	5	37	[0, 0, 0, 5]	-	0
1:626824_2	IMG	IMG1	Heart	IMG1_heart	1	626824	T	unkonw	24	45.75	[0, 4, 0, 20]	TC	0.17	8	37	[0, 0, 0, 8]	-	0
1:23871594_2	IMG	IMG1	Heart	IMG1_heart	1	23871594	A	unkonw	47	37	[1, 46, 0, 0]	AC	0.98	10	37	[10, 0, 0, 0]	-	0
1:23876541_2	IMG	IMG1	Heart	IMG1_heart	1	23876541	A	unkonw	71	43.77	[0, 0, 71, 0]	AG	1	9	37	[9, 0, 0, 0]	-	0
1:41341066_2	IMG	IMG1	Heart	IMG1_heart	1	41341066	A	unkonw	80	43.01	[71, 0, 9, 0]	AG	0.11	9	39.78	[9, 0, 0, 0]	-	0
1:41341179_2	IMG	IMG1	Heart	IMG1_heart	1	41341179	A	unkonw	74	41	[63, 0, 11, 0]	AG	0.15	7	42.29	[7, 0, 0, 0]	-	0
1:41345235_2	IMG	IMG1	Heart	IMG1_heart	1	41345235	A	unkonw	33	42.61	[29, 0, 4, 0]	AG	0.12	7	42.29	[7, 0, 0, 0]	-	0
1:41345249_2	IMG	IMG1	Heart	IMG1_heart	1	41345249	A	unkonw	32	42.78	[23, 0, 9, 0]	AG	0.28	9	37	[9, 0, 0, 0]	-	0
1:41345250_2	IMG	IMG1	Heart	IMG1_heart	1	41345250	A	unkonw	32	42.41	[23, 0, 9, 0]	AG	0.28	9	37	[9, 0, 0, 0]	-	0
1:41345330_2	IMG	IMG1	Heart	IMG1_heart	1	41345330	A	unkonw	29	43.34	[25, 0, 4, 0]	AG	0.14	7	37	[7, 0, 0, 0]	-	0
1:41345340_2	IMG	IMG1	Heart	IMG1_heart	1	41345340	A	unkonw	38	38.95	[30, 0, 8, 0]	AG	0.21	6	37	[6, 0, 0, 0]	-	0
1:41345343_2	IMG	IMG1	Heart	IMG1_heart	1	41345343	A	unkonw	37	38.3	[30, 0, 7, 0]	AG	0.19	7	37	[7, 0, 0, 0]	-	0
1:41346553_2	IMG	IMG1	Heart	IMG1_heart	1	41346553	A	unkonw	20	44.4	[13, 0, 7, 0]	AG	0.35	9	37	[9, 0, 0, 0]	-	0
1:41347396_2	IMG	IMG1	Heart	IMG1_heart	1	41347396	A	unkonw	20	46.25	[12, 0, 8, 0]	AG	0.4	12	40.08	[12, 0, 0, 0]	-	0
1:44661870_2	IMG	IMG1	Heart	IMG1_heart	1	44661870	G	unkonw	27	60.26	[20, 0, 7, 0]	GA	0.74	7	42.29	[0, 0, 7, 0]	-	0
1:45758360_2	IMG	IMG1	Heart	IMG1_heart	1	45758360	A	unkonw	13	37	[9, 0, 4, 0]	AG	0.31	13	39.85	[13, 0, 0, 0]	-	0
1:45758365_2	IMG	IMG1	Heart	IMG1_heart	1	45758365	A	unkonw	12	37	[9, 0, 3, 0]	AG	0.25	12	37	[12, 0, 0, 0]	-	0
1:45759125_2	IMG	IMG1	Heart	IMG1_heart	1	45759125	A	unkonw	15	51.8	[12, 0, 3, 0]	AG	0.2	9	45.22	[9, 0, 0, 0]	-	0
1:50042872_1	IMG	IMG1	Heart	IMG1_heart	1	50042872	G	+	102	38.81	[102, 0, 0, 0]	GA	1	11	40.36	[0, 0, 11, 0]	-	0
1:50042875_1	IMG	IMG1	Heart	IMG1_heart	1	50042875	A	+	110	38.68	[0, 0, 110, 0]	AG	1	10	40.7	[10, 0, 0, 0]	-	0
1:56513688_1	IMG	IMG1	Heart	IMG1_heart	1	56513688	G	+	23	37	[20, 1, 2, 0]	GA	0.91	6	49.33	[0, 0, 6, 0]	-	0
1:56513689_1	IMG	IMG1	Heart	IMG1_heart	1	56513689	T	+	23	37	[1, 20, 0, 2]	TC	0.91	6	49.33	[0, 0, 0, 6]	-	0
1:64096343_2	IMG	IMG1	Heart	IMG1_heart	1	64096343	T	unkonw	16	47.75	[0, 3, 0, 13]	TC	0.19	9	37	[0, 0, 0, 9]	-	0
1:64105467_2	IMG	IMG1	Heart	IMG1_heart	1	64105467	T	unkonw	65	40.97	[0, 7, 0, 58]	TC	0.11	13	39.85	[0, 0, 0, 13]	-	0
1:67592662_2	IMG	IMG1	Heart	IMG1_heart	1	67592662	A	unkonw	49	42.8	[17, 0, 32, 0]	AG	0.65	11	40.36	[11, 0, 0, 0]	-	0
1:67592779_2	IMG	IMG1	Heart	IMG1_heart	1	67592779	A	unkonw	78	40.32	[65, 0, 13, 0]	AG	0.17	9	37	[9, 0, 0, 0]	-	0
1:67593550_2	IMG	IMG1	Heart	IMG1_heart	1	67593550	A	unkonw	58	41.69	[52, 0, 6, 0]	AG	0.1	7	42.29	[7, 0, 0, 0]	-	0
1:67593561_2	IMG	IMG1	Heart	IMG1_heart	1	67593561	A	unkonw	59	38.88	[9, 0, 50, 0]	AG	0.85	10	44.4	[10, 0, 0, 0]	-	0
1:67593597_2	IMG	IMG1	Heart	IMG1_heart	1	67593597	A	unkonw	55	40.36	[47, 0, 8, 0]	AG	0.15	11	40.36	[11, 0, 0, 0]	-	0
1:67593660_2	IMG	IMG1	Heart	IMG1_heart	1	67593660	A	unkonw	57	39.39	[33, 0, 23, 1]	AG	0.41	11	37	[11, 0, 0, 0]	-	0
1:67593759_2	IMG	IMG1	Heart	IMG1_heart	1	67593759	A	unkonw	46	41	[41, 0, 5, 0]	AG	0.11	9	45.22	[9, 0, 0, 0]	-	0
1:71326966_0	IMG	IMG1	Heart	IMG1_heart	1	71326966	G	-	10	48.1	[9, 0, 1, 0]	GA	0.9	8	37	[0, 0, 8, 0]	-	0
1:72633767_1	IMG	IMG1	Heart	IMG1_heart	1	72633767	A	+	15	37	[0, 0, 15, 0]	AG	1	6	37	[6, 0, 0, 0]	-	0
1:72633769_1	IMG	IMG1	Heart	IMG1_heart	1	72633769	A	+	15	37	[0, 0, 0, 15]	AT	1	6	37	[6, 0, 0, 0]	-	0
1:72633771_1	IMG	IMG1	Heart	IMG1_heart	1	72633771	C	+	14	37	[0, 0, 14, 0]	CG	1	5	37	[0, 5, 0, 0]	-	0
1:72633773_1	IMG	IMG1	Heart	IMG1_heart	1	72633773	T	+	14	37	[0, 14, 0, 0]	TC	1	5	37	[0, 0, 0, 5]	-	0
1:81856992_0	IMG	IMG1	Heart	IMG1_heart	1	81856992	G	-	11	37	[11, 0, 0, 0]	GA	1	14	37	[0, 0, 14, 0]	-	0
1:81857268_2	IMG	IMG1	Heart	IMG1_heart	1	81857268	C	unkonw	297	37.29	[0, 0, 0, 297]	CT	1	5	37	[0, 5, 0, 0]	-	0
1:82067754_0	IMG	IMG1	Heart	IMG1_heart	1	82067754	T	-	15	37	[15, 0, 0, 0]	TA	1	8	41.62	[0, 0, 0, 8]	-	0
1:82657030_0	IMG	IMG1	Heart	IMG1_heart	1	82657030	A	-	454	38.09	[1, 0, 0, 453]	AT	1	6	41.17	[6, 0, 0, 0]	-	0
1:82657031_0	IMG	IMG1	Heart	IMG1_heart	1	82657031	T	-	451	38.07	[450, 0, 0, 1]	TA	1	7	42.29	[0, 0, 0, 7]	-	0
1:82657032_0	IMG	IMG1	Heart	IMG1_heart	1	82657032	G	-	448	38.1	[0, 447, 1, 0]	GC	1	8	41.62	[0, 0, 8, 0]	-	0
1:87534365_1	IMG	IMG1	Heart	IMG1_heart	1	87534365	C	+	20	47.5	[0, 17, 0, 3]	CT	0.15	8	37	[0, 8, 0, 0]	-	0
1:88570153_2	IMG	IMG1	Heart	IMG1_heart	1	88570153	T	unkonw	16	39.31	[0, 16, 0, 0]	TC	1	11	40.36	[0, 0, 0, 11]	-	0
1:103391546_1	IMG	IMG1	Heart	IMG1_heart	1	103391546	T	+	42	52.24	[0, 42, 0, 0]	TC	1	8	37	[0, 0, 0, 8]	-	0
1:119310369_0	IMG	IMG1	Heart	IMG1_heart	1	119310369	G	-	27	38.37	[27, 0, 0, 0]	GA	1	11	40.36	[0, 0, 11, 0]	-	0
1:125525926_0	IMG	IMG1	Heart	IMG1_heart	1	125525926	T	-	19	38.95	[0, 0, 19, 0]	TG	1	6	37	[0, 0, 0, 6]	-	0
1:125525928_0	IMG	IMG1	Heart	IMG1_heart	1	125525928	C	-	18	39.06	[0, 0, 18, 0]	CG	1	5	37	[0, 5, 0, 0]	-	0
1:127060017_0	IMG	IMG1	Heart	IMG1_heart	1	127060017	C	-	68	39.54	[0, 35, 0, 33]	CT	0.49	6	37	[0, 6, 0, 0]	-	0
1:151376241_1	IMG	IMG1	Heart	IMG1_heart	1	151376241	G	+	14	39.64	[9, 0, 5, 0]	GA	0.64	5	51.8	[0, 0, 5, 0]	-	0
1:153063680_2	IMG	IMG1	Heart	IMG1_heart	1	153063680	A	unkonw	14	37	[11, 0, 3, 0]	AG	0.21	8	37	[8, 0, 0, 0]	-	0
1:153165934_0	IMG	IMG1	Heart	IMG1_heart	1	153165934	T	-	44	37	[0, 25, 0, 19]	TC	0.57	5	37	[0, 0, 0, 5]	-	0
10:2395600_2	IMG	IMG1	Heart	IMG1_heart	10	2395600	T	unkonw	14	39.64	[0, 0, 3, 11]	TG	0.21	5	37	[0, 0, 0, 5]	-	0
10:2396319_2	IMG	IMG1	Heart	IMG1_heart	10	2396319	T	unkonw	22	38.68	[0, 0, 4, 18]	TG	0.18	7	37	[0, 0, 0, 7]	-	0
10:2396320_2	IMG	IMG1	Heart	IMG1_heart	10	2396320	G	unkonw	19	38.32	[0, 4, 15, 0]	GC	0.21	8	37	[0, 0, 8, 0]	-	0
10:2396321_2	IMG	IMG1	Heart	IMG1_heart	10	2396321	C	unkonw	22	38.68	[4, 18, 0, 0]	CA	0.18	7	37	[0, 7, 0, 0]	-	0
10:14536144_2	IMG	IMG1	Heart	IMG1_heart	10	14536144	A	unkonw	11	37	[8, 0, 3, 0]	AG	0.27	12	37	[12, 0, 0, 0]	-	0
10:14536231_2	IMG	IMG1	Heart	IMG1_heart	10	14536231	A	unkonw	20	39.35	[14, 0, 6, 0]	AG	0.3	8	37	[8, 0, 0, 0]	-	0
10:14536236_2	IMG	IMG1	Heart	IMG1_heart	10	14536236	A	unkonw	22	47.09	[14, 0, 8, 0]	AG	0.36	8	37	[8, 0, 0, 0]	-	0
10:14536607_2	IMG	IMG1	Heart	IMG1_heart	10	14536607	A	unkonw	14	39.64	[11, 0, 3, 0]	AG	0.21	7	42.29	[7, 0, 0, 0]	-	0
10:14536612_2	IMG	IMG1	Heart	IMG1_heart	10	14536612	A	unkonw	14	39.64	[9, 0, 5, 0]	AG	0.36	7	42.29	[7, 0, 0, 0]	-	0
10:14536619_2	IMG	IMG1	Heart	IMG1_heart	10	14536619	A	unkonw	10	40.7	[6, 0, 4, 0]	AG	0.4	7	42.29	[7, 0, 0, 0]	-	0
10:14536660_2	IMG	IMG1	Heart	IMG1_heart	10	14536660	A	unkonw	10	37	[5, 0, 5, 0]	AG	0.5	6	37	[6, 0, 0, 0]	-	0
10:14536751_2	IMG	IMG1	Heart	IMG1_heart	10	14536751	A	unkonw	10	40.7	[7, 0, 3, 0]	AG	0.3	6	37	[6, 0, 0, 0]	-	0
10:14536756_2	IMG	IMG1	Heart	IMG1_heart	10	14536756	A	unkonw	10	39.5	[7, 0, 3, 0]	AG	0.3	5	37	[5, 0, 0, 0]	-	0
10:14536767_2	IMG	IMG1	Heart	IMG1_heart	10	14536767	A	unkonw	10	40.7	[5, 0, 5, 0]	AG	0.5	6	37	[6, 0, 0, 0]	-	0
10:14536769_2	IMG	IMG1	Heart	IMG1_heart	10	14536769	A	unkonw	10	40.7	[6, 0, 4, 0]	AG	0.4	6	37	[6, 0, 0, 0]	-	0
10:15558064_2	IMG	IMG1	Heart	IMG1_heart	10	15558064	T	unkonw	16	41.62	[0, 3, 0, 13]	TC	0.19	7	42.29	[0, 0, 0, 7]	-	0
10:16750985_2	IMG	IMG1	Heart	IMG1_heart	10	16750985	A	unkonw	166	42.78	[149, 0, 17, 0]	AG	0.1	9	37	[9, 0, 0, 0]	-	0
10:16750999_2	IMG	IMG1	Heart	IMG1_heart	10	16750999	A	unkonw	163	42.22	[144, 0, 19, 0]	AG	0.12	8	40.12	[8, 0, 0, 0]	-	0
10:16751320_2	IMG	IMG1	Heart	IMG1_heart	10	16751320	A	unkonw	200	39.46	[131, 0, 69, 0]	AG	0.34	10	40.7	[10, 0, 0, 0]	-	0
10:16751334_2	IMG	IMG1	Heart	IMG1_heart	10	16751334	A	unkonw	213	41.69	[171, 0, 42, 0]	AG	0.2	12	43.17	[12, 0, 0, 0]	-	0
10:16751341_2	IMG	IMG1	Heart	IMG1_heart	10	16751341	A	unkonw	217	41.3	[146, 0, 71, 0]	AG	0.33	10	44.4	[10, 0, 0, 0]	-	0
10:16751370_2	IMG	IMG1	Heart	IMG1_heart	10	16751370	A	unkonw	214	44.2	[165, 0, 49, 0]	AG	0.23	12	40.08	[12, 0, 0, 0]	-	0
10:17330783_2	IMG	IMG1	Heart	IMG1_heart	10	17330783	A	unkonw	50	37.74	[39, 0, 11, 0]	AG	0.22	7	37	[7, 0, 0, 0]	-	0
10:20394564_2	IMG	IMG1	Heart	IMG1_heart	10	20394564	C	unkonw	16	46	[0, 12, 0, 4]	CT	0.25	6	37	[0, 6, 0, 0]	-	0
10:32638756_2	IMG	IMG1	Heart	IMG1_heart	10	32638756	T	unkonw	15	37	[13, 0, 0, 2]	TA	0.87	11	37	[0, 0, 0, 11]	-	0
10:33632730_1	IMG	IMG1	Heart	IMG1_heart	10	33632730	G	+	49	38.51	[8, 0, 41, 0]	GA	0.16	9	37	[0, 0, 9, 0]	-	0
10:40915038_1	IMG	IMG1	Heart	IMG1_heart	10	40915038	T	+	12	46.25	[0, 5, 0, 7]	TC	0.42	9	45.22	[0, 0, 0, 9]	-	0
10:40915039_1	IMG	IMG1	Heart	IMG1_heart	10	40915039	T	+	12	45.25	[0, 5, 0, 7]	TC	0.42	9	45.22	[0, 0, 0, 9]	-	0
10:41638609_2	IMG	IMG1	Heart	IMG1_heart	10	41638609	A	unkonw	26	38.42	[4, 0, 22, 0]	AG	0.85	9	41.11	[9, 0, 0, 0]	-	0
10:41639068_2	IMG	IMG1	Heart	IMG1_heart	10	41639068	G	unkonw	962	40.72	[962, 0, 0, 0]	GA	1	5	37	[0, 0, 5, 0]	-	0
10:41953382_0	IMG	IMG1	Heart	IMG1_heart	10	41953382	T	-	30	37	[0, 4, 0, 26]	TC	0.13	10	37	[0, 0, 0, 10]	-	0
10:41953383_0	IMG	IMG1	Heart	IMG1_heart	10	41953383	C	-	32	37	[5, 27, 0, 0]	CA	0.16	10	37	[0, 10, 0, 0]	-	0
10:51634344_0	IMG	IMG1	Heart	IMG1_heart	10	51634344	C	-	201	41.36	[0, 1, 0, 200]	CT	1	9	45.22	[0, 9, 0, 0]	-	0
10:51634415_0	IMG	IMG1	Heart	IMG1_heart	10	51634415	C	-	183	39.83	[0, 1, 0, 182]	CT	0.99	10	37	[0, 10, 0, 0]	-	0
10:51634465_2	IMG	IMG1	Heart	IMG1_heart	10	51634465	T	unkonw	18	37	[0, 0, 17, 1]	TG	0.94	8	55.5	[0, 0, 0, 8]	-	0
10:56119822_1	IMG	IMG1	Heart	IMG1_heart	10	56119822	C	+	34	38.09	[0, 29, 5, 0]	CG	0.15	7	42.29	[0, 7, 0, 0]	-	0
10:56121403_1	IMG	IMG1	Heart	IMG1_heart	10	56121403	G	+	68	39.72	[7, 0, 61, 0]	GA	0.1	8	41.62	[0, 0, 8, 0]	-	0
10:57759641_2	IMG	IMG1	Heart	IMG1_heart	10	57759641	A	unkonw	22	40.36	[17, 0, 5, 0]	AG	0.23	5	37	[5, 0, 0, 0]	-	0
10:57759661_2	IMG	IMG1	Heart	IMG1_heart	10	57759661	A	unkonw	18	41.11	[15, 0, 3, 0]	AG	0.17	5	37	[5, 0, 0, 0]	-	0
10:59716706_1	IMG	IMG1	Heart	IMG1_heart	10	59716706	T	+	17	37	[17, 0, 0, 0]	TA	1	8	37	[0, 0, 0, 8]	-	0
10:61690791_2	IMG	IMG1	Heart	IMG1_heart	10	61690791	T	unkonw	49	37	[0, 28, 0, 21]	TC	0.57	8	37	[0, 0, 0, 8]	-	0
10:64626938_2	IMG	IMG1	Heart	IMG1_heart	10	64626938	T	unkonw	40	44.4	[0, 4, 0, 36]	TC	0.1	5	44.4	[0, 0, 0, 5]	-	0
10:64626948_2	IMG	IMG1	Heart	IMG1_heart	10	64626948	T	unkonw	39	43.64	[0, 6, 0, 33]	TC	0.15	5	44.4	[0, 0, 0, 5]	-	0
10:64626949_2	IMG	IMG1	Heart	IMG1_heart	10	64626949	T	unkonw	33	44.48	[0, 5, 0, 28]	TC	0.15	5	44.4	[0, 0, 0, 5]	-	0
10:64627026_2	IMG	IMG1	Heart	IMG1_heart	10	64627026	T	unkonw	55	40.35	[0, 21, 0, 34]	TC	0.38	5	37	[0, 0, 0, 5]	-	0
10:66229009_1	IMG	IMG1	Heart	IMG1_heart	10	66229009	A	+	19	42.84	[0, 0, 0, 19]	AT	1	12	40.08	[12, 0, 0, 0]	-	0
10:66297668_2	IMG	IMG1	Heart	IMG1_heart	10	66297668	C	unkonw	43	42.16	[0, 27, 0, 16]	CT	0.37	6	49.33	[0, 6, 0, 0]	-	0
10:67381670_0	IMG	IMG1	Heart	IMG1_heart	10	67381670	T	-	28	37	[0, 3, 0, 25]	TC	0.11	10	40.7	[0, 0, 0, 10]	-	0
10:67381755_0	IMG	IMG1	Heart	IMG1_heart	10	67381755	T	-	34	39.18	[0, 6, 0, 28]	TC	0.18	8	37	[0, 0, 0, 8]	-	0
10:67381821_0	IMG	IMG1	Heart	IMG1_heart	10	67381821	T	-	28	40.96	[0, 3, 0, 25]	TC	0.11	7	37	[0, 0, 0, 7]	-	0
10:72762052_1	IMG	IMG1	Heart	IMG1_heart	10	72762052	C	+	40134	42.81	[0, 18042, 0, 22092]	CT	0.55	6	49.33	[0, 6, 0, 0]	-	0
10:72764580_1	IMG	IMG1	Heart	IMG1_heart	10	72764580	A	+	27	37	[17, 10, 0, 0]	AC	0.37	11	41.36	[11, 0, 0, 0]	-	0
10:75310000_2	IMG	IMG1	Heart	IMG1_heart	10	75310000	T	unkonw	23	38.61	[9, 0, 0, 14]	TA	0.39	7	37	[0, 0, 0, 7]	-	0
10:79553402_0	IMG	IMG1	Heart	IMG1_heart	10	79553402	A	-	12	54.5	[9, 0, 3, 0]	AG	0.25	6	37	[6, 0, 0, 0]	-	0
10:79554211_0	IMG	IMG1	Heart	IMG1_heart	10	79554211	A	-	17	39.18	[14, 0, 3, 0]	AG	0.18	5	37	[5, 0, 0, 0]	-	0
10:79554261_0	IMG	IMG1	Heart	IMG1_heart	10	79554261	A	-	13	45.54	[1, 0, 12, 0]	AG	0.92	6	37	[6, 0, 0, 0]	-	0
10:79606940_1	IMG	IMG1	Heart	IMG1_heart	10	79606940	A	+	50	45.86	[0, 0, 50, 0]	AG	1	6	37	[6, 0, 0, 0]	-	0
10:79852470_2	IMG	IMG1	Heart	IMG1_heart	10	79852470	G	unkonw	21	38.71	[3, 0, 18, 0]	GA	0.14	6	36.83	[0, 0, 6, 0]	-	0
10:79899079_2	IMG	IMG1	Heart	IMG1_heart	10	79899079	A	unkonw	37	41	[33, 4, 0, 0]	AC	0.11	5	37	[5, 0, 0, 0]	-	0
10:79899121_2	IMG	IMG1	Heart	IMG1_heart	10	79899121	C	unkonw	63	42.29	[0, 50, 0, 13]	CT	0.21	5	37	[0, 5, 0, 0]	-	0
10:79899913_2	IMG	IMG1	Heart	IMG1_heart	10	79899913	T	unkonw	80	40.09	[0, 0, 26, 54]	TG	0.33	11	37	[0, 0, 0, 11]	-	0
10:79899938_2	IMG	IMG1	Heart	IMG1_heart	10	79899938	C	unkonw	88	38.26	[0, 48, 0, 40]	CT	0.45	11	37	[0, 11, 0, 0]	-	0
10:79901082_2	IMG	IMG1	Heart	IMG1_heart	10	79901082	T	unkonw	93	37	[0, 48, 0, 45]	TC	0.52	6	37	[0, 0, 0, 6]	-	0
10:79901134_2	IMG	IMG1	Heart	IMG1_heart	10	79901134	A	unkonw	50	37	[29, 0, 21, 0]	AG	0.42	5	44.4	[5, 0, 0, 0]	-	0
10:79901686_2	IMG	IMG1	Heart	IMG1_heart	10	79901686	A	unkonw	22	40.36	[19, 0, 3, 0]	AG	0.14	10	44.4	[10, 0, 0, 0]	-	0
10:79902785_2	IMG	IMG1	Heart	IMG1_heart	10	79902785	G	unkonw	76	37.49	[0, 42, 34, 0]	GC	0.55	9	41.11	[0, 0, 9, 0]	-	0
10:79903355_2	IMG	IMG1	Heart	IMG1_heart	10	79903355	A	unkonw	48	43.17	[32, 0, 16, 0]	AG	0.33	7	37	[7, 0, 0, 0]	-	0
10:79903373_2	IMG	IMG1	Heart	IMG1_heart	10	79903373	G	unkonw	30	48.1	[0, 0, 19, 11]	GT	0.37	8	37	[0, 0, 8, 0]	-	0
10:79906388_0	IMG	IMG1	Heart	IMG1_heart	10	79906388	G	-	46	41.83	[5, 0, 41, 0]	GA	0.11	7	37	[0, 0, 7, 0]	-	0
10:79907199_0	IMG	IMG1	Heart	IMG1_heart	10	79907199	T	-	29	41.21	[7, 0, 0, 22]	TA	0.24	9	37	[0, 0, 0, 9]	-	0
10:79907200_0	IMG	IMG1	Heart	IMG1_heart	10	79907200	G	-	29	42.1	[0, 0, 23, 6]	GT	0.21	9	37	[0, 0, 9, 0]	-	0
10:79907206_0	IMG	IMG1	Heart	IMG1_heart	10	79907206	G	-	31	39.39	[0, 7, 24, 0]	GC	0.23	7	37	[0, 0, 7, 0]	-	0
10:79907463_0	IMG	IMG1	Heart	IMG1_heart	10	79907463	C	-	126	37.29	[2, 34, 90, 0]	CG	0.73	5	44.4	[0, 5, 0, 0]	-	0
10:79907480_0	IMG	IMG1	Heart	IMG1_heart	10	79907480	C	-	646	37.06	[0, 38, 1, 607]	CT	0.94	7	37	[0, 7, 0, 0]	-	0
10:79907864_0	IMG	IMG1	Heart	IMG1_heart	10	79907864	C	-	976	40.24	[0, 46, 0, 930]	CT	0.95	9	37	[0, 9, 0, 0]	-	0
10:79907966_0	IMG	IMG1	Heart	IMG1_heart	10	79907966	T	-	68	42.06	[0, 30, 0, 38]	TC	0.44	8	41.62	[0, 0, 0, 8]	-	0
10:79907999_0	IMG	IMG1	Heart	IMG1_heart	10	79907999	C	-	73	41.7	[0, 28, 0, 45]	CT	0.62	5	37	[0, 5, 0, 0]	-	0
10:79908050_0	IMG	IMG1	Heart	IMG1_heart	10	79908050	A	-	289	38.45	[34, 0, 254, 1]	AG	0.88	6	37	[6, 0, 0, 0]	-	0
10:79911665_0	IMG	IMG1	Heart	IMG1_heart	10	79911665	A	-	123	39.41	[20, 0, 103, 0]	AG	0.84	8	37	[8, 0, 0, 0]	-	0
10:79912055_0	IMG	IMG1	Heart	IMG1_heart	10	79912055	A	-	25	45.92	[22, 3, 0, 0]	AC	0.12	11	43.73	[11, 0, 0, 0]	-	0
10:79912056_0	IMG	IMG1	Heart	IMG1_heart	10	79912056	A	-	29	45.93	[25, 0, 4, 0]	AG	0.14	11	43.73	[11, 0, 0, 0]	-	0
10:79912242_0	IMG	IMG1	Heart	IMG1_heart	10	79912242	C	-	39	49.33	[0, 25, 0, 14]	CT	0.36	8	37	[0, 8, 0, 0]	-	0
10:79914503_0	IMG	IMG1	Heart	IMG1_heart	10	79914503	C	-	28	42.29	[0, 25, 0, 3]	CT	0.11	9	37	[0, 9, 0, 0]	-	0
10:79914512_0	IMG	IMG1	Heart	IMG1_heart	10	79914512	A	-	29	42.1	[25, 0, 4, 0]	AG	0.14	9	37	[9, 0, 0, 0]	-	0
10:79914537_0	IMG	IMG1	Heart	IMG1_heart	10	79914537	T	-	605	37.24	[0, 582, 0, 23]	TC	0.96	9	41.11	[0, 0, 0, 9]	-	0
10:79915052_0	IMG	IMG1	Heart	IMG1_heart	10	79915052	G	-	487	37.38	[458, 0, 27, 2]	GA	0.94	6	43.17	[0, 0, 6, 0]	-	0
10:79918210_0	IMG	IMG1	Heart	IMG1_heart	10	79918210	C	-	19339	40.77	[0, 28, 0, 19311]	CT	1	7	37	[0, 7, 0, 0]	-	0
10:79922335_0	IMG	IMG1	Heart	IMG1_heart	10	79922335	C	-	25	37	[0, 13, 0, 12]	CT	0.48	7	42.29	[0, 7, 0, 0]	-	0
10:79922371_0	IMG	IMG1	Heart	IMG1_heart	10	79922371	T	-	248	37.15	[0, 230, 0, 18]	TC	0.93	6	37	[0, 0, 0, 6]	-	0
10:91808730_0	IMG	IMG1	Heart	IMG1_heart	10	91808730	G	-	11	37	[11, 0, 0, 0]	GA	1	8	37	[0, 0, 8, 0]	-	0
10:91808770_0	IMG	IMG1	Heart	IMG1_heart	10	91808770	A	-	13	37	[0, 0, 13, 0]	AG	1	10	37	[10, 0, 0, 0]	-	0
10:91808783_0	IMG	IMG1	Heart	IMG1_heart	10	91808783	A	-	16	37	[0, 0, 16, 0]	AG	1	12	37	[12, 0, 0, 0]	-	0
10:91808860_0	IMG	IMG1	Heart	IMG1_heart	10	91808860	G	-	41	37.27	[41, 0, 0, 0]	GA	1	9	37	[0, 0, 9, 0]	-	0
10:91808943_0	IMG	IMG1	Heart	IMG1_heart	10	91808943	T	-	61	44.28	[0, 0, 61, 0]	TG	1	11	37	[0, 0, 0, 11]	-	0
10:94457443_1	IMG	IMG1	Heart	IMG1_heart	10	94457443	G	+	23	40.7	[3, 0, 20, 0]	GA	0.13	7	37	[0, 0, 7, 0]	-	0
11:1912841_2	IMG	IMG1	Heart	IMG1_heart	11	1912841	A	unkonw	11	37	[8, 0, 3, 0]	AG	0.27	15	39.47	[15, 0, 0, 0]	-	0
11:1912842_2	IMG	IMG1	Heart	IMG1_heart	11	1912842	A	unkonw	11	37	[8, 0, 3, 0]	AG	0.27	16	38.56	[16, 0, 0, 0]	-	0
11:2505698_2	IMG	IMG1	Heart	IMG1_heart	11	2505698	T	unkonw	16	47.81	[0, 3, 0, 13]	TC	0.19	9	41.11	[0, 0, 0, 9]	-	0
11:2872450_0	IMG	IMG1	Heart	IMG1_heart	11	2872450	A	-	33	40	[4, 0, 29, 0]	AG	0.88	9	37	[9, 0, 0, 0]	-	0
11:5941901_0	IMG	IMG1	Heart	IMG1_heart	11	5941901	C	-	107	44.04	[0, 49, 0, 58]	CT	0.54	6	43.17	[0, 6, 0, 0]	-	0
11:11940821_1	IMG	IMG1	Heart	IMG1_heart	11	11940821	A	+	12	40.08	[1, 0, 11, 0]	AG	0.92	11	40.36	[11, 0, 0, 0]	-	0
11:13263944_2	IMG	IMG1	Heart	IMG1_heart	11	13263944	A	unkonw	87	45.24	[78, 0, 9, 0]	AG	0.1	5	37	[5, 0, 0, 0]	-	0
11:13264869_2	IMG	IMG1	Heart	IMG1_heart	11	13264869	A	unkonw	90	43.87	[77, 0, 13, 0]	AG	0.14	7	42.29	[7, 0, 0, 0]	-	0
11:13853341_1	IMG	IMG1	Heart	IMG1_heart	11	13853341	C	+	96	40.73	[0, 57, 39, 0]	CG	0.41	7	37	[0, 7, 0, 0]	-	0
11:13853597_1	IMG	IMG1	Heart	IMG1_heart	11	13853597	A	+	35	37	[0, 0, 35, 0]	AG	1	9	37	[9, 0, 0, 0]	-	0
11:19419121_2	IMG	IMG1	Heart	IMG1_heart	11	19419121	T	unkonw	15	51.8	[0, 4, 0, 11]	TC	0.27	8	37	[0, 0, 0, 8]	-	0
11:19419561_2	IMG	IMG1	Heart	IMG1_heart	11	19419561	T	unkonw	19	38.95	[0, 5, 0, 14]	TC	0.26	7	37	[0, 0, 0, 7]	-	0
11:19419577_2	IMG	IMG1	Heart	IMG1_heart	11	19419577	T	unkonw	17	41.35	[0, 6, 0, 11]	TC	0.35	7	37	[0, 0, 0, 7]	-	0
11:19421852_2	IMG	IMG1	Heart	IMG1_heart	11	19421852	T	unkonw	10	48.1	[0, 4, 0, 6]	TC	0.4	11	37	[0, 0, 0, 11]	-	0
11:20776547_0	IMG	IMG1	Heart	IMG1_heart	11	20776547	T	-	14	37	[14, 0, 0, 0]	TA	1	8	44.75	[0, 0, 0, 8]	-	0
11:20776548_0	IMG	IMG1	Heart	IMG1_heart	11	20776548	A	-	16	37	[0, 0, 16, 0]	AG	1	6	49.33	[6, 0, 0, 0]	-	0
11:20776551_0	IMG	IMG1	Heart	IMG1_heart	11	20776551	C	-	15	37	[0, 0, 15, 0]	CG	1	8	46.25	[0, 8, 0, 0]	-	0
11:29906447_0	IMG	IMG1	Heart	IMG1_heart	11	29906447	C	-	14	37	[0, 0, 0, 14]	CT	1	8	41.62	[0, 8, 0, 0]	-	0
11:29906483_0	IMG	IMG1	Heart	IMG1_heart	11	29906483	C	-	15	37	[0, 0, 15, 0]	CG	1	7	37	[0, 7, 0, 0]	-	0
11:36356137_2	IMG	IMG1	Heart	IMG1_heart	11	36356137	A	unkonw	48	39.83	[0, 48, 0, 0]	AC	1	10	40.7	[10, 0, 0, 0]	-	0
11:38112392_2	IMG	IMG1	Heart	IMG1_heart	11	38112392	C	unkonw	20	40.7	[0, 16, 0, 4]	CT	0.2	7	52.86	[0, 7, 0, 0]	-	0
11:43119688_1	IMG	IMG1	Heart	IMG1_heart	11	43119688	G	+	12	51.42	[11, 0, 1, 0]	GA	0.92	9	45.22	[0, 0, 9, 0]	-	0
11:43119701_1	IMG	IMG1	Heart	IMG1_heart	11	43119701	G	+	12	52.42	[11, 0, 1, 0]	GA	0.92	9	41.11	[0, 0, 9, 0]	-	0
11:48410984_1	IMG	IMG1	Heart	IMG1_heart	11	48410984	T	+	21	38.76	[0, 8, 0, 13]	TC	0.38	6	37	[0, 0, 0, 6]	-	0
11:49458710_0	IMG	IMG1	Heart	IMG1_heart	11	49458710	T	-	16	37	[12, 0, 0, 4]	TA	0.75	9	41.11	[0, 0, 0, 9]	-	0
11:49458711_0	IMG	IMG1	Heart	IMG1_heart	11	49458711	A	-	16	37	[4, 0, 0, 12]	AT	0.75	9	41.11	[9, 0, 0, 0]	-	0
11:49458714_0	IMG	IMG1	Heart	IMG1_heart	11	49458714	G	-	10	37	[10, 0, 0, 0]	GA	1	8	41.62	[0, 0, 8, 0]	-	0
11:49458715_0	IMG	IMG1	Heart	IMG1_heart	11	49458715	A	-	10	37	[0, 0, 10, 0]	AG	1	7	40.57	[7, 0, 0, 0]	-	0
11:49458716_0	IMG	IMG1	Heart	IMG1_heart	11	49458716	G	-	10	37	[10, 0, 0, 0]	GA	1	8	46.25	[0, 0, 8, 0]	-	0
11:49458718_0	IMG	IMG1	Heart	IMG1_heart	11	49458718	T	-	10	37	[10, 0, 0, 0]	TA	1	8	46.25	[0, 0, 0, 8]	-	0
11:62223059_1	IMG	IMG1	Heart	IMG1_heart	11	62223059	A	+	26	42.69	[5, 0, 21, 0]	AG	0.81	5	51.6	[5, 0, 0, 0]	-	0
11:63410130_2	IMG	IMG1	Heart	IMG1_heart	11	63410130	C	unkonw	40	46.25	[0, 36, 0, 4]	CT	0.1	5	37	[0, 5, 0, 0]	-	0
11:72916828_1	IMG	IMG1	Heart	IMG1_heart	11	72916828	T	+	12	40.08	[0, 7, 0, 5]	TC	0.58	6	36.83	[0, 0, 0, 6]	-	0
11:72916833_1	IMG	IMG1	Heart	IMG1_heart	11	72916833	A	+	12	40.08	[5, 0, 7, 0]	AG	0.58	6	43.17	[6, 0, 0, 0]	-	0
11:72947691_2	IMG	IMG1	Heart	IMG1_heart	11	72947691	T	unkonw	44	44.3	[0, 8, 0, 36]	TC	0.18	11	40.36	[0, 0, 0, 11]	-	0
11:72947693_2	IMG	IMG1	Heart	IMG1_heart	11	72947693	T	unkonw	45	41.89	[0, 11, 0, 34]	TC	0.24	10	40.7	[0, 0, 0, 10]	-	0
11:78323551_2	IMG	IMG1	Heart	IMG1_heart	11	78323551	A	unkonw	50	52.8	[37, 0, 13, 0]	AG	0.26	5	37	[5, 0, 0, 0]	-	0
11:92281713_2	IMG	IMG1	Heart	IMG1_heart	11	92281713	G	unkonw	26	39.85	[3, 0, 23, 0]	GA	0.12	5	37	[0, 0, 5, 0]	-	0
11:96306540_1	IMG	IMG1	Heart	IMG1_heart	11	96306540	G	+	11	39	[3, 0, 8, 0]	GA	0.27	8	37	[0, 0, 8, 0]	-	0
11:97765445_0	IMG	IMG1	Heart	IMG1_heart	11	97765445	C	-	80	45.77	[0, 40, 0, 40]	CT	0.5	8	37	[0, 8, 0, 0]	-	0
11:101085534_2	IMG	IMG1	Heart	IMG1_heart	11	101085534	G	unkonw	39	45.21	[5, 0, 34, 0]	GA	0.13	7	37	[0, 0, 7, 0]	-	0
11:102204606_2	IMG	IMG1	Heart	IMG1_heart	11	102204606	A	unkonw	13	39.85	[9, 0, 4, 0]	AG	0.31	5	37	[5, 0, 0, 0]	-	0
11:102204607_2	IMG	IMG1	Heart	IMG1_heart	11	102204607	A	unkonw	13	39.85	[9, 0, 4, 0]	AG	0.31	5	37	[5, 0, 0, 0]	-	0
11:102204610_2	IMG	IMG1	Heart	IMG1_heart	11	102204610	A	unkonw	12	40.08	[8, 0, 4, 0]	AG	0.33	5	37	[5, 0, 0, 0]	-	0
11:102204621_2	IMG	IMG1	Heart	IMG1_heart	11	102204621	A	unkonw	13	42.69	[9, 0, 4, 0]	AG	0.31	5	37	[5, 0, 0, 0]	-	0
11:102204721_2	IMG	IMG1	Heart	IMG1_heart	11	102204721	A	unkonw	14	37	[11, 0, 3, 0]	AG	0.21	6	37	[6, 0, 0, 0]	-	0
11:102503326_1	IMG	IMG1	Heart	IMG1_heart	11	102503326	C	+	34	37	[0, 23, 0, 11]	CT	0.32	7	37	[0, 7, 0, 0]	-	0
11:102624397_2	IMG	IMG1	Heart	IMG1_heart	11	102624397	C	unkonw	43	42.16	[0, 37, 0, 6]	CT	0.14	12	40.08	[0, 12, 0, 0]	-	0
11:102624400_2	IMG	IMG1	Heart	IMG1_heart	11	102624400	G	unkonw	43	42.16	[6, 0, 37, 0]	GA	0.14	12	40.08	[0, 0, 12, 0]	-	0
11:102864381_0	IMG	IMG1	Heart	IMG1_heart	11	102864381	C	-	27	37	[3, 24, 0, 0]	CA	0.11	9	37	[0, 9, 0, 0]	-	0
12:7171409_2	IMG	IMG1	Heart	IMG1_heart	12	7171409	G	unkonw	74	43.5	[10, 0, 64, 0]	GA	0.14	10	37	[0, 0, 10, 0]	-	0
12:8213518_0	IMG	IMG1	Heart	IMG1_heart	12	8213518	C	-	11	37	[0, 1, 10, 0]	CG	0.91	7	37	[0, 7, 0, 0]	-	0
12:8213762_2	IMG	IMG1	Heart	IMG1_heart	12	8213762	A	unkonw	13	37	[1, 0, 0, 12]	AT	0.92	10	48.1	[10, 0, 0, 0]	-	0
12:8214917_2	IMG	IMG1	Heart	IMG1_heart	12	8214917	C	unkonw	15	41.93	[0, 0, 0, 15]	CT	1	8	37	[0, 8, 0, 0]	-	0
12:11234169_0	IMG	IMG1	Heart	IMG1_heart	12	11234169	T	-	68	48.26	[0, 0, 23, 45]	TG	0.34	7	47.57	[0, 0, 0, 7]	-	0
12:39162218_1	IMG	IMG1	Heart	IMG1_heart	12	39162218	T	+	213	37.69	[0, 213, 0, 0]	TC	1	10	44.4	[0, 0, 0, 10]	-	0
12:39162275_1	IMG	IMG1	Heart	IMG1_heart	12	39162275	A	+	242	37.76	[0, 0, 242, 0]	AG	1	6	43.17	[6, 0, 0, 0]	-	0
12:62453503_0	IMG	IMG1	Heart	IMG1_heart	12	62453503	G	-	37	37	[2, 35, 0, 0]	GC	1	8	47.62	[0, 0, 8, 0]	-	0
12:68318406_1	IMG	IMG1	Heart	IMG1_heart	12	68318406	C	+	68	42.99	[0, 61, 0, 7]	CT	0.1	6	43.17	[0, 6, 0, 0]	-	0
12:70935583_0	IMG	IMG1	Heart	IMG1_heart	12	70935583	A	-	29	37	[21, 0, 8, 0]	AG	0.28	9	37	[9, 0, 0, 0]	-	0
12:70969646_0	IMG	IMG1	Heart	IMG1_heart	12	70969646	T	-	20	37	[0, 20, 0, 0]	TC	1	11	40.36	[0, 0, 0, 11]	-	0
12:70969682_0	IMG	IMG1	Heart	IMG1_heart	12	70969682	C	-	41	37	[0, 0, 41, 0]	CG	1	10	40.7	[0, 10, 0, 0]	-	0
12:70969787_2	IMG	IMG1	Heart	IMG1_heart	12	70969787	A	unkonw	56	44	[0, 0, 56, 0]	AG	1	8	37	[8, 0, 0, 0]	-	0
12:72455280_2	IMG	IMG1	Heart	IMG1_heart	12	72455280	T	unkonw	10	46.9	[0, 3, 0, 7]	TC	0.3	10	40.7	[0, 0, 0, 10]	-	0
12:72456260_2	IMG	IMG1	Heart	IMG1_heart	12	72456260	T	unkonw	10	37	[0, 4, 0, 6]	TC	0.4	9	37	[0, 0, 0, 9]	-	0
12:74174894_2	IMG	IMG1	Heart	IMG1_heart	12	74174894	T	unkonw	10	44.4	[0, 8, 0, 2]	TC	0.8	11	40.36	[0, 0, 0, 11]	-	0
12:74176358_2	IMG	IMG1	Heart	IMG1_heart	12	74176358	T	unkonw	10	40.7	[0, 3, 0, 7]	TC	0.3	6	43.17	[0, 0, 0, 6]	-	0
12:74921950_0	IMG	IMG1	Heart	IMG1_heart	12	74921950	A	-	23	41.83	[19, 0, 4, 0]	AG	0.17	14	39.64	[14, 0, 0, 0]	-	0
12:74927741_0	IMG	IMG1	Heart	IMG1_heart	12	74927741	A	-	20	49.35	[13, 0, 7, 0]	AG	0.35	8	41.62	[8, 0, 0, 0]	-	0
12:74927799_0	IMG	IMG1	Heart	IMG1_heart	12	74927799	A	-	22	38.68	[18, 0, 4, 0]	AG	0.18	11	47.09	[11, 0, 0, 0]	-	0
12:74929930_0	IMG	IMG1	Heart	IMG1_heart	12	74929930	A	-	11	43.73	[3, 0, 8, 0]	AG	0.73	5	51.8	[5, 0, 0, 0]	-	0
13:7220871_0	IMG	IMG1	Heart	IMG1_heart	13	7220871	C	-	2563	41.7	[1, 0, 0, 2562]	CT	1	18	37	[0, 18, 0, 0]	-	0
13:17097076_2	IMG	IMG1	Heart	IMG1_heart	13	17097076	T	unkonw	48	48.31	[9, 0, 0, 39]	TA	0.19	9	41.11	[0, 0, 0, 9]	-	0
13:17517912_0	IMG	IMG1	Heart	IMG1_heart	13	17517912	A	-	12	40.08	[9, 0, 3, 0]	AG	0.25	7	37	[7, 0, 0, 0]	-	0
13:17789739_2	IMG	IMG1	Heart	IMG1_heart	13	17789739	T	unkonw	47	37	[0, 47, 0, 0]	TC	1	6	37	[0, 0, 0, 6]	-	0
13:17789782_2	IMG	IMG1	Heart	IMG1_heart	13	17789782	T	unkonw	50	37	[0, 50, 0, 0]	TC	1	8	41.62	[0, 0, 0, 8]	-	0
13:17789841_2	IMG	IMG1	Heart	IMG1_heart	13	17789841	C	unkonw	50	37	[0, 0, 50, 0]	CG	1	5	37	[0, 5, 0, 0]	-	0
13:19727552_1	IMG	IMG1	Heart	IMG1_heart	13	19727552	G	+	18	43.17	[11, 0, 7, 0]	GA	0.61	7	37	[0, 0, 7, 0]	-	0
13:19729157_2	IMG	IMG1	Heart	IMG1_heart	13	19729157	G	unkonw	28	45.39	[20, 0, 8, 0]	GA	0.71	11	43.73	[0, 0, 11, 0]	-	0
13:21129644_2	IMG	IMG1	Heart	IMG1_heart	13	21129644	A	unkonw	13	42.69	[4, 0, 9, 0]	AG	0.69	6	37	[6, 0, 0, 0]	-	0
13:21132165_2	IMG	IMG1	Heart	IMG1_heart	13	21132165	A	unkonw	10	42	[6, 0, 4, 0]	AG	0.4	11	40.36	[11, 0, 0, 0]	-	0
13:23523035_1	IMG	IMG1	Heart	IMG1_heart	13	23523035	A	+	21	43.48	[17, 0, 4, 0]	AG	0.19	11	37	[11, 0, 0, 0]	-	0
13:23524075_1	IMG	IMG1	Heart	IMG1_heart	13	23524075	A	+	24	46.25	[21, 0, 3, 0]	AG	0.12	8	37	[8, 0, 0, 0]	-	0
13:23524106_1	IMG	IMG1	Heart	IMG1_heart	13	23524106	A	+	25	41.44	[22, 0, 3, 0]	AG	0.12	8	41.62	[8, 0, 0, 0]	-	0
13:34395987_0	IMG	IMG1	Heart	IMG1_heart	13	34395987	A	-	18	47.28	[15, 0, 3, 0]	AG	0.17	13	39.85	[13, 0, 0, 0]	-	0
13:38727320_1	IMG	IMG1	Heart	IMG1_heart	13	38727320	C	+	23	41.83	[0, 0, 23, 0]	CG	1	5	44.4	[0, 5, 0, 0]	-	0
13:39614039_0	IMG	IMG1	Heart	IMG1_heart	13	39614039	T	-	11	37	[0, 11, 0, 0]	TC	1	8	41.62	[0, 0, 0, 8]	-	0
13:42363028_2	IMG	IMG1	Heart	IMG1_heart	13	42363028	G	unkonw	14	37	[0, 8, 6, 0]	GC	0.57	9	37	[0, 0, 9, 0]	-	0
13:43065925_1	IMG	IMG1	Heart	IMG1_heart	13	43065925	T	+	51	39.18	[0, 51, 0, 0]	TC	1	13	39.85	[0, 0, 0, 13]	-	0
13:50920122_0	IMG	IMG1	Heart	IMG1_heart	13	50920122	G	-	16	39.31	[0, 0, 0, 16]	GT	1	11	40.36	[0, 0, 11, 0]	-	0
13:51886831_2	IMG	IMG1	Heart	IMG1_heart	13	51886831	A	unkonw	65	42.89	[56, 0, 9, 0]	AG	0.14	9	37	[9, 0, 0, 0]	-	0
13:51886858_2	IMG	IMG1	Heart	IMG1_heart	13	51886858	A	unkonw	81	47.94	[65, 0, 16, 0]	AG	0.2	6	43.17	[6, 0, 0, 0]	-	0
13:51886925_2	IMG	IMG1	Heart	IMG1_heart	13	51886925	A	unkonw	126	38.57	[100, 0, 26, 0]	AG	0.21	6	37	[6, 0, 0, 0]	-	0
13:51891347_0	IMG	IMG1	Heart	IMG1_heart	13	51891347	T	-	25	38.48	[0, 6, 0, 19]	TC	0.24	5	44.4	[0, 0, 0, 5]	-	0
13:52730898_1	IMG	IMG1	Heart	IMG1_heart	13	52730898	T	+	30	38.23	[0, 30, 0, 0]	TC	1	14	39.64	[0, 0, 0, 14]	-	0
13:52730938_1	IMG	IMG1	Heart	IMG1_heart	13	52730938	C	+	31	38.19	[0, 1, 0, 30]	CT	0.97	14	39.64	[0, 14, 0, 0]	-	0
13:52862279_1	IMG	IMG1	Heart	IMG1_heart	13	52862279	A	+	17	37	[0, 0, 17, 0]	AG	1	10	40.7	[10, 0, 0, 0]	-	0
13:52862296_1	IMG	IMG1	Heart	IMG1_heart	13	52862296	A	+	17	37	[0, 0, 0, 17]	AT	1	11	40.36	[11, 0, 0, 0]	-	0
13:53229599_2	IMG	IMG1	Heart	IMG1_heart	13	53229599	C	unkonw	53	41.66	[0, 47, 0, 6]	CT	0.11	11	37	[0, 11, 0, 0]	-	0
13:54344059_0	IMG	IMG1	Heart	IMG1_heart	13	54344059	C	-	59	37	[6, 53, 0, 0]	CA	0.1	10	37	[0, 10, 0, 0]	-	0
13:57307490_0	IMG	IMG1	Heart	IMG1_heart	13	57307490	G	-	34	42.79	[4, 0, 30, 0]	GA	0.12	6	41.17	[0, 0, 6, 0]	-	0
13:59012231_1	IMG	IMG1	Heart	IMG1_heart	13	59012231	T	+	233	37.32	[232, 0, 0, 1]	TA	1	5	37	[0, 0, 0, 5]	-	0
13:59012232_1	IMG	IMG1	Heart	IMG1_heart	13	59012232	G	+	171	37.29	[169, 0, 2, 0]	GA	0.99	5	37	[0, 0, 5, 0]	-	0
13:61943229_2	IMG	IMG1	Heart	IMG1_heart	13	61943229	T	unkonw	18	37	[0, 18, 0, 0]	TC	1	8	41.62	[0, 0, 0, 8]	-	0
13:61943348_2	IMG	IMG1	Heart	IMG1_heart	13	61943348	T	unkonw	59	38.88	[0, 59, 0, 0]	TC	1	14	37	[0, 0, 0, 14]	-	0
13:62729839_2	IMG	IMG1	Heart	IMG1_heart	13	62729839	T	unkonw	13	45.54	[0, 3, 0, 10]	TC	0.23	8	41.62	[0, 0, 0, 8]	-	0
13:62729843_2	IMG	IMG1	Heart	IMG1_heart	13	62729843	T	unkonw	12	46.25	[0, 3, 0, 9]	TC	0.25	8	41.62	[0, 0, 0, 8]	-	0
13:64502726_0	IMG	IMG1	Heart	IMG1_heart	13	64502726	A	-	26	46.96	[17, 0, 9, 0]	AG	0.35	9	37	[9, 0, 0, 0]	-	0
13:64502727_0	IMG	IMG1	Heart	IMG1_heart	13	64502727	A	-	26	46.04	[16, 0, 10, 0]	AG	0.38	9	37	[9, 0, 0, 0]	-	0
13:64502728_0	IMG	IMG1	Heart	IMG1_heart	13	64502728	T	-	27	45.22	[11, 0, 0, 16]	TA	0.41	9	37	[0, 0, 0, 9]	-	0
13:65553116_1	IMG	IMG1	Heart	IMG1_heart	13	65553116	A	+	496	45.28	[8, 0, 487, 1]	AG	0.98	6	37	[6, 0, 0, 0]	-	0
13:65553253_1	IMG	IMG1	Heart	IMG1_heart	13	65553253	T	+	452	39.51	[133, 0, 0, 319]	TA	0.29	6	37	[0, 0, 0, 6]	-	0
13:66022547_0	IMG	IMG1	Heart	IMG1_heart	13	66022547	A	-	173	41.71	[137, 0, 36, 0]	AG	0.21	8	37	[8, 0, 0, 0]	-	0
13:66914402_2	IMG	IMG1	Heart	IMG1_heart	13	66914402	C	unkonw	20	45.6	[0, 17, 0, 3]	CT	0.15	9	41.11	[0, 9, 0, 0]	-	0
13:69403950_2	IMG	IMG1	Heart	IMG1_heart	13	69403950	T	unkonw	28	46.25	[0, 4, 0, 24]	TC	0.14	5	37	[0, 0, 0, 5]	-	0
13:71168154_1	IMG	IMG1	Heart	IMG1_heart	13	71168154	G	+	33	37.33	[33, 0, 0, 0]	GA	1	11	37	[0, 0, 11, 0]	-	0
13:77463076_1	IMG	IMG1	Heart	IMG1_heart	13	77463076	T	+	37	37	[0, 37, 0, 0]	TC	1	7	42.29	[0, 0, 0, 7]	-	0
13:77463082_1	IMG	IMG1	Heart	IMG1_heart	13	77463082	A	+	38	37	[0, 0, 38, 0]	AG	1	6	43.17	[6, 0, 0, 0]	-	0
13:77463086_1	IMG	IMG1	Heart	IMG1_heart	13	77463086	A	+	38	37	[0, 38, 0, 0]	AC	1	7	42.29	[7, 0, 0, 0]	-	0
13:77463137_1	IMG	IMG1	Heart	IMG1_heart	13	77463137	C	+	38	37.97	[0, 0, 0, 38]	CT	1	10	40.7	[0, 10, 0, 0]	-	0
13:77463215_1	IMG	IMG1	Heart	IMG1_heart	13	77463215	C	+	68	38.07	[0, 0, 0, 68]	CT	1	10	37	[0, 10, 0, 0]	-	0
13:77463241_1	IMG	IMG1	Heart	IMG1_heart	13	77463241	A	+	95	40.25	[0, 0, 95, 0]	AG	1	11	39.27	[11, 0, 0, 0]	-	0
13:77463253_1	IMG	IMG1	Heart	IMG1_heart	13	77463253	G	+	92	42.5	[92, 0, 0, 0]	GA	1	12	37	[0, 0, 12, 0]	-	0
13:77463401_1	IMG	IMG1	Heart	IMG1_heart	13	77463401	C	+	36	37	[0, 0, 0, 36]	CT	1	5	44.4	[0, 5, 0, 0]	-	0
13:77463426_1	IMG	IMG1	Heart	IMG1_heart	13	77463426	C	+	32	37	[32, 0, 0, 0]	CA	1	6	43.17	[0, 6, 0, 0]	-	0
13:77506834_1	IMG	IMG1	Heart	IMG1_heart	13	77506834	A	+	35	41.6	[26, 0, 9, 0]	AG	0.26	9	39.78	[9, 0, 0, 0]	-	0
13:77506849_1	IMG	IMG1	Heart	IMG1_heart	13	77506849	A	+	35	40.17	[31, 0, 4, 0]	AG	0.11	9	41.11	[9, 0, 0, 0]	-	0
13:77506872_1	IMG	IMG1	Heart	IMG1_heart	13	77506872	A	+	38	40.18	[34, 0, 4, 0]	AG	0.11	10	39.5	[10, 0, 0, 0]	-	0
13:77742086_2	IMG	IMG1	Heart	IMG1_heart	13	77742086	T	unkonw	13	42.62	[0, 4, 0, 9]	TC	0.31	5	41.8	[0, 0, 0, 5]	-	0
14:1433602_0	IMG	IMG1	Heart	IMG1_heart	14	1433602	A	-	10	40.7	[7, 0, 3, 0]	AG	0.3	6	43.17	[6, 0, 0, 0]	-	0
14:1433618_0	IMG	IMG1	Heart	IMG1_heart	14	1433618	A	-	12	37	[2, 0, 10, 0]	AG	0.83	7	37	[7, 0, 0, 0]	-	0
14:1433625_0	IMG	IMG1	Heart	IMG1_heart	14	1433625	A	-	12	37	[7, 0, 5, 0]	AG	0.42	8	37	[8, 0, 0, 0]	-	0
14:5125358_1	IMG	IMG1	Heart	IMG1_heart	14	5125358	A	+	21	39.38	[18, 3, 0, 0]	AC	0.14	6	37	[6, 0, 0, 0]	-	0
14:8523326_1	IMG	IMG1	Heart	IMG1_heart	14	8523326	G	+	48	37	[42, 0, 6, 0]	GA	0.88	11	43.73	[0, 0, 11, 0]	-	0
14:8523489_1	IMG	IMG1	Heart	IMG1_heart	14	8523489	G	+	113	48.56	[0, 21, 92, 0]	GC	0.19	12	40.08	[0, 0, 12, 0]	-	0
14:8779693_2	IMG	IMG1	Heart	IMG1_heart	14	8779693	T	unkonw	27	38.37	[0, 5, 0, 22]	TC	0.19	8	37	[0, 0, 0, 8]	-	0
14:8779695_2	IMG	IMG1	Heart	IMG1_heart	14	8779695	T	unkonw	23	38.61	[0, 3, 0, 20]	TC	0.13	9	37	[0, 0, 0, 9]	-	0
14:8779709_2	IMG	IMG1	Heart	IMG1_heart	14	8779709	T	unkonw	26	37	[0, 4, 0, 22]	TC	0.15	6	37	[0, 0, 0, 6]	-	0
14:8779710_2	IMG	IMG1	Heart	IMG1_heart	14	8779710	T	unkonw	24	37	[0, 3, 0, 21]	TC	0.12	7	37	[0, 0, 0, 7]	-	0
14:8779939_2	IMG	IMG1	Heart	IMG1_heart	14	8779939	T	unkonw	37	41.68	[0, 11, 0, 26]	TC	0.3	8	46.25	[0, 0, 0, 8]	-	0
14:11663429_2	IMG	IMG1	Heart	IMG1_heart	14	11663429	T	unkonw	10	48.1	[0, 6, 0, 4]	TC	0.6	16	39.31	[0, 0, 0, 16]	-	0
14:12501133_0	IMG	IMG1	Heart	IMG1_heart	14	12501133	G	-	77	37.48	[77, 0, 0, 0]	GA	1	7	47.57	[0, 0, 7, 0]	-	0
14:12501148_0	IMG	IMG1	Heart	IMG1_heart	14	12501148	C	-	73	37.51	[0, 1, 0, 72]	CT	0.99	8	46.25	[0, 8, 0, 0]	-	0
14:12501196_0	IMG	IMG1	Heart	IMG1_heart	14	12501196	T	-	79	37	[0, 79, 0, 0]	TC	1	7	37	[0, 0, 0, 7]	-	0
14:12925359_1	IMG	IMG1	Heart	IMG1_heart	14	12925359	G	+	51	37.73	[7, 0, 44, 0]	GA	0.14	11	37	[0, 0, 11, 0]	-	0
14:16288387_0	IMG	IMG1	Heart	IMG1_heart	14	16288387	A	-	27	45.22	[4, 0, 23, 0]	AG	0.85	7	42.29	[7, 0, 0, 0]	-	0
14:17052931_2	IMG	IMG1	Heart	IMG1_heart	14	17052931	A	unkonw	17	43.53	[1, 0, 0, 16]	AT	0.94	15	37	[15, 0, 0, 0]	-	0
14:19825260_0	IMG	IMG1	Heart	IMG1_heart	14	19825260	A	-	40	42.55	[0, 0, 40, 0]	AG	1	6	43.17	[6, 0, 0, 0]	-	0
14:38312359_1	IMG	IMG1	Heart	IMG1_heart	14	38312359	A	+	20	56.75	[15, 0, 5, 0]	AG	0.25	6	43.17	[6, 0, 0, 0]	-	0
14:40356117_0	IMG	IMG1	Heart	IMG1_heart	14	40356117	G	-	29	47.21	[29, 0, 0, 0]	GA	1	7	37	[0, 0, 7, 0]	-	0
14:40356155_0	IMG	IMG1	Heart	IMG1_heart	14	40356155	C	-	26	38.42	[0, 6, 20, 0]	CG	0.77	5	44.4	[0, 5, 0, 0]	-	0
14:42833291_1	IMG	IMG1	Heart	IMG1_heart	14	42833291	C	+	1090	42.59	[0, 497, 0, 593]	CT	0.54	9	37	[0, 9, 0, 0]	-	0
14:51591347_0	IMG	IMG1	Heart	IMG1_heart	14	51591347	A	-	20	47.5	[15, 0, 5, 0]	AG	0.25	7	38.57	[7, 0, 0, 0]	-	0
14:52007075_1	IMG	IMG1	Heart	IMG1_heart	14	52007075	A	+	437	38.05	[0, 0, 437, 0]	AG	1	9	39.78	[9, 0, 0, 0]	-	0
14:52007084_1	IMG	IMG1	Heart	IMG1_heart	14	52007084	T	+	460	39.36	[456, 0, 0, 4]	TA	0.99	9	37	[0, 0, 0, 9]	-	0
14:52106865_2	IMG	IMG1	Heart	IMG1_heart	14	52106865	T	unkonw	30	38.23	[7, 0, 0, 23]	TA	0.23	7	37	[0, 0, 0, 7]	-	0
14:54057111_2	IMG	IMG1	Heart	IMG1_heart	14	54057111	T	unkonw	11	47.09	[0, 7, 0, 4]	TC	0.64	10	37	[0, 0, 0, 10]	-	0
14:54057114_2	IMG	IMG1	Heart	IMG1_heart	14	54057114	T	unkonw	12	46.25	[0, 3, 0, 9]	TC	0.25	8	37	[0, 0, 0, 8]	-	0
14:81383948_1	IMG	IMG1	Heart	IMG1_heart	14	81383948	A	+	19	40.26	[16, 0, 3, 0]	AG	0.16	9	45.22	[9, 0, 0, 0]	-	0
14:81383949_1	IMG	IMG1	Heart	IMG1_heart	14	81383949	C	+	22	40.36	[0, 19, 3, 0]	CG	0.14	9	45.22	[0, 9, 0, 0]	-	0
14:81817620_2	IMG	IMG1	Heart	IMG1_heart	14	81817620	A	unkonw	13	37	[1, 0, 12, 0]	AG	0.92	10	37	[10, 0, 0, 0]	-	0
14:81817651_2	IMG	IMG1	Heart	IMG1_heart	14	81817651	C	unkonw	13	37	[0, 1, 0, 12]	CT	0.92	13	37	[0, 13, 0, 0]	-	0
14:81817770_1	IMG	IMG1	Heart	IMG1_heart	14	81817770	G	+	13	37	[12, 0, 1, 0]	GA	0.92	7	42.29	[0, 0, 7, 0]	-	0
14:81817780_1	IMG	IMG1	Heart	IMG1_heart	14	81817780	T	+	13	37	[0, 12, 0, 1]	TC	0.92	5	44.4	[0, 0, 0, 5]	-	0
14:81817793_1	IMG	IMG1	Heart	IMG1_heart	14	81817793	G	+	13	37	[0, 12, 1, 0]	GC	0.92	8	41.62	[0, 0, 8, 0]	-	0
14:81817813_1	IMG	IMG1	Heart	IMG1_heart	14	81817813	T	+	13	37	[0, 12, 0, 1]	TC	0.92	7	37	[0, 0, 0, 7]	-	0
14:87809928_0	IMG	IMG1	Heart	IMG1_heart	14	87809928	T	-	16	37	[0, 16, 0, 0]	TC	1	8	37	[0, 0, 0, 8]	-	0
14:87810533_0	IMG	IMG1	Heart	IMG1_heart	14	87810533	G	-	13	39.85	[13, 0, 0, 0]	GA	1	5	37	[0, 0, 5, 0]	-	0
14:87810668_0	IMG	IMG1	Heart	IMG1_heart	14	87810668	T	-	29	44.66	[0, 0, 29, 0]	TG	1	10	37	[0, 0, 0, 10]	-	0
14:87811403_0	IMG	IMG1	Heart	IMG1_heart	14	87811403	A	-	17	41.35	[0, 0, 17, 0]	AG	1	8	37	[8, 0, 0, 0]	-	0
15:1073528_2	IMG	IMG1	Heart	IMG1_heart	15	1073528	C	unkonw	23	37	[0, 0, 23, 0]	CG	1	9	41.11	[0, 9, 0, 0]	-	0
15:1073877_1	IMG	IMG1	Heart	IMG1_heart	15	1073877	T	+	17	39.18	[0, 17, 0, 0]	TC	1	9	45.22	[0, 0, 0, 9]	-	0
15:5569849_1	IMG	IMG1	Heart	IMG1_heart	15	5569849	G	+	28	37	[1, 0, 1, 26]	GT	0.96	10	37	[0, 0, 10, 0]	-	0
15:5797577_1	IMG	IMG1	Heart	IMG1_heart	15	5797577	G	+	4970	37.19	[4954, 0, 16, 0]	GA	1	12	40.08	[0, 0, 12, 0]	-	0
15:9540417_2	IMG	IMG1	Heart	IMG1_heart	15	9540417	T	unkonw	52	40.33	[0, 0, 11, 41]	TG	0.21	7	37	[0, 0, 0, 7]	-	0
15:21835600_0	IMG	IMG1	Heart	IMG1_heart	15	21835600	G	-	13	51.23	[0, 0, 6, 7]	GT	0.54	10	40.7	[0, 0, 10, 0]	-	0
15:21835601_0	IMG	IMG1	Heart	IMG1_heart	15	21835601	A	-	13	51.23	[6, 7, 0, 0]	AC	0.54	10	39.5	[10, 0, 0, 0]	-	0
15:21835603_0	IMG	IMG1	Heart	IMG1_heart	15	21835603	T	-	13	51.23	[7, 0, 0, 6]	TA	0.54	9	38.22	[0, 0, 0, 9]	-	0
15:27103764_0	IMG	IMG1	Heart	IMG1_heart	15	27103764	G	-	18	37	[18, 0, 0, 0]	GA	1	6	43.17	[0, 0, 6, 0]	-	0
15:30128973_2	IMG	IMG1	Heart	IMG1_heart	15	30128973	A	unkonw	26	40.81	[23, 0, 3, 0]	AG	0.12	7	37	[7, 0, 0, 0]	-	0
15:35982219_0	IMG	IMG1	Heart	IMG1_heart	15	35982219	C	-	13	39.85	[0, 4, 0, 9]	CT	0.69	12	40.08	[0, 12, 0, 0]	-	0
15:35984667_0	IMG	IMG1	Heart	IMG1_heart	15	35984667	G	-	12	37	[12, 0, 0, 0]	GA	1	10	40.7	[0, 0, 10, 0]	-	0
15:35984742_0	IMG	IMG1	Heart	IMG1_heart	15	35984742	A	-	20	38.85	[8, 0, 12, 0]	AG	0.6	13	37	[13, 0, 0, 0]	-	0
15:35987909_0	IMG	IMG1	Heart	IMG1_heart	15	35987909	G	-	13	48.38	[5, 0, 8, 0]	GA	0.38	20	40.7	[0, 0, 20, 0]	-	0
15:36041530_0	IMG	IMG1	Heart	IMG1_heart	15	36041530	T	-	25	37.44	[18, 0, 0, 7]	TA	0.72	7	37	[0, 0, 0, 7]	-	0
15:36043453_0	IMG	IMG1	Heart	IMG1_heart	15	36043453	T	-	18	40.44	[0, 0, 5, 13]	TG	0.28	9	37	[0, 0, 0, 9]	-	0
15:36120647_0	IMG	IMG1	Heart	IMG1_heart	15	36120647	A	-	34	41.35	[25, 0, 9, 0]	AG	0.26	9	49.33	[9, 0, 0, 0]	-	0
15:36120648_0	IMG	IMG1	Heart	IMG1_heart	15	36120648	T	-	35	41.23	[9, 0, 0, 26]	TA	0.26	9	49.33	[0, 0, 0, 9]	-	0
15:36120731_0	IMG	IMG1	Heart	IMG1_heart	15	36120731	A	-	31	39.35	[25, 0, 6, 0]	AG	0.19	13	39.85	[13, 0, 0, 0]	-	0
15:36121153_0	IMG	IMG1	Heart	IMG1_heart	15	36121153	G	-	24	40.08	[4, 0, 20, 0]	GA	0.17	5	44.4	[0, 0, 5, 0]	-	0
15:36121177_0	IMG	IMG1	Heart	IMG1_heart	15	36121177	T	-	33	38.12	[0, 10, 0, 23]	TC	0.3	7	42.29	[0, 0, 0, 7]	-	0
15:36121225_0	IMG	IMG1	Heart	IMG1_heart	15	36121225	C	-	48	40.85	[0, 31, 0, 17]	CT	0.35	6	43.17	[0, 6, 0, 0]	-	0
15:36121266_0	IMG	IMG1	Heart	IMG1_heart	15	36121266	A	-	57	41.98	[38, 0, 19, 0]	AG	0.33	7	42.29	[7, 0, 0, 0]	-	0
15:36121503_0	IMG	IMG1	Heart	IMG1_heart	15	36121503	C	-	27	37	[7, 20, 0, 0]	CA	0.26	5	37	[0, 5, 0, 0]	-	0
15:36121543_0	IMG	IMG1	Heart	IMG1_heart	15	36121543	G	-	13	37	[9, 0, 4, 0]	GA	0.69	6	37	[0, 0, 6, 0]	-	0
15:36122397_0	IMG	IMG1	Heart	IMG1_heart	15	36122397	G	-	21	45.19	[0, 4, 17, 0]	GC	0.19	13	39.85	[0, 0, 13, 0]	-	0
15:36124023_0	IMG	IMG1	Heart	IMG1_heart	15	36124023	G	-	21	40.52	[4, 0, 17, 0]	GA	0.19	11	40.36	[0, 0, 11, 0]	-	0
15:36125172_0	IMG	IMG1	Heart	IMG1_heart	15	36125172	G	-	21	45.24	[3, 0, 18, 0]	GA	0.14	12	40.08	[0, 0, 12, 0]	-	0
15:36125272_0	IMG	IMG1	Heart	IMG1_heart	15	36125272	A	-	28	39.64	[23, 0, 5, 0]	AG	0.18	13	37	[13, 0, 0, 0]	-	0
15:36127840_2	IMG	IMG1	Heart	IMG1_heart	15	36127840	A	unkonw	36	38.03	[32, 0, 4, 0]	AG	0.11	19	38.95	[19, 0, 0, 0]	-	0
15:36127855_2	IMG	IMG1	Heart	IMG1_heart	15	36127855	A	unkonw	39	37.95	[35, 0, 0, 4]	AT	0.1	23	38.61	[23, 0, 0, 0]	-	0
15:36127856_2	IMG	IMG1	Heart	IMG1_heart	15	36127856	C	unkonw	40	37.92	[4, 36, 0, 0]	CA	0.1	24	37	[0, 24, 0, 0]	-	0
15:36206911_0	IMG	IMG1	Heart	IMG1_heart	15	36206911	G	-	28	45.82	[0, 0, 24, 4]	GT	0.14	11	37	[0, 0, 11, 0]	-	0
15:36207125_0	IMG	IMG1	Heart	IMG1_heart	15	36207125	A	-	25	39.96	[16, 9, 0, 0]	AC	0.36	9	41.11	[9, 0, 0, 0]	-	0
15:36208612_0	IMG	IMG1	Heart	IMG1_heart	15	36208612	G	-	19	38.95	[4, 0, 15, 0]	GA	0.21	11	40.36	[0, 0, 11, 0]	-	0
15:36209856_0	IMG	IMG1	Heart	IMG1_heart	15	36209856	C	-	30	41.93	[6, 24, 0, 0]	CA	0.2	13	37	[0, 13, 0, 0]	-	0
15:36210011_0	IMG	IMG1	Heart	IMG1_heart	15	36210011	C	-	17	37	[3, 14, 0, 0]	CA	0.18	18	45.22	[0, 18, 0, 0]	-	0
15:36210167_0	IMG	IMG1	Heart	IMG1_heart	15	36210167	G	-	12	49.33	[4, 0, 8, 0]	GA	0.33	11	37	[0, 0, 11, 0]	-	0
15:36210169_0	IMG	IMG1	Heart	IMG1_heart	15	36210169	A	-	12	49.33	[8, 0, 4, 0]	AG	0.33	8	37	[8, 0, 0, 0]	-	0
15:36210172_0	IMG	IMG1	Heart	IMG1_heart	15	36210172	G	-	12	43.17	[4, 0, 8, 0]	GA	0.33	11	37	[0, 0, 11, 0]	-	0
15:36211210_2	IMG	IMG1	Heart	IMG1_heart	15	36211210	C	unkonw	15	37	[0, 4, 0, 11]	CT	0.73	7	37	[0, 7, 0, 0]	-	0
15:40037125_1	IMG	IMG1	Heart	IMG1_heart	15	40037125	C	+	787	40.65	[0, 3, 0, 784]	CT	1	9	37	[0, 9, 0, 0]	-	0
15:40192730_2	IMG	IMG1	Heart	IMG1_heart	15	40192730	A	unkonw	11	42.64	[7, 4, 0, 0]	AC	0.36	7	47.57	[7, 0, 0, 0]	-	0
15:40192731_2	IMG	IMG1	Heart	IMG1_heart	15	40192731	A	unkonw	11	40.27	[8, 3, 0, 0]	AC	0.27	7	45.86	[7, 0, 0, 0]	-	0
15:40489838_0	IMG	IMG1	Heart	IMG1_heart	15	40489838	G	-	18	37	[0, 18, 0, 0]	GC	1	10	45.5	[0, 0, 10, 0]	-	0
15:41875574_1	IMG	IMG1	Heart	IMG1_heart	15	41875574	G	+	13	40.62	[3, 0, 10, 0]	GA	0.23	6	43.17	[0, 0, 6, 0]	-	0
15:52980296_1	IMG	IMG1	Heart	IMG1_heart	15	52980296	A	+	187	39.77	[168, 0, 19, 0]	AG	0.1	9	37	[9, 0, 0, 0]	-	0
15:53155553_0	IMG	IMG1	Heart	IMG1_heart	15	53155553	A	-	15	39.47	[0, 0, 15, 0]	AG	1	10	40.7	[10, 0, 0, 0]	-	0
15:53155555_0	IMG	IMG1	Heart	IMG1_heart	15	53155555	C	-	15	39.47	[15, 0, 0, 0]	CA	1	10	40.7	[0, 10, 0, 0]	-	0
15:62123716_0	IMG	IMG1	Heart	IMG1_heart	15	62123716	G	-	15	37.73	[4, 0, 11, 0]	GA	0.27	5	37	[0, 0, 5, 0]	-	0
15:64204175_2	IMG	IMG1	Heart	IMG1_heart	15	64204175	A	unkonw	20	40.7	[17, 0, 3, 0]	AG	0.15	10	37	[10, 0, 0, 0]	-	0
15:64204186_2	IMG	IMG1	Heart	IMG1_heart	15	64204186	A	unkonw	20	40.7	[14, 0, 6, 0]	AG	0.3	8	37	[8, 0, 0, 0]	-	0
15:64204190_2	IMG	IMG1	Heart	IMG1_heart	15	64204190	A	unkonw	22	39.82	[18, 0, 4, 0]	AG	0.18	9	37	[9, 0, 0, 0]	-	0
15:64204215_2	IMG	IMG1	Heart	IMG1_heart	15	64204215	A	unkonw	20	38.85	[15, 0, 5, 0]	AG	0.25	11	37	[11, 0, 0, 0]	-	0
15:64204289_2	IMG	IMG1	Heart	IMG1_heart	15	64204289	A	unkonw	32	43.94	[26, 0, 6, 0]	AG	0.19	7	37	[7, 0, 0, 0]	-	0
15:64204290_2	IMG	IMG1	Heart	IMG1_heart	15	64204290	A	unkonw	33	43.73	[25, 0, 8, 0]	AG	0.24	8	37	[8, 0, 0, 0]	-	0
15:64204468_2	IMG	IMG1	Heart	IMG1_heart	15	64204468	A	unkonw	40	38.85	[22, 0, 18, 0]	AG	0.45	12	43.17	[12, 0, 0, 0]	-	0
15:64204469_2	IMG	IMG1	Heart	IMG1_heart	15	64204469	A	unkonw	41	38.51	[29, 0, 12, 0]	AG	0.29	9	45.22	[9, 0, 0, 0]	-	0
15:64204560_2	IMG	IMG1	Heart	IMG1_heart	15	64204560	A	unkonw	21	45.81	[16, 0, 5, 0]	AG	0.24	8	41.62	[8, 0, 0, 0]	-	0
15:64204572_2	IMG	IMG1	Heart	IMG1_heart	15	64204572	A	unkonw	23	44.52	[19, 0, 4, 0]	AG	0.17	12	40.08	[12, 0, 0, 0]	-	0
15:64204573_2	IMG	IMG1	Heart	IMG1_heart	15	64204573	A	unkonw	22	45.41	[17, 0, 5, 0]	AG	0.23	11	40.36	[11, 0, 0, 0]	-	0
15:64204601_2	IMG	IMG1	Heart	IMG1_heart	15	64204601	A	unkonw	18	45.22	[14, 0, 4, 0]	AG	0.22	12	37	[12, 0, 0, 0]	-	0
15:64204613_2	IMG	IMG1	Heart	IMG1_heart	15	64204613	A	unkonw	23	43.43	[19, 0, 4, 0]	AG	0.17	11	37	[11, 0, 0, 0]	-	0
15:64204619_2	IMG	IMG1	Heart	IMG1_heart	15	64204619	A	unkonw	24	41.62	[20, 0, 4, 0]	AG	0.17	11	37	[11, 0, 0, 0]	-	0
15:64204787_2	IMG	IMG1	Heart	IMG1_heart	15	64204787	A	unkonw	30	41.53	[24, 0, 6, 0]	AG	0.2	6	43.17	[6, 0, 0, 0]	-	0
15:64559147_0	IMG	IMG1	Heart	IMG1_heart	15	64559147	C	-	16	46.25	[0, 0, 0, 16]	CT	1	13	39.85	[0, 13, 0, 0]	-	0
15:68046043_1	IMG	IMG1	Heart	IMG1_heart	15	68046043	T	+	49	37	[0, 49, 0, 0]	TC	1	10	37	[0, 0, 0, 10]	-	0
15:68046142_1	IMG	IMG1	Heart	IMG1_heart	15	68046142	C	+	65	37.38	[65, 0, 0, 0]	CA	1	6	37	[0, 6, 0, 0]	-	0
15:68046153_1	IMG	IMG1	Heart	IMG1_heart	15	68046153	C	+	67	36.99	[0, 0, 67, 0]	CG	1	7	37	[0, 7, 0, 0]	-	0
15:68046181_1	IMG	IMG1	Heart	IMG1_heart	15	68046181	G	+	70	38.59	[70, 0, 0, 0]	GA	1	7	37	[0, 0, 7, 0]	-	0
15:68046268_1	IMG	IMG1	Heart	IMG1_heart	15	68046268	C	+	30	37	[0, 0, 30, 0]	CG	1	10	37	[0, 10, 0, 0]	-	0
15:68046377_2	IMG	IMG1	Heart	IMG1_heart	15	68046377	G	unkonw	57	41.33	[57, 0, 0, 0]	GA	1	8	46.25	[0, 0, 8, 0]	-	0
15:68046412_2	IMG	IMG1	Heart	IMG1_heart	15	68046412	G	unkonw	115	38.08	[0, 0, 0, 115]	GT	1	8	41.62	[0, 0, 8, 0]	-	0
15:68046687_2	IMG	IMG1	Heart	IMG1_heart	15	68046687	A	unkonw	17	37	[0, 0, 0, 17]	AT	1	7	42.29	[7, 0, 0, 0]	-	0
16:66044_1	IMG	IMG1	Heart	IMG1_heart	16	66044	A	+	14	37	[10, 0, 4, 0]	AG	0.29	9	45.22	[9, 0, 0, 0]	-	0
16:66115_1	IMG	IMG1	Heart	IMG1_heart	16	66115	G	+	75	37	[33, 0, 42, 0]	GA	0.44	10	37	[0, 0, 10, 0]	-	0
16:2494779_2	IMG	IMG1	Heart	IMG1_heart	16	2494779	C	unkonw	24	47.79	[0, 19, 0, 5]	CT	0.21	7	42.29	[0, 7, 0, 0]	-	0
16:2494897_1	IMG	IMG1	Heart	IMG1_heart	16	2494897	G	+	32	64.78	[32, 0, 0, 0]	GA	1	14	37	[0, 0, 14, 0]	-	0
16:2682881_2	IMG	IMG1	Heart	IMG1_heart	16	2682881	C	unkonw	67	40.87	[0, 52, 0, 15]	CT	0.22	5	37	[0, 5, 0, 0]	-	0
16:3769199_0	IMG	IMG1	Heart	IMG1_heart	16	3769199	A	-	11	43.73	[7, 0, 4, 0]	AG	0.36	10	37	[10, 0, 0, 0]	-	0
16:3769882_0	IMG	IMG1	Heart	IMG1_heart	16	3769882	A	-	17	51.41	[14, 0, 3, 0]	AG	0.18	6	43	[6, 0, 0, 0]	-	0
16:3769928_0	IMG	IMG1	Heart	IMG1_heart	16	3769928	A	-	20	46.9	[17, 0, 3, 0]	AG	0.15	8	37	[8, 0, 0, 0]	-	0
16:4254036_1	IMG	IMG1	Heart	IMG1_heart	16	4254036	A	+	11	53.82	[6, 0, 5, 0]	AG	0.45	13	45.54	[13, 0, 0, 0]	-	0
16:4254046_1	IMG	IMG1	Heart	IMG1_heart	16	4254046	A	+	10	55.5	[7, 0, 3, 0]	AG	0.3	14	39.64	[14, 0, 0, 0]	-	0
16:4254348_1	IMG	IMG1	Heart	IMG1_heart	16	4254348	A	+	22	50.45	[13, 0, 9, 0]	AG	0.41	12	37	[12, 0, 0, 0]	-	0
16:4254401_1	IMG	IMG1	Heart	IMG1_heart	16	4254401	A	+	24	49.33	[17, 0, 7, 0]	AG	0.29	9	41.11	[9, 0, 0, 0]	-	0
16:5207082_2	IMG	IMG1	Heart	IMG1_heart	16	5207082	C	unkonw	10	37	[0, 0, 0, 10]	CT	1	20	40.7	[0, 20, 0, 0]	-	0
16:5207116_2	IMG	IMG1	Heart	IMG1_heart	16	5207116	T	unkonw	10	50.6	[0, 10, 0, 0]	TC	1	21	37	[0, 0, 0, 21]	-	0
16:5207172_2	IMG	IMG1	Heart	IMG1_heart	16	5207172	C	unkonw	58	37	[0, 50, 0, 8]	CT	0.14	18	39.06	[0, 18, 0, 0]	-	0
16:10668772_0	IMG	IMG1	Heart	IMG1_heart	16	10668772	C	-	22	40.86	[0, 17, 0, 5]	CT	0.23	11	43.73	[0, 11, 0, 0]	-	0
16:18385464_0	IMG	IMG1	Heart	IMG1_heart	16	18385464	C	-	40	37.92	[0, 20, 0, 20]	CT	0.5	11	37	[0, 11, 0, 0]	-	0
16:18386019_0	IMG	IMG1	Heart	IMG1_heart	16	18386019	A	-	16	41.62	[0, 0, 16, 0]	AG	1	6	37	[6, 0, 0, 0]	-	0
16:19417046_0	IMG	IMG1	Heart	IMG1_heart	16	19417046	C	-	12	40.08	[0, 0, 0, 12]	CT	1	9	41.11	[0, 9, 0, 0]	-	0
16:19417053_0	IMG	IMG1	Heart	IMG1_heart	16	19417053	C	-	12	37.92	[0, 0, 0, 12]	CT	1	7	42.29	[0, 7, 0, 0]	-	0
16:24331811_1	IMG	IMG1	Heart	IMG1_heart	16	24331811	G	+	36	41.42	[36, 0, 0, 0]	GA	1	8	37	[0, 0, 8, 0]	-	0
16:26121988_2	IMG	IMG1	Heart	IMG1_heart	16	26121988	C	unkonw	36	37	[0, 0, 0, 36]	CT	1	8	37	[0, 8, 0, 0]	-	0
16:26122002_2	IMG	IMG1	Heart	IMG1_heart	16	26122002	G	unkonw	61	38.82	[61, 0, 0, 0]	GA	1	8	37	[0, 0, 8, 0]	-	0
16:27738289_0	IMG	IMG1	Heart	IMG1_heart	16	27738289	G	-	59	37	[16, 0, 43, 0]	GA	0.27	6	43.17	[0, 0, 6, 0]	-	0
16:34284935_1	IMG	IMG1	Heart	IMG1_heart	16	34284935	C	+	17	41.35	[0, 0, 0, 17]	CT	1	5	37	[0, 5, 0, 0]	-	0
16:34284967_1	IMG	IMG1	Heart	IMG1_heart	16	34284967	G	+	20	42.55	[0, 20, 0, 0]	GC	1	6	37	[0, 0, 6, 0]	-	0
16:34284984_1	IMG	IMG1	Heart	IMG1_heart	16	34284984	T	+	17	42	[17, 0, 0, 0]	TA	1	6	37	[0, 0, 0, 6]	-	0
16:35480718_0	IMG	IMG1	Heart	IMG1_heart	16	35480718	T	-	17	37	[0, 17, 0, 0]	TC	1	12	46.25	[0, 0, 0, 12]	-	0
16:35480879_0	IMG	IMG1	Heart	IMG1_heart	16	35480879	A	-	59	46.15	[0, 0, 59, 0]	AG	1	10	40.7	[10, 0, 0, 0]	-	0
16:35626140_0	IMG	IMG1	Heart	IMG1_heart	16	35626140	A	-	28	42.29	[3, 0, 25, 0]	AG	0.89	8	41.62	[8, 0, 0, 0]	-	0
16:37203390_2	IMG	IMG1	Heart	IMG1_heart	16	37203390	A	unkonw	13	39.85	[5, 0, 8, 0]	AG	0.62	8	37	[8, 0, 0, 0]	-	0
16:39691954_2	IMG	IMG1	Heart	IMG1_heart	16	39691954	T	unkonw	11	46	[0, 4, 0, 7]	TC	0.36	10	37	[0, 0, 0, 10]	-	0
16:39691984_2	IMG	IMG1	Heart	IMG1_heart	16	39691984	T	unkonw	12	49.33	[0, 3, 0, 9]	TC	0.25	8	41.62	[0, 0, 0, 8]	-	0
16:39692061_2	IMG	IMG1	Heart	IMG1_heart	16	39692061	T	unkonw	11	47.09	[0, 4, 0, 7]	TC	0.36	11	43.73	[0, 0, 0, 11]	-	0
16:40501142_2	IMG	IMG1	Heart	IMG1_heart	16	40501142	T	unkonw	10	44.4	[0, 3, 0, 7]	TC	0.3	7	37	[0, 0, 0, 7]	-	0
16:40501216_2	IMG	IMG1	Heart	IMG1_heart	16	40501216	T	unkonw	10	37	[0, 5, 0, 5]	TC	0.5	11	41.36	[0, 0, 0, 11]	-	0
16:40501257_2	IMG	IMG1	Heart	IMG1_heart	16	40501257	T	unkonw	11	37	[0, 3, 0, 8]	TC	0.27	10	48.1	[0, 0, 0, 10]	-	0
16:42053215_2	IMG	IMG1	Heart	IMG1_heart	16	42053215	G	unkonw	179	37	[177, 0, 2, 0]	GA	0.99	10	40.7	[0, 0, 10, 0]	-	0
16:42053219_2	IMG	IMG1	Heart	IMG1_heart	16	42053219	T	unkonw	169	37	[0, 167, 0, 2]	TC	0.99	8	40.12	[0, 0, 0, 8]	-	0
16:42053293_2	IMG	IMG1	Heart	IMG1_heart	16	42053293	T	unkonw	268	42.64	[0, 259, 0, 9]	TC	0.97	10	44.4	[0, 0, 0, 10]	-	0
16:42053473_2	IMG	IMG1	Heart	IMG1_heart	16	42053473	A	unkonw	11	37	[1, 0, 0, 10]	AT	0.91	6	43.17	[6, 0, 0, 0]	-	0
16:42069529_2	IMG	IMG1	Heart	IMG1_heart	16	42069529	T	unkonw	50	38.48	[0, 17, 0, 33]	TC	0.34	5	37	[0, 0, 0, 5]	-	0
16:42700511_2	IMG	IMG1	Heart	IMG1_heart	16	42700511	T	unkonw	17	45	[0, 3, 0, 14]	TC	0.18	7	37	[0, 0, 0, 7]	-	0
16:48102060_2	IMG	IMG1	Heart	IMG1_heart	16	48102060	A	unkonw	19	46.74	[15, 0, 4, 0]	AG	0.21	7	42.29	[7, 0, 0, 0]	-	0
16:57958213_0	IMG	IMG1	Heart	IMG1_heart	16	57958213	A	-	25	40.96	[6, 0, 19, 0]	AG	0.76	8	37	[8, 0, 0, 0]	-	0
16:57958215_0	IMG	IMG1	Heart	IMG1_heart	16	57958215	C	-	25	41.44	[19, 6, 0, 0]	CA	0.76	8	37	[0, 8, 0, 0]	-	0
16:62245551_2	IMG	IMG1	Heart	IMG1_heart	16	62245551	T	unkonw	14	39.64	[0, 8, 0, 6]	TC	0.57	7	37	[0, 0, 0, 7]	-	0
16:79022762_1	IMG	IMG1	Heart	IMG1_heart	16	79022762	T	+	17	42.65	[0, 0, 8, 9]	TG	0.47	6	37	[0, 0, 0, 6]	-	0
16:79346484_1	IMG	IMG1	Heart	IMG1_heart	16	79346484	T	+	8800	38.05	[1, 8579, 0, 220]	TC	0.97	10	44.4	[0, 0, 0, 10]	-	0
16:79346485_1	IMG	IMG1	Heart	IMG1_heart	16	79346485	G	+	8816	38.07	[0, 8603, 213, 0]	GC	0.98	10	44.4	[0, 0, 10, 0]	-	0
16:79346486_1	IMG	IMG1	Heart	IMG1_heart	16	79346486	G	+	8963	38.06	[0, 8667, 293, 3]	GC	0.97	10	44.4	[0, 0, 10, 0]	-	0
16:79346487_1	IMG	IMG1	Heart	IMG1_heart	16	79346487	G	+	8935	38.06	[8639, 0, 296, 0]	GA	0.97	9	45.22	[0, 0, 9, 0]	-	0
17:189610_2	IMG	IMG1	Heart	IMG1_heart	17	189610	C	unkonw	111	37	[1, 93, 2, 15]	CT	0.14	9	41.11	[0, 9, 0, 0]	-	0
17:263884_0	IMG	IMG1	Heart	IMG1_heart	17	263884	A	-	17	37	[5, 12, 0, 0]	AC	0.71	8	37	[8, 0, 0, 0]	-	0
17:263887_0	IMG	IMG1	Heart	IMG1_heart	17	263887	G	-	21	37	[0, 4, 17, 0]	GC	0.19	7	37	[0, 0, 7, 0]	-	0
17:263888_0	IMG	IMG1	Heart	IMG1_heart	17	263888	A	-	21	37	[17, 0, 0, 4]	AT	0.19	6	37	[6, 0, 0, 0]	-	0
17:416978_0	IMG	IMG1	Heart	IMG1_heart	17	416978	G	-	16	38.56	[5, 0, 11, 0]	GA	0.31	7	42.29	[0, 0, 7, 0]	-	0
17:616265_0	IMG	IMG1	Heart	IMG1_heart	17	616265	G	-	18	41.11	[0, 0, 10, 8]	GT	0.44	11	40.36	[0, 0, 11, 0]	-	0
17:616311_0	IMG	IMG1	Heart	IMG1_heart	17	616311	G	-	17	41.35	[6, 0, 11, 0]	GA	0.35	8	37	[0, 0, 8, 0]	-	0
17:616313_0	IMG	IMG1	Heart	IMG1_heart	17	616313	G	-	14	37	[4, 0, 10, 0]	GA	0.29	8	37	[0, 0, 8, 0]	-	0
17:616464_0	IMG	IMG1	Heart	IMG1_heart	17	616464	G	-	30	40.7	[1, 0, 24, 5]	GT	0.17	11	43.73	[0, 0, 11, 0]	-	0
17:3110192_1	IMG	IMG1	Heart	IMG1_heart	17	3110192	G	+	100	38.11	[100, 0, 0, 0]	GA	1	5	37	[0, 0, 5, 0]	-	0
17:8860352_2	IMG	IMG1	Heart	IMG1_heart	17	8860352	A	unkonw	43	39.58	[29, 0, 14, 0]	AG	0.33	9	41.11	[9, 0, 0, 0]	-	0
17:8860372_2	IMG	IMG1	Heart	IMG1_heart	17	8860372	A	unkonw	40	43.48	[24, 0, 16, 0]	AG	0.4	9	43.89	[9, 0, 0, 0]	-	0
17:8860408_2	IMG	IMG1	Heart	IMG1_heart	17	8860408	A	unkonw	30	40.3	[27, 0, 3, 0]	AG	0.1	11	37	[11, 0, 0, 0]	-	0
17:8860428_2	IMG	IMG1	Heart	IMG1_heart	17	8860428	A	unkonw	35	43	[31, 0, 4, 0]	AG	0.11	9	37	[9, 0, 0, 0]	-	0
17:8860431_2	IMG	IMG1	Heart	IMG1_heart	17	8860431	A	unkonw	26	42.19	[19, 0, 7, 0]	AG	0.27	10	37	[10, 0, 0, 0]	-	0
17:8860831_2	IMG	IMG1	Heart	IMG1_heart	17	8860831	A	unkonw	28	43.61	[13, 0, 15, 0]	AG	0.54	8	37	[8, 0, 0, 0]	-	0
17:8860914_2	IMG	IMG1	Heart	IMG1_heart	17	8860914	A	unkonw	37	45.59	[20, 0, 17, 0]	AG	0.46	9	37	[9, 0, 0, 0]	-	0
17:8860919_2	IMG	IMG1	Heart	IMG1_heart	17	8860919	A	unkonw	36	48.31	[29, 0, 7, 0]	AG	0.19	8	37	[8, 0, 0, 0]	-	0
17:8860974_2	IMG	IMG1	Heart	IMG1_heart	17	8860974	A	unkonw	40	43.17	[32, 0, 8, 0]	AG	0.2	9	41.11	[9, 0, 0, 0]	-	0
17:8860988_2	IMG	IMG1	Heart	IMG1_heart	17	8860988	A	unkonw	38	42.21	[33, 0, 5, 0]	AG	0.13	9	41.11	[9, 0, 0, 0]	-	0
17:8860994_2	IMG	IMG1	Heart	IMG1_heart	17	8860994	A	unkonw	39	44.62	[35, 0, 4, 0]	AG	0.1	8	41.62	[8, 0, 0, 0]	-	0
17:9084016_1	IMG	IMG1	Heart	IMG1_heart	17	9084016	C	+	28	38.32	[3, 25, 0, 0]	CA	0.11	8	37	[0, 8, 0, 0]	-	0
17:9731788_1	IMG	IMG1	Heart	IMG1_heart	17	9731788	C	+	19	38.95	[0, 12, 0, 7]	CT	0.37	7	37	[0, 7, 0, 0]	-	0
17:9749595_1	IMG	IMG1	Heart	IMG1_heart	17	9749595	C	+	10	37	[0, 3, 0, 7]	CT	0.7	12	40.08	[0, 12, 0, 0]	-	0
17:9760750_1	IMG	IMG1	Heart	IMG1_heart	17	9760750	T	+	27	44.78	[0, 3, 0, 24]	TC	0.11	11	47.09	[0, 0, 0, 11]	-	0
17:15894193_0	IMG	IMG1	Heart	IMG1_heart	17	15894193	C	-	58	43.38	[0, 42, 0, 16]	CT	0.28	12	40.08	[0, 12, 0, 0]	-	0
17:16520371_1	IMG	IMG1	Heart	IMG1_heart	17	16520371	A	+	28	38.32	[16, 0, 0, 12]	AT	0.43	5	44.4	[5, 0, 0, 0]	-	0
17:16521042_1	IMG	IMG1	Heart	IMG1_heart	17	16521042	A	+	679	37.33	[62, 0, 616, 1]	AG	0.91	5	37	[5, 0, 0, 0]	-	0
17:16521225_1	IMG	IMG1	Heart	IMG1_heart	17	16521225	C	+	322	44.31	[0, 73, 0, 249]	CT	0.77	11	43.73	[0, 11, 0, 0]	-	0
17:16521226_1	IMG	IMG1	Heart	IMG1_heart	17	16521226	A	+	327	44.54	[74, 0, 0, 253]	AT	0.77	11	43.73	[11, 0, 0, 0]	-	0
17:16521227_1	IMG	IMG1	Heart	IMG1_heart	17	16521227	G	+	313	44.88	[242, 0, 71, 0]	GA	0.77	12	43.17	[0, 0, 12, 0]	-	0
17:16893761_2	IMG	IMG1	Heart	IMG1_heart	17	16893761	G	unkonw	31	41.77	[10, 0, 21, 0]	GA	0.32	8	37	[0, 0, 8, 0]	-	0
17:17303752_2	IMG	IMG1	Heart	IMG1_heart	17	17303752	T	unkonw	30	54.27	[0, 3, 0, 27]	TC	0.1	5	37	[0, 0, 0, 5]	-	0
17:17303760_2	IMG	IMG1	Heart	IMG1_heart	17	17303760	T	unkonw	31	54.55	[0, 5, 0, 26]	TC	0.16	6	37	[0, 0, 0, 6]	-	0
17:18115095_0	IMG	IMG1	Heart	IMG1_heart	17	18115095	T	-	11	37	[9, 0, 0, 2]	TA	0.82	10	40.7	[0, 0, 0, 10]	-	0
17:18115096_0	IMG	IMG1	Heart	IMG1_heart	17	18115096	G	-	12	37	[0, 10, 2, 0]	GC	0.83	11	40.36	[0, 0, 11, 0]	-	0
17:18781886_2	IMG	IMG1	Heart	IMG1_heart	17	18781886	A	unkonw	12	37	[6, 0, 6, 0]	AG	0.5	10	40.7	[10, 0, 0, 0]	-	0
17:18781902_2	IMG	IMG1	Heart	IMG1_heart	17	18781902	A	unkonw	12	43.17	[5, 0, 7, 0]	AG	0.58	11	40.36	[11, 0, 0, 0]	-	0
17:25646140_2	IMG	IMG1	Heart	IMG1_heart	17	25646140	A	unkonw	22	38.68	[15, 7, 0, 0]	AC	0.32	11	37	[11, 0, 0, 0]	-	0
17:25646335_2	IMG	IMG1	Heart	IMG1_heart	17	25646335	A	unkonw	19	37	[0, 0, 19, 0]	AG	1	5	37	[5, 0, 0, 0]	-	0
17:25646878_0	IMG	IMG1	Heart	IMG1_heart	17	25646878	A	-	35	44.06	[24, 0, 0, 11]	AT	0.31	6	37	[6, 0, 0, 0]	-	0
17:25646879_0	IMG	IMG1	Heart	IMG1_heart	17	25646879	C	-	35	44.4	[23, 12, 0, 0]	CA	0.66	6	37	[0, 6, 0, 0]	-	0
17:25646887_0	IMG	IMG1	Heart	IMG1_heart	17	25646887	A	-	35	44.06	[12, 0, 23, 0]	AG	0.66	6	37	[6, 0, 0, 0]	-	0
17:25646895_0	IMG	IMG1	Heart	IMG1_heart	17	25646895	A	-	35	44.4	[12, 0, 23, 0]	AG	0.66	5	37	[5, 0, 0, 0]	-	0
17:25646899_0	IMG	IMG1	Heart	IMG1_heart	17	25646899	C	-	32	45.09	[0, 12, 0, 20]	CT	0.62	5	37	[0, 5, 0, 0]	-	0
17:27023559_0	IMG	IMG1	Heart	IMG1_heart	17	27023559	G	-	31	40.58	[31, 0, 0, 0]	GA	1	8	37	[0, 0, 8, 0]	-	0
17:33787501_2	IMG	IMG1	Heart	IMG1_heart	17	33787501	T	unkonw	490	41.34	[0, 490, 0, 0]	TC	1	7	42.29	[0, 0, 0, 7]	-	0
17:33787697_2	IMG	IMG1	Heart	IMG1_heart	17	33787697	C	unkonw	47	37	[0, 0, 47, 0]	CG	1	5	37	[0, 5, 0, 0]	-	0
17:36373695_1	IMG	IMG1	Heart	IMG1_heart	17	36373695	A	+	56	39.45	[1, 0, 55, 0]	AG	0.98	10	44.3	[10, 0, 0, 0]	-	0
17:54826452_2	IMG	IMG1	Heart	IMG1_heart	17	54826452	T	unkonw	18	37	[0, 0, 4, 14]	TG	0.22	9	37	[0, 0, 0, 9]	-	0
17:54826455_2	IMG	IMG1	Heart	IMG1_heart	17	54826455	A	unkonw	16	37	[12, 0, 4, 0]	AG	0.25	9	37	[9, 0, 0, 0]	-	0
17:54826457_2	IMG	IMG1	Heart	IMG1_heart	17	54826457	G	unkonw	14	37	[0, 0, 10, 4]	GT	0.29	9	37	[0, 0, 9, 0]	-	0
17:54826458_2	IMG	IMG1	Heart	IMG1_heart	17	54826458	T	unkonw	13	37	[0, 0, 4, 9]	TG	0.31	9	37	[0, 0, 0, 9]	-	0
17:54826459_2	IMG	IMG1	Heart	IMG1_heart	17	54826459	A	unkonw	14	37	[10, 0, 4, 0]	AG	0.29	8	37	[8, 0, 0, 0]	-	0
17:58282631_2	IMG	IMG1	Heart	IMG1_heart	17	58282631	T	unkonw	15	49.33	[0, 0, 15, 0]	TG	1	10	40.7	[0, 0, 0, 10]	-	0
17:58282649_1	IMG	IMG1	Heart	IMG1_heart	17	58282649	A	+	15	49.33	[0, 0, 15, 0]	AG	1	10	40.7	[10, 0, 0, 0]	-	0
17:60627687_1	IMG	IMG1	Heart	IMG1_heart	17	60627687	G	+	75	37	[9, 0, 66, 0]	GA	0.12	8	37	[0, 0, 8, 0]	-	0
17:60627689_1	IMG	IMG1	Heart	IMG1_heart	17	60627689	A	+	66	37.56	[58, 0, 8, 0]	AG	0.12	8	37	[8, 0, 0, 0]	-	0
17:60627690_1	IMG	IMG1	Heart	IMG1_heart	17	60627690	G	+	75	37.15	[9, 0, 66, 0]	GA	0.12	7	37	[0, 0, 7, 0]	-	0
17:68855718_0	IMG	IMG1	Heart	IMG1_heart	17	68855718	G	-	18	43.11	[11, 0, 7, 0]	GA	0.61	11	43.73	[0, 0, 11, 0]	-	0
17:68855984_0	IMG	IMG1	Heart	IMG1_heart	17	68855984	G	-	10	37	[0, 0, 1, 9]	GT	0.9	11	37	[0, 0, 11, 0]	-	0
17:68856124_0	IMG	IMG1	Heart	IMG1_heart	17	68856124	G	-	17	42.82	[0, 0, 0, 17]	GT	1	13	37	[0, 0, 13, 0]	-	0
18:3125899_2	IMG	IMG1	Heart	IMG1_heart	18	3125899	G	unkonw	76	38.93	[28, 0, 48, 0]	GA	0.37	10	37	[0, 0, 10, 0]	-	0
18:3181350_0	IMG	IMG1	Heart	IMG1_heart	18	3181350	C	-	17	39.18	[0, 1, 16, 0]	CG	0.94	10	44.4	[0, 10, 0, 0]	-	0
18:3181389_0	IMG	IMG1	Heart	IMG1_heart	18	3181389	A	-	24	41.62	[1, 0, 23, 0]	AG	0.96	8	41.62	[8, 0, 0, 0]	-	0
18:3181456_0	IMG	IMG1	Heart	IMG1_heart	18	3181456	T	-	53	46.08	[0, 52, 0, 1]	TC	0.98	8	37	[0, 0, 0, 8]	-	0
18:3181478_0	IMG	IMG1	Heart	IMG1_heart	18	3181478	A	-	62	42.55	[1, 0, 61, 0]	AG	0.98	6	37	[6, 0, 0, 0]	-	0
18:3181697_0	IMG	IMG1	Heart	IMG1_heart	18	3181697	G	-	11	40.36	[10, 0, 1, 0]	GA	0.91	13	39.85	[0, 0, 13, 0]	-	0
18:3759305_1	IMG	IMG1	Heart	IMG1_heart	18	3759305	T	+	19	37	[0, 19, 0, 0]	TC	1	11	43.73	[0, 0, 0, 11]	-	0
18:3993332_2	IMG	IMG1	Heart	IMG1_heart	18	3993332	T	unkonw	18	52.11	[0, 5, 0, 13]	TC	0.28	8	41.62	[0, 0, 0, 8]	-	0
18:3993337_2	IMG	IMG1	Heart	IMG1_heart	18	3993337	T	unkonw	16	43.94	[0, 9, 0, 7]	TC	0.56	10	40.7	[0, 0, 0, 10]	-	0
18:3993338_2	IMG	IMG1	Heart	IMG1_heart	18	3993338	T	unkonw	17	45.71	[0, 4, 0, 13]	TC	0.24	9	41.11	[0, 0, 0, 9]	-	0
18:3993394_2	IMG	IMG1	Heart	IMG1_heart	18	3993394	T	unkonw	19	38.95	[0, 3, 0, 16]	TC	0.16	10	37	[0, 0, 0, 10]	-	0
18:4175088_1	IMG	IMG1	Heart	IMG1_heart	18	4175088	C	+	669	45.63	[0, 569, 0, 100]	CT	0.15	9	37	[0, 9, 0, 0]	-	0
18:18676625_0	IMG	IMG1	Heart	IMG1_heart	18	18676625	G	-	15	55.13	[3, 0, 12, 0]	GA	0.2	11	42.64	[0, 0, 11, 0]	-	0
18:25225620_2	IMG	IMG1	Heart	IMG1_heart	18	25225620	A	unkonw	16	41.62	[12, 0, 4, 0]	AG	0.25	5	37	[5, 0, 0, 0]	-	0
18:25500508_1	IMG	IMG1	Heart	IMG1_heart	18	25500508	C	+	51	37	[0, 0, 0, 51]	CT	1	14	37	[0, 14, 0, 0]	-	0
18:25500510_1	IMG	IMG1	Heart	IMG1_heart	18	25500510	A	+	50	37	[0, 0, 50, 0]	AG	1	11	37	[11, 0, 0, 0]	-	0
18:36690637_0	IMG	IMG1	Heart	IMG1_heart	18	36690637	G	-	37	39	[0, 0, 2, 35]	GT	0.95	6	43.17	[0, 0, 6, 0]	-	0
18:36690638_0	IMG	IMG1	Heart	IMG1_heart	18	36690638	A	-	36	39.06	[2, 34, 0, 0]	AC	0.94	5	44.4	[5, 0, 0, 0]	-	0
18:40386978_0	IMG	IMG1	Heart	IMG1_heart	18	40386978	G	-	27	37	[15, 0, 12, 0]	GA	0.56	7	37	[0, 0, 7, 0]	-	0
18:44620977_2	IMG	IMG1	Heart	IMG1_heart	18	44620977	C	unkonw	17	37	[17, 0, 0, 0]	CA	1	11	37	[0, 11, 0, 0]	-	0
18:44620981_2	IMG	IMG1	Heart	IMG1_heart	18	44620981	G	unkonw	17	37	[17, 0, 0, 0]	GA	1	10	37	[0, 0, 10, 0]	-	0
18:44621229_2	IMG	IMG1	Heart	IMG1_heart	18	44621229	C	unkonw	14	37	[0, 7, 0, 7]	CT	0.5	13	37	[0, 13, 0, 0]	-	0
18:46169222_2	IMG	IMG1	Heart	IMG1_heart	18	46169222	G	unkonw	53	37.7	[18, 0, 35, 0]	GA	0.34	10	40.7	[0, 0, 10, 0]	-	0
18:49963023_2	IMG	IMG1	Heart	IMG1_heart	18	49963023	C	unkonw	23	40.22	[5, 18, 0, 0]	CA	0.22	11	40.36	[0, 11, 0, 0]	-	0
18:49963029_2	IMG	IMG1	Heart	IMG1_heart	18	49963029	A	unkonw	22	39.18	[19, 3, 0, 0]	AC	0.14	9	41.11	[9, 0, 0, 0]	-	0
18:49963031_2	IMG	IMG1	Heart	IMG1_heart	18	49963031	C	unkonw	23	39.17	[3, 20, 0, 0]	CA	0.13	11	40.36	[0, 11, 0, 0]	-	0
18:50541467_0	IMG	IMG1	Heart	IMG1_heart	18	50541467	A	-	174	37.71	[0, 0, 174, 0]	AG	1	7	37	[7, 0, 0, 0]	-	0
18:50541469_0	IMG	IMG1	Heart	IMG1_heart	18	50541469	C	-	173	37.64	[0, 0, 173, 0]	CG	1	8	41.62	[0, 8, 0, 0]	-	0
18:51602340_2	IMG	IMG1	Heart	IMG1_heart	18	51602340	C	unkonw	21	42.29	[8, 13, 0, 0]	CA	0.38	9	41.11	[0, 9, 0, 0]	-	0
18:51602363_2	IMG	IMG1	Heart	IMG1_heart	18	51602363	G	unkonw	30	40.3	[0, 0, 14, 16]	GT	0.53	12	43.17	[0, 0, 12, 0]	-	0
18:51680654_2	IMG	IMG1	Heart	IMG1_heart	18	51680654	A	unkonw	34	38.09	[30, 0, 4, 0]	AG	0.12	36	43.17	[36, 0, 0, 0]	-	0
18:52175060_0	IMG	IMG1	Heart	IMG1_heart	18	52175060	C	-	13	37	[0, 0, 0, 13]	CT	1	9	41.11	[0, 9, 0, 0]	-	0
18:52175085_0	IMG	IMG1	Heart	IMG1_heart	18	52175085	T	-	13	37	[0, 13, 0, 0]	TC	1	8	41.62	[0, 0, 0, 8]	-	0
18:52175210_0	IMG	IMG1	Heart	IMG1_heart	18	52175210	G	-	119	49.24	[118, 0, 1, 0]	GA	0.99	9	41.11	[0, 0, 9, 0]	-	0
18:52175456_0	IMG	IMG1	Heart	IMG1_heart	18	52175456	C	-	26	37.96	[0, 0, 0, 26]	CT	1	5	44.4	[0, 5, 0, 0]	-	0
18:52175522_0	IMG	IMG1	Heart	IMG1_heart	18	52175522	C	-	74	46	[0, 0, 0, 74]	CT	1	7	42.29	[0, 7, 0, 0]	-	0
18:52175586_0	IMG	IMG1	Heart	IMG1_heart	18	52175586	G	-	79	46.46	[0, 0, 0, 79]	GT	1	6	37	[0, 0, 6, 0]	-	0
18:52175717_0	IMG	IMG1	Heart	IMG1_heart	18	52175717	T	-	80	38.85	[0, 80, 0, 0]	TC	1	5	37	[0, 0, 0, 5]	-	0
18:52175723_0	IMG	IMG1	Heart	IMG1_heart	18	52175723	A	-	79	38.72	[66, 0, 13, 0]	AG	0.16	5	37	[5, 0, 0, 0]	-	0
18:53188926_1	IMG	IMG1	Heart	IMG1_heart	18	53188926	T	+	13	48.38	[0, 6, 0, 7]	TC	0.46	9	37	[0, 0, 0, 9]	-	0
18:53403072_2	IMG	IMG1	Heart	IMG1_heart	18	53403072	A	unkonw	11	43.73	[2, 0, 9, 0]	AG	0.82	7	37	[7, 0, 0, 0]	-	0
18:54009712_0	IMG	IMG1	Heart	IMG1_heart	18	54009712	A	-	89	37	[1, 0, 88, 0]	AG	0.99	8	43	[8, 0, 0, 0]	-	0
18:54014570_0	IMG	IMG1	Heart	IMG1_heart	18	54014570	C	-	24	41.17	[19, 5, 0, 0]	CA	0.79	9	37	[0, 9, 0, 0]	-	0
18:54014571_0	IMG	IMG1	Heart	IMG1_heart	18	54014571	C	-	25	42.92	[20, 5, 0, 0]	CA	0.8	9	37	[0, 9, 0, 0]	-	0
18:55295273_0	IMG	IMG1	Heart	IMG1_heart	18	55295273	G	-	14	42.29	[14, 0, 0, 0]	GA	1	12	43.17	[0, 0, 12, 0]	-	0
18:55295372_0	IMG	IMG1	Heart	IMG1_heart	18	55295372	C	-	49	42.55	[22, 27, 0, 0]	CA	0.45	12	39.08	[0, 12, 0, 0]	-	0
18:55295402_0	IMG	IMG1	Heart	IMG1_heart	18	55295402	A	-	40	38.85	[0, 0, 40, 0]	AG	1	10	37	[10, 0, 0, 0]	-	0
18:55295601_0	IMG	IMG1	Heart	IMG1_heart	18	55295601	T	-	52	39.13	[0, 52, 0, 0]	TC	1	12	40.08	[0, 0, 0, 12]	-	0
18:58761843_2	IMG	IMG1	Heart	IMG1_heart	18	58761843	T	unkonw	10	37	[0, 3, 0, 7]	TC	0.3	13	38.92	[0, 0, 0, 13]	-	0
18:58768260_2	IMG	IMG1	Heart	IMG1_heart	18	58768260	T	unkonw	11	41.36	[0, 3, 0, 8]	TC	0.27	7	37	[0, 0, 0, 7]	-	0
18:58768731_2	IMG	IMG1	Heart	IMG1_heart	18	58768731	T	unkonw	19	40.89	[0, 6, 0, 13]	TC	0.32	7	42.29	[0, 0, 0, 7]	-	0
18:58768735_2	IMG	IMG1	Heart	IMG1_heart	18	58768735	T	unkonw	20	40.7	[0, 5, 0, 15]	TC	0.25	8	41.62	[0, 0, 0, 8]	-	0
18:58770622_2	IMG	IMG1	Heart	IMG1_heart	18	58770622	T	unkonw	13	48.31	[0, 3, 0, 10]	TC	0.23	13	38.92	[0, 0, 0, 13]	-	0
18:58770686_2	IMG	IMG1	Heart	IMG1_heart	18	58770686	T	unkonw	15	51.8	[0, 3, 0, 12]	TC	0.2	14	42.29	[0, 0, 0, 14]	-	0
18:58895676_2	IMG	IMG1	Heart	IMG1_heart	18	58895676	T	unkonw	18	41.11	[0, 5, 0, 13]	TC	0.28	8	37	[0, 0, 0, 8]	-	0
18:58895680_2	IMG	IMG1	Heart	IMG1_heart	18	58895680	A	unkonw	19	42.21	[13, 0, 6, 0]	AG	0.32	8	37	[8, 0, 0, 0]	-	0
18:58895711_2	IMG	IMG1	Heart	IMG1_heart	18	58895711	A	unkonw	23	45.04	[15, 0, 8, 0]	AG	0.35	5	37	[5, 0, 0, 0]	-	0
18:60124046_0	IMG	IMG1	Heart	IMG1_heart	18	60124046	C	-	14	44.93	[1, 10, 3, 0]	CG	0.23	9	37	[0, 9, 0, 0]	-	0
18:60124057_0	IMG	IMG1	Heart	IMG1_heart	18	60124057	T	-	18	41.67	[0, 0, 5, 13]	TG	0.28	7	37	[0, 0, 0, 7]	-	0
18:60237970_0	IMG	IMG1	Heart	IMG1_heart	18	60237970	C	-	18	37	[13, 5, 0, 0]	CA	0.72	9	37	[0, 9, 0, 0]	-	0
18:60354484_0	IMG	IMG1	Heart	IMG1_heart	18	60354484	A	-	14	44.07	[11, 3, 0, 0]	AC	0.21	8	46.25	[8, 0, 0, 0]	-	0
18:60791603_0	IMG	IMG1	Heart	IMG1_heart	18	60791603	C	-	10	46.9	[0, 0, 0, 10]	CT	1	9	43.89	[0, 9, 0, 0]	-	0
18:60791958_0	IMG	IMG1	Heart	IMG1_heart	18	60791958	G	-	10	37	[10, 0, 0, 0]	GA	1	7	37	[0, 0, 7, 0]	-	0
18:60792038_0	IMG	IMG1	Heart	IMG1_heart	18	60792038	T	-	16	37	[0, 16, 0, 0]	TC	1	7	37	[0, 0, 0, 7]	-	0
18:60792118_0	IMG	IMG1	Heart	IMG1_heart	18	60792118	T	-	25	37	[0, 25, 0, 0]	TC	1	6	37	[0, 0, 0, 6]	-	0
18:60792124_0	IMG	IMG1	Heart	IMG1_heart	18	60792124	T	-	28	37	[0, 26, 0, 2]	TC	0.93	7	37	[0, 0, 0, 7]	-	0
18:60792302_0	IMG	IMG1	Heart	IMG1_heart	18	60792302	T	-	80	45.01	[80, 0, 0, 0]	TA	1	5	37	[0, 0, 0, 5]	-	0
18:61274031_0	IMG	IMG1	Heart	IMG1_heart	18	61274031	G	-	16	46.25	[4, 0, 12, 0]	GA	0.25	13	39.85	[0, 0, 13, 0]	-	0
18:61274033_0	IMG	IMG1	Heart	IMG1_heart	18	61274033	A	-	17	47.18	[13, 0, 4, 0]	AG	0.24	13	39.85	[13, 0, 0, 0]	-	0
18:63643463_2	IMG	IMG1	Heart	IMG1_heart	18	63643463	C	unkonw	10	37	[0, 5, 0, 5]	CT	0.5	5	37	[0, 5, 0, 0]	-	0
18:64027723_1	IMG	IMG1	Heart	IMG1_heart	18	64027723	G	+	36	39.06	[12, 0, 24, 0]	GA	0.33	10	37	[0, 0, 10, 0]	-	0
18:64027724_1	IMG	IMG1	Heart	IMG1_heart	18	64027724	T	+	33	39.24	[9, 0, 0, 24]	TA	0.27	10	37	[0, 0, 0, 10]	-	0
18:64027725_1	IMG	IMG1	Heart	IMG1_heart	18	64027725	G	+	35	39.11	[11, 0, 24, 0]	GA	0.31	10	37	[0, 0, 10, 0]	-	0
18:64638821_1	IMG	IMG1	Heart	IMG1_heart	18	64638821	G	+	71	39.44	[33, 0, 38, 0]	GA	0.46	6	37	[0, 0, 6, 0]	-	0
18:64851645_1	IMG	IMG1	Heart	IMG1_heart	18	64851645	G	+	16	40.88	[8, 0, 8, 0]	GA	0.5	5	37	[0, 0, 5, 0]	-	0
18:65331428_2	IMG	IMG1	Heart	IMG1_heart	18	65331428	T	unkonw	14	44.93	[0, 7, 0, 7]	TC	0.5	6	43.17	[0, 0, 0, 6]	-	0
18:65331446_2	IMG	IMG1	Heart	IMG1_heart	18	65331446	T	unkonw	13	51.23	[0, 4, 0, 9]	TC	0.31	8	37	[0, 0, 0, 8]	-	0
18:65331736_2	IMG	IMG1	Heart	IMG1_heart	18	65331736	T	unkonw	10	37	[0, 3, 0, 7]	TC	0.3	15	37.87	[0, 0, 0, 15]	-	0
18:65331747_2	IMG	IMG1	Heart	IMG1_heart	18	65331747	T	unkonw	11	37	[0, 4, 0, 7]	TC	0.36	14	39.64	[0, 0, 0, 14]	-	0
18:65332688_2	IMG	IMG1	Heart	IMG1_heart	18	65332688	T	unkonw	14	37	[0, 7, 0, 7]	TC	0.5	8	37	[0, 0, 0, 8]	-	0
18:65979672_2	IMG	IMG1	Heart	IMG1_heart	18	65979672	A	unkonw	16	48.56	[12, 0, 4, 0]	AG	0.25	10	44.4	[10, 0, 0, 0]	-	0
18:67217403_2	IMG	IMG1	Heart	IMG1_heart	18	67217403	G	unkonw	12	40.08	[0, 4, 8, 0]	GC	0.33	8	37	[0, 0, 8, 0]	-	0
19:8107015_2	IMG	IMG1	Heart	IMG1_heart	19	8107015	C	unkonw	25	46.32	[3, 22, 0, 0]	CA	0.12	12	41	[0, 12, 0, 0]	-	0
19:10264533_1	IMG	IMG1	Heart	IMG1_heart	19	10264533	G	+	108	37	[0, 0, 97, 11]	GT	0.1	7	42.29	[0, 0, 7, 0]	-	0
19:10264535_1	IMG	IMG1	Heart	IMG1_heart	19	10264535	C	+	95	37.39	[0, 84, 0, 11]	CT	0.12	8	41.62	[0, 8, 0, 0]	-	0
19:13819099_0	IMG	IMG1	Heart	IMG1_heart	19	13819099	T	-	15	37	[0, 14, 0, 1]	TC	0.93	7	37	[0, 0, 0, 7]	-	0
19:13819118_0	IMG	IMG1	Heart	IMG1_heart	19	13819118	T	-	20	51.8	[0, 0, 20, 0]	TG	1	8	37	[0, 0, 0, 8]	-	0
19:13819119_0	IMG	IMG1	Heart	IMG1_heart	19	13819119	C	-	19	49.95	[0, 0, 0, 19]	CT	1	8	37	[0, 8, 0, 0]	-	0
19:13819127_0	IMG	IMG1	Heart	IMG1_heart	19	13819127	G	-	19	50.58	[19, 0, 0, 0]	GA	1	7	37	[0, 0, 7, 0]	-	0
19:13819180_0	IMG	IMG1	Heart	IMG1_heart	19	13819180	T	-	12	37	[12, 0, 0, 0]	TA	1	6	37	[0, 0, 0, 6]	-	0
19:13819205_0	IMG	IMG1	Heart	IMG1_heart	19	13819205	C	-	13	37	[13, 0, 0, 0]	CA	1	8	41.62	[0, 8, 0, 0]	-	0
19:17902736_2	IMG	IMG1	Heart	IMG1_heart	19	17902736	A	unkonw	153	38.86	[114, 0, 39, 0]	AG	0.25	12	43.17	[12, 0, 0, 0]	-	0
19:19654465_1	IMG	IMG1	Heart	IMG1_heart	19	19654465	T	+	37	46.68	[0, 19, 0, 18]	TC	0.51	9	41.11	[0, 0, 0, 9]	-	0
19:19654498_1	IMG	IMG1	Heart	IMG1_heart	19	19654498	T	+	44	47.93	[0, 5, 0, 39]	TC	0.11	7	37	[0, 0, 0, 7]	-	0
19:19658039_2	IMG	IMG1	Heart	IMG1_heart	19	19658039	T	unkonw	38	40.89	[0, 17, 0, 21]	TC	0.45	10	40.7	[0, 0, 0, 10]	-	0
19:19658045_2	IMG	IMG1	Heart	IMG1_heart	19	19658045	T	unkonw	35	40.49	[0, 7, 0, 28]	TC	0.2	11	39.27	[0, 0, 0, 11]	-	0
19:20297895_0	IMG	IMG1	Heart	IMG1_heart	19	20297895	G	-	146	38.18	[19, 0, 127, 0]	GA	0.13	9	41.11	[0, 0, 9, 0]	-	0
19:21548169_1	IMG	IMG1	Heart	IMG1_heart	19	21548169	T	+	14	42.29	[0, 0, 8, 6]	TG	0.57	10	40.7	[0, 0, 0, 10]	-	0
19:21548172_1	IMG	IMG1	Heart	IMG1_heart	19	21548172	A	+	13	41.77	[7, 0, 6, 0]	AG	0.46	11	40.36	[11, 0, 0, 0]	-	0
19:22548459_0	IMG	IMG1	Heart	IMG1_heart	19	22548459	A	-	21	42.29	[18, 0, 3, 0]	AG	0.14	13	42.69	[13, 0, 0, 0]	-	0
19:22548506_0	IMG	IMG1	Heart	IMG1_heart	19	22548506	A	-	17	39.18	[14, 0, 3, 0]	AG	0.18	12	40.08	[12, 0, 0, 0]	-	0
19:22549237_0	IMG	IMG1	Heart	IMG1_heart	19	22549237	A	-	16	43.94	[10, 0, 6, 0]	AG	0.38	11	39.27	[11, 0, 0, 0]	-	0
19:32928854_0	IMG	IMG1	Heart	IMG1_heart	19	32928854	C	-	6584	42.76	[2, 5318, 0, 1264]	CT	0.19	5	37	[0, 5, 0, 0]	-	0
19:33940774_2	IMG	IMG1	Heart	IMG1_heart	19	33940774	T	unkonw	21	37	[20, 0, 0, 1]	TA	0.95	5	37	[0, 0, 0, 5]	-	0
19:33940775_2	IMG	IMG1	Heart	IMG1_heart	19	33940775	G	unkonw	21	37	[0, 0, 2, 19]	GT	0.9	5	37	[0, 0, 5, 0]	-	0
19:42046167_1	IMG	IMG1	Heart	IMG1_heart	19	42046167	G	+	39	42.03	[16, 0, 23, 0]	GA	0.41	8	37	[0, 0, 8, 0]	-	0
19:42511502_1	IMG	IMG1	Heart	IMG1_heart	19	42511502	C	+	10	40.7	[8, 2, 0, 0]	CA	0.8	8	37	[0, 8, 0, 0]	-	0
19:42511556_1	IMG	IMG1	Heart	IMG1_heart	19	42511556	G	+	28	39.25	[21, 0, 7, 0]	GA	0.75	5	44.4	[0, 0, 5, 0]	-	0
19:42546207_2	IMG	IMG1	Heart	IMG1_heart	19	42546207	C	unkonw	48	37.77	[0, 22, 0, 26]	CT	0.54	8	37	[0, 8, 0, 0]	-	0
19:42546304_2	IMG	IMG1	Heart	IMG1_heart	19	42546304	T	unkonw	12	37	[0, 6, 0, 6]	TC	0.5	5	44.4	[0, 0, 0, 5]	-	0
19:42569899_2	IMG	IMG1	Heart	IMG1_heart	19	42569899	T	unkonw	58	37.64	[0, 58, 0, 0]	TC	1	7	37	[0, 0, 0, 7]	-	0
19:42569903_2	IMG	IMG1	Heart	IMG1_heart	19	42569903	C	unkonw	55	37.67	[0, 0, 55, 0]	CG	1	7	37	[0, 7, 0, 0]	-	0
19:46527490_2	IMG	IMG1	Heart	IMG1_heart	19	46527490	A	unkonw	13	37	[0, 0, 13, 0]	AG	1	7	42.29	[7, 0, 0, 0]	-	0
19:46648385_2	IMG	IMG1	Heart	IMG1_heart	19	46648385	G	unkonw	17	54.41	[3, 0, 14, 0]	GA	0.18	9	37	[0, 0, 9, 0]	-	0
19:47695840_0	IMG	IMG1	Heart	IMG1_heart	19	47695840	G	-	33	40	[20, 0, 13, 0]	GA	0.61	6	37	[0, 0, 6, 0]	-	0
19:47820587_2	IMG	IMG1	Heart	IMG1_heart	19	47820587	T	unkonw	110	41.94	[27, 0, 0, 83]	TA	0.25	10	48.1	[0, 0, 0, 10]	-	0
19:47820589_2	IMG	IMG1	Heart	IMG1_heart	19	47820589	C	unkonw	117	41.43	[0, 88, 0, 29]	CT	0.25	11	47.09	[0, 11, 0, 0]	-	0
19:47820591_2	IMG	IMG1	Heart	IMG1_heart	19	47820591	G	unkonw	117	41.43	[0, 0, 90, 27]	GT	0.23	10	48.1	[0, 0, 10, 0]	-	0
19:47820592_2	IMG	IMG1	Heart	IMG1_heart	19	47820592	G	unkonw	118	41.39	[0, 0, 91, 27]	GT	0.23	11	47.09	[0, 0, 11, 0]	-	0
19:47821818_0	IMG	IMG1	Heart	IMG1_heart	19	47821818	T	-	179	41.63	[0, 34, 0, 145]	TC	0.19	11	40.36	[0, 0, 0, 11]	-	0
19:47840122_0	IMG	IMG1	Heart	IMG1_heart	19	47840122	T	-	105	41	[0, 0, 16, 89]	TG	0.15	5	44.4	[0, 0, 0, 5]	-	0
19:47846707_0	IMG	IMG1	Heart	IMG1_heart	19	47846707	C	-	21	37	[0, 0, 0, 21]	CT	1	8	37	[0, 8, 0, 0]	-	0
19:47846708_0	IMG	IMG1	Heart	IMG1_heart	19	47846708	C	-	20	37	[20, 0, 0, 0]	CA	1	8	37	[0, 8, 0, 0]	-	0
19:47846756_0	IMG	IMG1	Heart	IMG1_heart	19	47846756	C	-	32	38.16	[32, 0, 0, 0]	CA	1	9	41.11	[0, 9, 0, 0]	-	0
19:47846766_0	IMG	IMG1	Heart	IMG1_heart	19	47846766	G	-	33	38.12	[33, 0, 0, 0]	GA	1	8	41.62	[0, 0, 8, 0]	-	0
19:47846785_0	IMG	IMG1	Heart	IMG1_heart	19	47846785	C	-	34	38.09	[0, 0, 0, 34]	CT	1	7	37	[0, 7, 0, 0]	-	0
19:48132149_0	IMG	IMG1	Heart	IMG1_heart	19	48132149	A	-	70	38.59	[0, 0, 0, 70]	AT	1	9	39.78	[9, 0, 0, 0]	-	0
19:48132203_0	IMG	IMG1	Heart	IMG1_heart	19	48132203	A	-	95	38.17	[0, 0, 0, 95]	AT	1	13	42.69	[13, 0, 0, 0]	-	0
19:48132323_0	IMG	IMG1	Heart	IMG1_heart	19	48132323	T	-	51	43.06	[0, 51, 0, 0]	TC	1	10	40.7	[0, 0, 0, 10]	-	0
19:48132350_0	IMG	IMG1	Heart	IMG1_heart	19	48132350	C	-	59	37	[0, 0, 0, 59]	CT	1	10	37	[0, 10, 0, 0]	-	0
19:48132400_0	IMG	IMG1	Heart	IMG1_heart	19	48132400	C	-	51	37	[0, 0, 0, 51]	CT	1	13	39.85	[0, 13, 0, 0]	-	0
19:48182188_0	IMG	IMG1	Heart	IMG1_heart	19	48182188	A	-	13	51.23	[3, 0, 10, 0]	AG	0.77	12	40.08	[12, 0, 0, 0]	-	0
19:49893288_1	IMG	IMG1	Heart	IMG1_heart	19	49893288	A	+	77	37.96	[1, 0, 76, 0]	AG	0.99	6	43.17	[6, 0, 0, 0]	-	0
19:54700486_1	IMG	IMG1	Heart	IMG1_heart	19	54700486	T	+	21	38.76	[0, 21, 0, 0]	TC	1	6	37	[0, 0, 0, 6]	-	0
19:54750629_1	IMG	IMG1	Heart	IMG1_heart	19	54750629	T	+	50	41.94	[0, 20, 0, 30]	TC	0.4	5	37	[0, 0, 0, 5]	-	0
19:60997119_1	IMG	IMG1	Heart	IMG1_heart	19	60997119	G	+	13	39.85	[0, 0, 7, 6]	GT	0.46	6	47.33	[0, 0, 6, 0]	-	0
19:62326764_0	IMG	IMG1	Heart	IMG1_heart	19	62326764	T	-	36	39.06	[0, 36, 0, 0]	TC	1	10	37	[0, 0, 0, 10]	-	0
2:4003166_0	IMG	IMG1	Heart	IMG1_heart	2	4003166	A	-	23	40.22	[17, 0, 6, 0]	AG	0.26	7	40.57	[7, 0, 0, 0]	-	0
2:4006284_0	IMG	IMG1	Heart	IMG1_heart	2	4006284	T	-	19	40.26	[0, 8, 0, 11]	TC	0.42	7	37	[0, 0, 0, 7]	-	0
2:4006347_0	IMG	IMG1	Heart	IMG1_heart	2	4006347	T	-	14	37	[0, 3, 0, 11]	TC	0.21	7	38.57	[0, 0, 0, 7]	-	0
2:4006365_0	IMG	IMG1	Heart	IMG1_heart	2	4006365	T	-	13	40.85	[0, 3, 0, 10]	TC	0.23	5	37	[0, 0, 0, 5]	-	0
2:4006384_0	IMG	IMG1	Heart	IMG1_heart	2	4006384	T	-	18	41.11	[0, 8, 0, 10]	TC	0.44	7	42.29	[0, 0, 0, 7]	-	0
2:4273815_0	IMG	IMG1	Heart	IMG1_heart	2	4273815	A	-	37	37	[32, 5, 0, 0]	AC	0.14	6	49.33	[6, 0, 0, 0]	-	0
2:4273816_0	IMG	IMG1	Heart	IMG1_heart	2	4273816	C	-	39	37	[4, 35, 0, 0]	CA	0.1	7	47.57	[0, 7, 0, 0]	-	0
2:5004666_0	IMG	IMG1	Heart	IMG1_heart	2	5004666	C	-	169	40.21	[0, 97, 0, 72]	CT	0.43	6	37	[0, 6, 0, 0]	-	0
2:5174022_2	IMG	IMG1	Heart	IMG1_heart	2	5174022	G	unkonw	103	37.72	[0, 103, 0, 0]	GC	1	6	37	[0, 0, 6, 0]	-	0
2:6651972_0	IMG	IMG1	Heart	IMG1_heart	2	6651972	C	-	113	37	[0, 76, 0, 37]	CT	0.33	6	37	[0, 6, 0, 0]	-	0
2:6651982_0	IMG	IMG1	Heart	IMG1_heart	2	6651982	T	-	62	37	[20, 0, 0, 42]	TA	0.32	5	37	[0, 0, 0, 5]	-	0
2:7090923_2	IMG	IMG1	Heart	IMG1_heart	2	7090923	T	unkonw	18	39.06	[0, 3, 0, 15]	TC	0.17	7	37	[0, 0, 0, 7]	-	0
2:7090941_2	IMG	IMG1	Heart	IMG1_heart	2	7090941	T	unkonw	23	41.3	[0, 3, 0, 20]	TC	0.13	8	37	[0, 0, 0, 8]	-	0
2:11106682_2	IMG	IMG1	Heart	IMG1_heart	2	11106682	A	unkonw	22	42.55	[18, 0, 4, 0]	AG	0.18	6	37	[6, 0, 0, 0]	-	0
2:11106698_2	IMG	IMG1	Heart	IMG1_heart	2	11106698	A	unkonw	19	42.84	[8, 0, 11, 0]	AG	0.58	7	40.57	[7, 0, 0, 0]	-	0
2:11106740_2	IMG	IMG1	Heart	IMG1_heart	2	11106740	A	unkonw	18	37	[15, 0, 3, 0]	AG	0.17	6	43.17	[6, 0, 0, 0]	-	0
2:11108374_2	IMG	IMG1	Heart	IMG1_heart	2	11108374	A	unkonw	36	37	[25, 0, 0, 11]	AT	0.31	9	41.11	[9, 0, 0, 0]	-	0
2:14510146_0	IMG	IMG1	Heart	IMG1_heart	2	14510146	G	-	83	37	[10, 0, 73, 0]	GA	0.12	10	37	[0, 0, 10, 0]	-	0
2:15745780_2	IMG	IMG1	Heart	IMG1_heart	2	15745780	T	unkonw	10	37	[0, 3, 0, 7]	TC	0.3	6	43.17	[0, 0, 0, 6]	-	0
2:16802024_2	IMG	IMG1	Heart	IMG1_heart	2	16802024	G	unkonw	12	37	[12, 0, 0, 0]	GA	1	9	37	[0, 0, 9, 0]	-	0
2:16802032_2	IMG	IMG1	Heart	IMG1_heart	2	16802032	T	unkonw	14	37	[0, 14, 0, 0]	TC	1	9	37	[0, 0, 0, 9]	-	0
2:16802039_2	IMG	IMG1	Heart	IMG1_heart	2	16802039	T	unkonw	14	39.64	[0, 14, 0, 0]	TC	1	9	37	[0, 0, 0, 9]	-	0
2:28460231_0	IMG	IMG1	Heart	IMG1_heart	2	28460231	C	-	104	38.4	[0, 92, 0, 12]	CT	0.12	9	43.89	[0, 9, 0, 0]	-	0
2:28546531_2	IMG	IMG1	Heart	IMG1_heart	2	28546531	C	unkonw	12	37	[0, 0, 12, 0]	CG	1	6	49.33	[0, 6, 0, 0]	-	0
2:28546533_2	IMG	IMG1	Heart	IMG1_heart	2	28546533	G	unkonw	13	37	[0, 13, 0, 0]	GC	1	7	47.57	[0, 0, 7, 0]	-	0
2:28546534_2	IMG	IMG1	Heart	IMG1_heart	2	28546534	C	unkonw	12	37	[0, 0, 0, 12]	CT	1	6	47.33	[0, 6, 0, 0]	-	0
2:28546708_2	IMG	IMG1	Heart	IMG1_heart	2	28546708	G	unkonw	31	37	[31, 0, 0, 0]	GA	1	6	37	[0, 0, 6, 0]	-	0
2:28593262_0	IMG	IMG1	Heart	IMG1_heart	2	28593262	T	-	290	53.96	[0, 287, 0, 3]	TC	0.99	10	37	[0, 0, 0, 10]	-	0
2:31370725_0	IMG	IMG1	Heart	IMG1_heart	2	31370725	G	-	24	42.67	[4, 0, 20, 0]	GA	0.17	12	40.08	[0, 0, 12, 0]	-	0
2:39897791_2	IMG	IMG1	Heart	IMG1_heart	2	39897791	T	unkonw	20	44.95	[0, 4, 0, 16]	TC	0.2	11	40.36	[0, 0, 0, 11]	-	0
2:39897813_2	IMG	IMG1	Heart	IMG1_heart	2	39897813	T	unkonw	12	52.42	[0, 4, 0, 8]	TC	0.33	14	37	[0, 0, 0, 14]	-	0
2:39897996_2	IMG	IMG1	Heart	IMG1_heart	2	39897996	T	unkonw	17	47.88	[0, 4, 0, 13]	TC	0.24	5	37	[0, 0, 0, 5]	-	0
2:39898002_2	IMG	IMG1	Heart	IMG1_heart	2	39898002	T	unkonw	17	46.35	[0, 5, 0, 12]	TC	0.29	6	37	[0, 0, 0, 6]	-	0
2:39898045_2	IMG	IMG1	Heart	IMG1_heart	2	39898045	T	unkonw	34	43.53	[0, 4, 0, 30]	TC	0.12	8	37	[0, 0, 0, 8]	-	0
2:39898075_2	IMG	IMG1	Heart	IMG1_heart	2	39898075	T	unkonw	38	38.95	[0, 4, 0, 34]	TC	0.11	5	51.8	[0, 0, 0, 5]	-	0
2:47422121_2	IMG	IMG1	Heart	IMG1_heart	2	47422121	A	unkonw	19	44.79	[15, 0, 4, 0]	AG	0.21	8	41.62	[8, 0, 0, 0]	-	0
2:47422175_2	IMG	IMG1	Heart	IMG1_heart	2	47422175	A	unkonw	13	45.54	[6, 0, 7, 0]	AG	0.54	10	37	[10, 0, 0, 0]	-	0
2:47422176_2	IMG	IMG1	Heart	IMG1_heart	2	47422176	A	unkonw	13	44.62	[9, 0, 4, 0]	AG	0.31	11	37	[11, 0, 0, 0]	-	0
2:49909320_2	IMG	IMG1	Heart	IMG1_heart	2	49909320	A	unkonw	10	40.7	[7, 0, 3, 0]	AG	0.3	11	37	[11, 0, 0, 0]	-	0
2:51247871_2	IMG	IMG1	Heart	IMG1_heart	2	51247871	A	unkonw	16	39.31	[13, 0, 3, 0]	AG	0.19	7	42.29	[7, 0, 0, 0]	-	0
2:59666863_0	IMG	IMG1	Heart	IMG1_heart	2	59666863	C	-	173	51.04	[0, 0, 0, 173]	CT	1	8	46.25	[0, 8, 0, 0]	-	0
2:59666937_0	IMG	IMG1	Heart	IMG1_heart	2	59666937	C	-	144	47.57	[0, 0, 0, 144]	CT	1	7	37	[0, 7, 0, 0]	-	0
2:59667410_0	IMG	IMG1	Heart	IMG1_heart	2	59667410	T	-	19	37	[0, 19, 0, 0]	TC	1	8	37	[0, 0, 0, 8]	-	0
2:74616689_2	IMG	IMG1	Heart	IMG1_heart	2	74616689	A	unkonw	24	37	[0, 0, 24, 0]	AG	1	7	37	[7, 0, 0, 0]	-	0
2:74776218_2	IMG	IMG1	Heart	IMG1_heart	2	74776218	T	unkonw	10	37	[0, 3, 0, 7]	TC	0.3	6	37	[0, 0, 0, 6]	-	0
2:91857074_0	IMG	IMG1	Heart	IMG1_heart	2	91857074	T	-	75	38.48	[0, 74, 0, 1]	TC	0.99	5	37	[0, 0, 0, 5]	-	0
2:93661362_2	IMG	IMG1	Heart	IMG1_heart	2	93661362	T	unkonw	14	42.29	[0, 6, 0, 8]	TC	0.43	12	40.08	[0, 0, 0, 12]	-	0
2:98500722_1	IMG	IMG1	Heart	IMG1_heart	2	98500722	C	+	56	37	[0, 0, 56, 0]	CG	1	7	37	[0, 7, 0, 0]	-	0
2:98500724_1	IMG	IMG1	Heart	IMG1_heart	2	98500724	A	+	56	37	[0, 0, 56, 0]	AG	1	6	37	[6, 0, 0, 0]	-	0
2:100660434_2	IMG	IMG1	Heart	IMG1_heart	2	100660434	T	unkonw	20	48.1	[0, 14, 0, 6]	TC	0.7	18	42.5	[0, 0, 0, 18]	-	0
2:109635990_1	IMG	IMG1	Heart	IMG1_heart	2	109635990	C	+	10	44.4	[4, 6, 0, 0]	CA	0.4	6	43.17	[0, 6, 0, 0]	-	0
2:109636254_1	IMG	IMG1	Heart	IMG1_heart	2	109636254	G	+	84	39.5	[1, 82, 0, 1]	GC	1	6	43.17	[0, 0, 6, 0]	-	0
2:111914599_0	IMG	IMG1	Heart	IMG1_heart	2	111914599	A	-	47	45.68	[0, 0, 0, 47]	AT	1	13	37	[13, 0, 0, 0]	-	0
2:113940723_2	IMG	IMG1	Heart	IMG1_heart	2	113940723	A	unkonw	18	41.11	[12, 0, 6, 0]	AG	0.33	8	37	[8, 0, 0, 0]	-	0
2:113943091_2	IMG	IMG1	Heart	IMG1_heart	2	113943091	A	unkonw	26	41.27	[17, 0, 9, 0]	AG	0.35	9	37	[9, 0, 0, 0]	-	0
2:113943103_2	IMG	IMG1	Heart	IMG1_heart	2	113943103	A	unkonw	28	40.96	[23, 0, 5, 0]	AG	0.18	8	37	[8, 0, 0, 0]	-	0
2:113943120_2	IMG	IMG1	Heart	IMG1_heart	2	113943120	A	unkonw	19	49.26	[16, 0, 3, 0]	AG	0.16	8	37	[8, 0, 0, 0]	-	0
2:115405641_0	IMG	IMG1	Heart	IMG1_heart	2	115405641	G	-	35	39.83	[4, 0, 31, 0]	GA	0.11	6	37	[0, 0, 6, 0]	-	0
2:131780994_0	IMG	IMG1	Heart	IMG1_heart	2	131780994	A	-	12	37	[8, 0, 4, 0]	AG	0.33	7	42.29	[7, 0, 0, 0]	-	0
2:131781083_0	IMG	IMG1	Heart	IMG1_heart	2	131781083	A	-	11	53.73	[4, 0, 7, 0]	AG	0.64	7	47.57	[7, 0, 0, 0]	-	0
2:134525695_0	IMG	IMG1	Heart	IMG1_heart	2	134525695	G	-	23	41.78	[21, 0, 2, 0]	GA	0.91	7	42.29	[0, 0, 7, 0]	-	0
2:134525908_0	IMG	IMG1	Heart	IMG1_heart	2	134525908	T	-	34	45.65	[0, 30, 0, 4]	TC	0.88	6	37	[0, 0, 0, 6]	-	0
20:4052902_2	IMG	IMG1	Heart	IMG1_heart	20	4052902	C	unkonw	14	39.64	[0, 10, 0, 4]	CT	0.29	9	41.11	[0, 9, 0, 0]	-	0
20:10024538_0	IMG	IMG1	Heart	IMG1_heart	20	10024538	G	-	18	48.67	[18, 0, 0, 0]	GA	1	9	41.11	[0, 0, 9, 0]	-	0
20:10024600_0	IMG	IMG1	Heart	IMG1_heart	20	10024600	T	-	19	46.74	[0, 19, 0, 0]	TC	1	6	37	[0, 0, 0, 6]	-	0
20:20775699_0	IMG	IMG1	Heart	IMG1_heart	20	20775699	G	-	31	37	[31, 0, 0, 0]	GA	1	9	37	[0, 0, 9, 0]	-	0
20:22087006_0	IMG	IMG1	Heart	IMG1_heart	20	22087006	A	-	11	53.82	[3, 0, 8, 0]	AG	0.73	10	37	[10, 0, 0, 0]	-	0
20:22087014_0	IMG	IMG1	Heart	IMG1_heart	20	22087014	A	-	12	51.42	[4, 0, 8, 0]	AG	0.67	11	37	[11, 0, 0, 0]	-	0
20:24639194_0	IMG	IMG1	Heart	IMG1_heart	20	24639194	G	-	34	46.79	[0, 0, 21, 13]	GT	0.38	6	37	[0, 0, 6, 0]	-	0
20:25963170_2	IMG	IMG1	Heart	IMG1_heart	20	25963170	C	unkonw	14	39.64	[14, 0, 0, 0]	CA	1	8	37	[0, 8, 0, 0]	-	0
20:25963205_2	IMG	IMG1	Heart	IMG1_heart	20	25963205	C	unkonw	56	37.2	[0, 0, 0, 56]	CT	1	6	43.17	[0, 6, 0, 0]	-	0
20:31777278_2	IMG	IMG1	Heart	IMG1_heart	20	31777278	A	unkonw	508	42.51	[331, 174, 0, 3]	AC	0.34	6	43.17	[6, 0, 0, 0]	-	0
20:31777282_2	IMG	IMG1	Heart	IMG1_heart	20	31777282	T	unkonw	521	42.3	[0, 0, 173, 348]	TG	0.33	6	43.17	[0, 0, 0, 6]	-	0
20:35600515_2	IMG	IMG1	Heart	IMG1_heart	20	35600515	T	unkonw	49	49.08	[0, 6, 0, 43]	TC	0.12	8	37	[0, 0, 0, 8]	-	0
20:35600516_2	IMG	IMG1	Heart	IMG1_heart	20	35600516	T	unkonw	50	49.28	[0, 5, 0, 45]	TC	0.1	8	37	[0, 0, 0, 8]	-	0
20:48370385_1	IMG	IMG1	Heart	IMG1_heart	20	48370385	A	+	52	37	[0, 0, 52, 0]	AG	1	7	42.29	[7, 0, 0, 0]	-	0
20:48370524_1	IMG	IMG1	Heart	IMG1_heart	20	48370524	C	+	258	46.1	[108, 150, 0, 0]	CA	0.42	6	37	[0, 6, 0, 0]	-	0
20:64534855_0	IMG	IMG1	Heart	IMG1_heart	20	64534855	A	-	42	38.48	[0, 42, 0, 0]	AC	1	6	51.17	[6, 0, 0, 0]	-	0
20:64534938_0	IMG	IMG1	Heart	IMG1_heart	20	64534938	T	-	52	57.63	[0, 50, 0, 2]	TC	0.96	8	37	[0, 0, 0, 8]	-	0
20:70826985_0	IMG	IMG1	Heart	IMG1_heart	20	70826985	C	-	38	37.97	[19, 18, 1, 0]	CA	0.51	7	37	[0, 7, 0, 0]	-	0
20:70826987_0	IMG	IMG1	Heart	IMG1_heart	20	70826987	A	-	38	37.97	[19, 19, 0, 0]	AC	0.5	7	37	[7, 0, 0, 0]	-	0
20:71721834_0	IMG	IMG1	Heart	IMG1_heart	20	71721834	T	-	15	37	[4, 0, 0, 11]	TA	0.27	7	37	[0, 0, 0, 7]	-	0
21:1207120_2	IMG	IMG1	Heart	IMG1_heart	21	1207120	A	unkonw	18	37	[13, 0, 5, 0]	AG	0.28	8	41.62	[8, 0, 0, 0]	-	0
21:1207129_2	IMG	IMG1	Heart	IMG1_heart	21	1207129	G	unkonw	21	37	[9, 0, 12, 0]	GA	0.43	8	37	[0, 0, 8, 0]	-	0
21:6837001_1	IMG	IMG1	Heart	IMG1_heart	21	6837001	T	+	27	42.48	[0, 10, 0, 17]	TC	0.37	5	44.4	[0, 0, 0, 5]	-	0
21:13423555_2	IMG	IMG1	Heart	IMG1_heart	21	13423555	T	unkonw	18	47.28	[0, 4, 0, 14]	TC	0.22	9	41.11	[0, 0, 0, 9]	-	0
21:19317164_0	IMG	IMG1	Heart	IMG1_heart	21	19317164	G	-	10	44.4	[10, 0, 0, 0]	GA	1	8	46.25	[0, 0, 8, 0]	-	0
21:20773285_2	IMG	IMG1	Heart	IMG1_heart	21	20773285	T	unkonw	16	50.88	[0, 4, 0, 12]	TC	0.25	7	52.86	[0, 0, 0, 7]	-	0
21:20773299_2	IMG	IMG1	Heart	IMG1_heart	21	20773299	T	unkonw	16	50.88	[0, 4, 0, 12]	TC	0.25	6	49.33	[0, 0, 0, 6]	-	0
21:20773699_2	IMG	IMG1	Heart	IMG1_heart	21	20773699	T	unkonw	25	46.32	[0, 8, 0, 17]	TC	0.32	9	37	[0, 0, 0, 9]	-	0
21:20773700_2	IMG	IMG1	Heart	IMG1_heart	21	20773700	T	unkonw	24	47.29	[0, 6, 0, 18]	TC	0.25	8	37	[0, 0, 0, 8]	-	0
21:20773701_2	IMG	IMG1	Heart	IMG1_heart	21	20773701	T	unkonw	25	46.88	[0, 15, 0, 10]	TC	0.6	8	37	[0, 0, 0, 8]	-	0
21:20992011_2	IMG	IMG1	Heart	IMG1_heart	21	20992011	T	unkonw	19	48.05	[0, 3, 0, 16]	TC	0.16	11	40.36	[0, 0, 0, 11]	-	0
21:20992219_2	IMG	IMG1	Heart	IMG1_heart	21	20992219	T	unkonw	44	50.45	[0, 6, 0, 38]	TC	0.14	6	41.17	[0, 0, 0, 6]	-	0
21:21047074_0	IMG	IMG1	Heart	IMG1_heart	21	21047074	A	-	13	37	[0, 0, 13, 0]	AG	1	7	37	[7, 0, 0, 0]	-	0
21:21047077_0	IMG	IMG1	Heart	IMG1_heart	21	21047077	G	-	12	37	[0, 12, 0, 0]	GC	1	11	37	[0, 0, 11, 0]	-	0
21:22400377_2	IMG	IMG1	Heart	IMG1_heart	21	22400377	T	unkonw	30	41.93	[0, 3, 0, 27]	TC	0.1	5	37	[0, 0, 0, 5]	-	0
21:22400443_2	IMG	IMG1	Heart	IMG1_heart	21	22400443	T	unkonw	29	43.38	[0, 3, 0, 26]	TC	0.1	7	42.29	[0, 0, 0, 7]	-	0
21:22400456_2	IMG	IMG1	Heart	IMG1_heart	21	22400456	T	unkonw	28	46.25	[0, 3, 0, 25]	TC	0.11	9	41.11	[0, 0, 0, 9]	-	0
21:25568600_0	IMG	IMG1	Heart	IMG1_heart	21	25568600	A	-	18	46.61	[15, 0, 3, 0]	AG	0.17	11	37	[11, 0, 0, 0]	-	0
21:26973281_1	IMG	IMG1	Heart	IMG1_heart	21	26973281	C	+	46	37	[6, 40, 0, 0]	CA	0.13	5	37	[0, 5, 0, 0]	-	0
21:27286701_1	IMG	IMG1	Heart	IMG1_heart	21	27286701	T	+	18	37	[0, 18, 0, 0]	TC	1	5	37	[0, 0, 0, 5]	-	0
21:27286705_1	IMG	IMG1	Heart	IMG1_heart	21	27286705	T	+	18	37	[0, 18, 0, 0]	TC	1	5	37	[0, 0, 0, 5]	-	0
21:29912547_2	IMG	IMG1	Heart	IMG1_heart	21	29912547	T	unkonw	22	41.5	[0, 6, 0, 16]	TC	0.27	10	40.7	[0, 0, 0, 10]	-	0
21:34199406_2	IMG	IMG1	Heart	IMG1_heart	21	34199406	T	unkonw	34	50.06	[0, 4, 0, 30]	TC	0.12	10	37	[0, 0, 0, 10]	-	0
21:36062941_0	IMG	IMG1	Heart	IMG1_heart	21	36062941	G	-	28	37	[28, 0, 0, 0]	GA	1	8	37	[0, 0, 8, 0]	-	0
21:36063000_0	IMG	IMG1	Heart	IMG1_heart	21	36063000	C	-	103	38.08	[0, 0, 0, 103]	CT	1	10	37	[0, 10, 0, 0]	-	0
21:44354531_2	IMG	IMG1	Heart	IMG1_heart	21	44354531	T	unkonw	32	38.16	[0, 4, 0, 28]	TC	0.12	11	43.73	[0, 0, 0, 11]	-	0
21:44747688_2	IMG	IMG1	Heart	IMG1_heart	21	44747688	G	unkonw	50	42.44	[5, 0, 45, 0]	GA	0.1	10	37	[0, 0, 10, 0]	-	0
21:45051770_2	IMG	IMG1	Heart	IMG1_heart	21	45051770	C	unkonw	206	41.98	[0, 167, 0, 39]	CT	0.19	9	39.67	[0, 9, 0, 0]	-	0
21:45051775_2	IMG	IMG1	Heart	IMG1_heart	21	45051775	C	unkonw	223	41.99	[0, 180, 0, 43]	CT	0.19	8	38.25	[0, 8, 0, 0]	-	0
21:45200820_0	IMG	IMG1	Heart	IMG1_heart	21	45200820	T	-	33	37	[0, 0, 31, 2]	TG	0.94	7	42.29	[0, 0, 0, 7]	-	0
21:45200821_0	IMG	IMG1	Heart	IMG1_heart	21	45200821	G	-	33	37	[0, 0, 3, 30]	GT	0.91	7	42.29	[0, 0, 7, 0]	-	0
21:45843774_0	IMG	IMG1	Heart	IMG1_heart	21	45843774	C	-	36	41.11	[0, 0, 36, 0]	CG	1	5	44.4	[0, 5, 0, 0]	-	0
21:45843860_0	IMG	IMG1	Heart	IMG1_heart	21	45843860	A	-	36	38.72	[0, 0, 36, 0]	AG	1	9	37	[9, 0, 0, 0]	-	0
21:45843905_0	IMG	IMG1	Heart	IMG1_heart	21	45843905	G	-	36	54.5	[36, 0, 0, 0]	GA	1	8	37	[0, 0, 8, 0]	-	0
21:45843954_0	IMG	IMG1	Heart	IMG1_heart	21	45843954	T	-	30	37	[0, 30, 0, 0]	TC	1	9	37	[0, 0, 0, 9]	-	0
21:45843999_0	IMG	IMG1	Heart	IMG1_heart	21	45843999	G	-	26	37	[26, 0, 0, 0]	GA	1	9	41.11	[0, 0, 9, 0]	-	0
21:48702724_0	IMG	IMG1	Heart	IMG1_heart	21	48702724	A	-	11	40.36	[8, 3, 0, 0]	AC	0.27	15	37.73	[15, 0, 0, 0]	-	0
21:48702725_0	IMG	IMG1	Heart	IMG1_heart	21	48702725	C	-	11	40.36	[3, 8, 0, 0]	CA	0.27	16	37.69	[0, 16, 0, 0]	-	0
21:48702728_0	IMG	IMG1	Heart	IMG1_heart	21	48702728	A	-	11	40.36	[8, 0, 0, 3]	AT	0.27	14	39.64	[14, 0, 0, 0]	-	0
21:48702730_0	IMG	IMG1	Heart	IMG1_heart	21	48702730	T	-	11	40.36	[3, 0, 0, 8]	TA	0.27	14	39.64	[0, 0, 0, 14]	-	0
21:58142804_2	IMG	IMG1	Heart	IMG1_heart	21	58142804	T	unkonw	15	44.4	[0, 7, 0, 8]	TC	0.47	20	37	[0, 0, 0, 20]	-	0
21:58142866_2	IMG	IMG1	Heart	IMG1_heart	21	58142866	T	unkonw	13	43.54	[0, 7, 0, 6]	TC	0.54	18	43.17	[0, 0, 0, 18]	-	0
21:58142915_2	IMG	IMG1	Heart	IMG1_heart	21	58142915	T	unkonw	12	37	[0, 3, 0, 9]	TC	0.25	22	40.36	[0, 0, 0, 22]	-	0
21:58142928_2	IMG	IMG1	Heart	IMG1_heart	21	58142928	T	unkonw	12	37	[0, 8, 0, 4]	TC	0.67	23	40.22	[0, 0, 0, 23]	-	0
21:58143513_2	IMG	IMG1	Heart	IMG1_heart	21	58143513	T	unkonw	12	55.5	[0, 8, 0, 4]	TC	0.67	25	38.48	[0, 0, 0, 25]	-	0
21:58143590_2	IMG	IMG1	Heart	IMG1_heart	21	58143590	T	unkonw	11	47.09	[0, 3, 0, 8]	TC	0.27	22	38.68	[0, 0, 0, 22]	-	0
21:58502014_0	IMG	IMG1	Heart	IMG1_heart	21	58502014	T	-	25	46.88	[0, 25, 0, 0]	TC	1	12	40.08	[0, 0, 0, 12]	-	0
21:64998449_1	IMG	IMG1	Heart	IMG1_heart	21	64998449	A	+	25	38.48	[22, 0, 3, 0]	AG	0.12	7	37	[7, 0, 0, 0]	-	0
21:65004076_2	IMG	IMG1	Heart	IMG1_heart	21	65004076	A	unkonw	21	47	[17, 0, 4, 0]	AG	0.19	10	37	[10, 0, 0, 0]	-	0
21:66203775_0	IMG	IMG1	Heart	IMG1_heart	21	66203775	G	-	32	38.16	[0, 0, 24, 8]	GT	0.25	11	37	[0, 0, 11, 0]	-	0
21:68411901_0	IMG	IMG1	Heart	IMG1_heart	21	68411901	C	-	49	38.51	[0, 30, 0, 19]	CT	0.39	7	37	[0, 7, 0, 0]	-	0
21:68974929_1	IMG	IMG1	Heart	IMG1_heart	21	68974929	C	+	22	38.68	[0, 17, 0, 5]	CT	0.23	11	37	[0, 11, 0, 0]	-	0
21:68974931_1	IMG	IMG1	Heart	IMG1_heart	21	68974931	G	+	21	38.76	[3, 0, 18, 0]	GA	0.14	11	37	[0, 0, 11, 0]	-	0
21:68974933_1	IMG	IMG1	Heart	IMG1_heart	21	68974933	T	+	20	38.85	[1, 9, 0, 10]	TC	0.47	11	37	[0, 0, 0, 11]	-	0
21:68974934_1	IMG	IMG1	Heart	IMG1_heart	21	68974934	A	+	20	38.85	[9, 0, 2, 9]	AT	0.5	12	37	[12, 0, 0, 0]	-	0
21:68974936_1	IMG	IMG1	Heart	IMG1_heart	21	68974936	G	+	21	38.76	[11, 0, 10, 0]	GA	0.52	11	37	[0, 0, 11, 0]	-	0
21:68974943_1	IMG	IMG1	Heart	IMG1_heart	21	68974943	G	+	19	38.95	[4, 0, 15, 0]	GA	0.21	10	40.7	[0, 0, 10, 0]	-	0
22:7323098_0	IMG	IMG1	Heart	IMG1_heart	22	7323098	A	-	17	37	[14, 0, 3, 0]	AG	0.18	7	40.57	[7, 0, 0, 0]	-	0
22:7323549_0	IMG	IMG1	Heart	IMG1_heart	22	7323549	A	-	15	41.93	[9, 0, 6, 0]	AG	0.4	11	43.73	[11, 0, 0, 0]	-	0
22:10961948_1	IMG	IMG1	Heart	IMG1_heart	22	10961948	C	+	59	41.39	[0, 0, 59, 0]	CG	1	6	37	[0, 6, 0, 0]	-	0
22:10962030_1	IMG	IMG1	Heart	IMG1_heart	22	10962030	T	+	68	40.81	[68, 0, 0, 0]	TA	1	6	43.17	[0, 0, 0, 6]	-	0
22:10962031_1	IMG	IMG1	Heart	IMG1_heart	22	10962031	C	+	68	40.81	[0, 0, 0, 68]	CT	1	6	43.17	[0, 6, 0, 0]	-	0
22:10962034_1	IMG	IMG1	Heart	IMG1_heart	22	10962034	T	+	68	40.81	[68, 0, 0, 0]	TA	1	6	43.17	[0, 0, 0, 6]	-	0
22:10962035_1	IMG	IMG1	Heart	IMG1_heart	22	10962035	T	+	68	40.81	[68, 0, 0, 0]	TA	1	6	43.17	[0, 0, 0, 6]	-	0
22:11847302_0	IMG	IMG1	Heart	IMG1_heart	22	11847302	C	-	78	37.47	[0, 3, 75, 0]	CG	0.96	7	37	[0, 7, 0, 0]	-	0
22:11847305_0	IMG	IMG1	Heart	IMG1_heart	22	11847305	A	-	77	37.48	[3, 0, 0, 74]	AT	0.96	7	37	[7, 0, 0, 0]	-	0
22:14549336_2	IMG	IMG1	Heart	IMG1_heart	22	14549336	T	unkonw	18	47.94	[0, 3, 0, 15]	TC	0.17	7	47.57	[0, 0, 0, 7]	-	0
22:14549337_2	IMG	IMG1	Heart	IMG1_heart	22	14549337	T	unkonw	18	48.61	[0, 4, 0, 14]	TC	0.22	7	47.57	[0, 0, 0, 7]	-	0
22:14549355_2	IMG	IMG1	Heart	IMG1_heart	22	14549355	T	unkonw	16	50.81	[0, 5, 0, 11]	TC	0.31	6	43.17	[0, 0, 0, 6]	-	0
22:14549372_2	IMG	IMG1	Heart	IMG1_heart	22	14549372	T	unkonw	15	45.27	[0, 3, 0, 12]	TC	0.2	6	41.17	[0, 0, 0, 6]	-	0
22:14635706_2	IMG	IMG1	Heart	IMG1_heart	22	14635706	A	unkonw	10	40.7	[1, 0, 9, 0]	AG	0.9	6	37	[6, 0, 0, 0]	-	0
22:14635775_2	IMG	IMG1	Heart	IMG1_heart	22	14635775	G	unkonw	15	46.87	[0, 14, 1, 0]	GC	0.93	7	37	[0, 0, 7, 0]	-	0
22:14635832_2	IMG	IMG1	Heart	IMG1_heart	22	14635832	C	unkonw	12	49.33	[0, 0, 0, 12]	CT	1	8	41.62	[0, 8, 0, 0]	-	0
22:14635909_2	IMG	IMG1	Heart	IMG1_heart	22	14635909	T	unkonw	10	37	[0, 9, 0, 1]	TC	0.9	7	37	[0, 0, 0, 7]	-	0
22:17011451_1	IMG	IMG1	Heart	IMG1_heart	22	17011451	A	+	81	38.37	[0, 0, 81, 0]	AG	1	9	45.22	[9, 0, 0, 0]	-	0
22:17011471_1	IMG	IMG1	Heart	IMG1_heart	22	17011471	G	+	85	39.18	[85, 0, 0, 0]	GA	1	10	44.4	[0, 0, 10, 0]	-	0
22:17011485_1	IMG	IMG1	Heart	IMG1_heart	22	17011485	A	+	92	41.42	[0, 0, 92, 0]	AG	1	10	40.7	[10, 0, 0, 0]	-	0
22:17011545_1	IMG	IMG1	Heart	IMG1_heart	22	17011545	T	+	111	43.1	[0, 111, 0, 0]	TC	1	12	40.08	[0, 0, 0, 12]	-	0
22:17011549_1	IMG	IMG1	Heart	IMG1_heart	22	17011549	A	+	112	42.85	[0, 0, 112, 0]	AG	1	11	40.36	[11, 0, 0, 0]	-	0
22:17011662_1	IMG	IMG1	Heart	IMG1_heart	22	17011662	A	+	141	48.55	[0, 0, 141, 0]	AG	1	6	37	[6, 0, 0, 0]	-	0
22:17011706_1	IMG	IMG1	Heart	IMG1_heart	22	17011706	A	+	110	44.74	[1, 0, 109, 0]	AG	0.99	8	40.12	[8, 0, 0, 0]	-	0
22:17011733_1	IMG	IMG1	Heart	IMG1_heart	22	17011733	C	+	84	41.26	[84, 0, 0, 0]	CA	1	6	47.33	[0, 6, 0, 0]	-	0
22:17011747_1	IMG	IMG1	Heart	IMG1_heart	22	17011747	C	+	86	41.16	[86, 0, 0, 0]	CA	1	6	47.33	[0, 6, 0, 0]	-	0
22:17011776_1	IMG	IMG1	Heart	IMG1_heart	22	17011776	T	+	91	40.66	[0, 91, 0, 0]	TC	1	10	40.7	[0, 0, 0, 10]	-	0
22:17061802_0	IMG	IMG1	Heart	IMG1_heart	22	17061802	G	-	43	42.47	[9, 0, 34, 0]	GA	0.21	11	37	[0, 0, 11, 0]	-	0
22:43088947_0	IMG	IMG1	Heart	IMG1_heart	22	43088947	A	-	119	37.31	[106, 0, 13, 0]	AG	0.11	5	37	[5, 0, 0, 0]	-	0
22:47829618_2	IMG	IMG1	Heart	IMG1_heart	22	47829618	C	unkonw	21	39.95	[0, 0, 0, 21]	CT	1	12	37	[0, 12, 0, 0]	-	0
22:48533578_1	IMG	IMG1	Heart	IMG1_heart	22	48533578	G	+	20	38.85	[6, 0, 14, 0]	GA	0.3	15	39.47	[0, 0, 15, 0]	-	0
22:48533579_1	IMG	IMG1	Heart	IMG1_heart	22	48533579	T	+	20	38.85	[0, 8, 0, 12]	TC	0.4	15	39.47	[0, 0, 0, 15]	-	0
22:48533580_1	IMG	IMG1	Heart	IMG1_heart	22	48533580	G	+	14	39.64	[9, 0, 5, 0]	GA	0.64	15	39.47	[0, 0, 15, 0]	-	0
22:50323696_2	IMG	IMG1	Heart	IMG1_heart	22	50323696	C	unkonw	16	37	[0, 3, 0, 13]	CT	0.81	12	37	[0, 12, 0, 0]	-	0
22:50553281_1	IMG	IMG1	Heart	IMG1_heart	22	50553281	C	+	31	40.58	[0, 13, 0, 18]	CT	0.58	5	37	[0, 5, 0, 0]	-	0
22:51479807_2	IMG	IMG1	Heart	IMG1_heart	22	51479807	C	unkonw	17	37	[0, 9, 8, 0]	CG	0.47	6	37	[0, 6, 0, 0]	-	0
22:52844616_2	IMG	IMG1	Heart	IMG1_heart	22	52844616	A	unkonw	12	37	[0, 0, 12, 0]	AG	1	5	51.8	[5, 0, 0, 0]	-	0
22:56929003_0	IMG	IMG1	Heart	IMG1_heart	22	56929003	T	-	52	40.75	[0, 7, 0, 45]	TC	0.13	7	37	[0, 0, 0, 7]	-	0
22:58070250_2	IMG	IMG1	Heart	IMG1_heart	22	58070250	T	unkonw	12	46.25	[0, 7, 0, 5]	TC	0.58	17	42.82	[0, 0, 0, 17]	-	0
23:1624359_0	IMG	IMG1	Heart	IMG1_heart	23	1624359	C	-	79	37.94	[0, 55, 0, 24]	CT	0.3	8	46.25	[0, 8, 0, 0]	-	0
23:1624378_0	IMG	IMG1	Heart	IMG1_heart	23	1624378	A	-	61	37	[49, 12, 0, 0]	AC	0.2	8	37	[8, 0, 0, 0]	-	0
23:1625597_0	IMG	IMG1	Heart	IMG1_heart	23	1625597	A	-	67	38.66	[60, 7, 0, 0]	AC	0.1	5	37	[5, 0, 0, 0]	-	0
23:4932699_2	IMG	IMG1	Heart	IMG1_heart	23	4932699	C	unkonw	17	45.71	[0, 8, 0, 9]	CT	0.53	6	37	[0, 6, 0, 0]	-	0
23:10520133_1	IMG	IMG1	Heart	IMG1_heart	23	10520133	T	+	23	44.52	[0, 0, 23, 0]	TG	1	9	41.11	[0, 0, 0, 9]	-	0
23:10549927_2	IMG	IMG1	Heart	IMG1_heart	23	10549927	A	unkonw	14	51.14	[10, 0, 0, 4]	AT	0.29	7	37	[7, 0, 0, 0]	-	0
23:14982312_2	IMG	IMG1	Heart	IMG1_heart	23	14982312	G	unkonw	14	37	[0, 0, 0, 14]	GT	1	10	37	[0, 0, 10, 0]	-	0
23:15048370_2	IMG	IMG1	Heart	IMG1_heart	23	15048370	G	unkonw	141	38.57	[0, 78, 63, 0]	GC	0.55	6	37	[0, 0, 6, 0]	-	0
23:15185492_0	IMG	IMG1	Heart	IMG1_heart	23	15185492	C	-	19	37	[0, 15, 4, 0]	CG	0.21	11	37	[0, 11, 0, 0]	-	0
23:15185496_0	IMG	IMG1	Heart	IMG1_heart	23	15185496	C	-	20	37	[0, 16, 4, 0]	CG	0.2	11	37	[0, 11, 0, 0]	-	0
23:15186195_0	IMG	IMG1	Heart	IMG1_heart	23	15186195	G	-	12	49.33	[3, 0, 9, 0]	GA	0.25	7	42.29	[0, 0, 7, 0]	-	0
23:15627644_0	IMG	IMG1	Heart	IMG1_heart	23	15627644	A	-	13	54.08	[10, 0, 3, 0]	AG	0.23	10	40.7	[10, 0, 0, 0]	-	0
23:16850012_1	IMG	IMG1	Heart	IMG1_heart	23	16850012	C	+	410	37	[0, 14, 0, 396]	CT	0.97	5	37	[0, 5, 0, 0]	-	0
23:16899902_2	IMG	IMG1	Heart	IMG1_heart	23	16899902	T	unkonw	151	43.85	[0, 0, 16, 135]	TG	0.11	7	37	[0, 0, 0, 7]	-	0
23:18488759_2	IMG	IMG1	Heart	IMG1_heart	23	18488759	A	unkonw	11	37	[7, 0, 4, 0]	AG	0.36	9	41.11	[9, 0, 0, 0]	-	0
23:18488778_2	IMG	IMG1	Heart	IMG1_heart	23	18488778	A	unkonw	14	37	[0, 0, 14, 0]	AG	1	5	44.4	[5, 0, 0, 0]	-	0
23:20907675_0	IMG	IMG1	Heart	IMG1_heart	23	20907675	C	-	57	48.47	[0, 46, 11, 0]	CG	0.19	12	40.08	[0, 12, 0, 0]	-	0
23:20907722_0	IMG	IMG1	Heart	IMG1_heart	23	20907722	T	-	70	41.23	[0, 0, 16, 54]	TG	0.23	8	37	[0, 0, 0, 8]	-	0
23:20954464_0	IMG	IMG1	Heart	IMG1_heart	23	20954464	C	-	310	37.12	[0, 259, 51, 0]	CG	0.16	10	37	[0, 10, 0, 0]	-	0
23:20954469_0	IMG	IMG1	Heart	IMG1_heart	23	20954469	G	-	295	37.25	[233, 0, 62, 0]	GA	0.79	11	37	[0, 0, 11, 0]	-	0
23:20954513_0	IMG	IMG1	Heart	IMG1_heart	23	20954513	G	-	310	37.24	[43, 0, 267, 0]	GA	0.14	10	37	[0, 0, 10, 0]	-	0
23:20954554_0	IMG	IMG1	Heart	IMG1_heart	23	20954554	G	-	221	37.84	[0, 170, 51, 0]	GC	0.77	10	44.4	[0, 0, 10, 0]	-	0
23:20954561_0	IMG	IMG1	Heart	IMG1_heart	23	20954561	G	-	201	37.92	[0, 0, 48, 153]	GT	0.76	10	48.1	[0, 0, 10, 0]	-	0
23:20954569_0	IMG	IMG1	Heart	IMG1_heart	23	20954569	A	-	96	38.16	[13, 0, 83, 0]	AG	0.86	10	51.8	[10, 0, 0, 0]	-	0
23:20956704_0	IMG	IMG1	Heart	IMG1_heart	23	20956704	T	-	25	38.48	[0, 0, 5, 20]	TG	0.2	7	37	[0, 0, 0, 7]	-	0
23:21399217_1	IMG	IMG1	Heart	IMG1_heart	23	21399217	A	+	11	37	[8, 0, 3, 0]	AG	0.27	8	37	[8, 0, 0, 0]	-	0
23:21399535_1	IMG	IMG1	Heart	IMG1_heart	23	21399535	T	+	943	37.16	[0, 0, 941, 2]	TG	1	5	37	[0, 0, 0, 5]	-	0
23:21435090_1	IMG	IMG1	Heart	IMG1_heart	23	21435090	A	+	95	41.41	[53, 42, 0, 0]	AC	0.44	7	42.29	[7, 0, 0, 0]	-	0
23:21459606_1	IMG	IMG1	Heart	IMG1_heart	23	21459606	A	+	13	37	[1, 0, 0, 12]	AT	0.92	6	43.17	[6, 0, 0, 0]	-	0
23:21459607_1	IMG	IMG1	Heart	IMG1_heart	23	21459607	A	+	13	37	[1, 12, 0, 0]	AC	0.92	5	44.4	[5, 0, 0, 0]	-	0
23:21459608_1	IMG	IMG1	Heart	IMG1_heart	23	21459608	G	+	13	37	[12, 0, 1, 0]	GA	0.92	7	42.29	[0, 0, 7, 0]	-	0
23:21459614_1	IMG	IMG1	Heart	IMG1_heart	23	21459614	A	+	13	37	[1, 0, 12, 0]	AG	0.92	7	40.57	[7, 0, 0, 0]	-	0
23:21460039_1	IMG	IMG1	Heart	IMG1_heart	23	21460039	T	+	194	37	[194, 0, 0, 0]	TA	1	9	41.11	[0, 0, 0, 9]	-	0
23:21461200_1	IMG	IMG1	Heart	IMG1_heart	23	21461200	G	+	32	37	[0, 0, 1, 31]	GT	0.97	15	39.47	[0, 0, 15, 0]	-	0
23:21461207_1	IMG	IMG1	Heart	IMG1_heart	23	21461207	G	+	32	37	[0, 31, 1, 0]	GC	0.97	15	41.93	[0, 0, 15, 0]	-	0
23:21482716_2	IMG	IMG1	Heart	IMG1_heart	23	21482716	T	unkonw	149	41.23	[0, 45, 0, 104]	TC	0.3	5	44.4	[0, 0, 0, 5]	-	0
23:21924927_0	IMG	IMG1	Heart	IMG1_heart	23	21924927	A	-	60	38.23	[52, 0, 8, 0]	AG	0.13	8	41.62	[8, 0, 0, 0]	-	0
23:21924950_0	IMG	IMG1	Heart	IMG1_heart	23	21924950	G	-	58	37.64	[0, 9, 49, 0]	GC	0.16	10	37	[0, 0, 10, 0]	-	0
23:21924957_0	IMG	IMG1	Heart	IMG1_heart	23	21924957	G	-	57	37.65	[0, 0, 48, 9]	GT	0.16	9	37	[0, 0, 9, 0]	-	0
23:21924961_0	IMG	IMG1	Heart	IMG1_heart	23	21924961	T	-	53	38.4	[0, 9, 0, 44]	TC	0.17	10	37	[0, 0, 0, 10]	-	0
23:21924969_0	IMG	IMG1	Heart	IMG1_heart	23	21924969	C	-	51	38.45	[0, 43, 0, 8]	CT	0.16	9	37	[0, 9, 0, 0]	-	0
23:21924986_0	IMG	IMG1	Heart	IMG1_heart	23	21924986	G	-	34	41	[8, 0, 26, 0]	GA	0.24	11	37	[0, 0, 11, 0]	-	0
23:21924987_0	IMG	IMG1	Heart	IMG1_heart	23	21924987	T	-	34	41.35	[0, 8, 0, 26]	TC	0.24	11	37	[0, 0, 0, 11]	-	0
23:21926410_0	IMG	IMG1	Heart	IMG1_heart	23	21926410	G	-	31	44.16	[0, 7, 24, 0]	GC	0.23	15	41.93	[0, 0, 15, 0]	-	0
23:22008351_0	IMG	IMG1	Heart	IMG1_heart	23	22008351	C	-	64	37	[64, 0, 0, 0]	CA	1	7	42.29	[0, 7, 0, 0]	-	0
23:22136375_0	IMG	IMG1	Heart	IMG1_heart	23	22136375	G	-	11	40.36	[10, 0, 1, 0]	GA	0.91	7	42.29	[0, 0, 7, 0]	-	0
23:22155711_0	IMG	IMG1	Heart	IMG1_heart	23	22155711	A	-	11	40.36	[8, 0, 3, 0]	AG	0.27	7	37	[7, 0, 0, 0]	-	0
23:22155732_0	IMG	IMG1	Heart	IMG1_heart	23	22155732	A	-	10	37	[6, 0, 4, 0]	AG	0.4	8	37	[8, 0, 0, 0]	-	0
23:22156769_0	IMG	IMG1	Heart	IMG1_heart	23	22156769	G	-	12	37	[10, 0, 2, 0]	GA	0.83	7	38.57	[0, 0, 7, 0]	-	0
23:22156802_0	IMG	IMG1	Heart	IMG1_heart	23	22156802	G	-	12	37	[9, 0, 3, 0]	GA	0.75	6	37	[0, 0, 6, 0]	-	0
23:22156813_0	IMG	IMG1	Heart	IMG1_heart	23	22156813	T	-	14	37	[0, 7, 0, 7]	TC	0.5	8	37	[0, 0, 0, 8]	-	0
23:22159069_0	IMG	IMG1	Heart	IMG1_heart	23	22159069	T	-	25	39	[0, 4, 0, 21]	TC	0.16	12	37	[0, 0, 0, 12]	-	0
23:22159071_0	IMG	IMG1	Heart	IMG1_heart	23	22159071	A	-	20	37	[16, 0, 4, 0]	AG	0.2	12	37	[12, 0, 0, 0]	-	0
23:22159073_0	IMG	IMG1	Heart	IMG1_heart	23	22159073	G	-	23	38.61	[0, 4, 19, 0]	GC	0.17	13	37	[0, 0, 13, 0]	-	0
23:22159075_0	IMG	IMG1	Heart	IMG1_heart	23	22159075	G	-	24	38.54	[4, 0, 20, 0]	GA	0.17	12	37	[0, 0, 12, 0]	-	0
23:22159199_0	IMG	IMG1	Heart	IMG1_heart	23	22159199	C	-	118	37.63	[0, 14, 0, 104]	CT	0.88	8	41.62	[0, 8, 0, 0]	-	0
23:22159200_0	IMG	IMG1	Heart	IMG1_heart	23	22159200	G	-	115	37.54	[101, 0, 14, 0]	GA	0.88	8	41.62	[0, 0, 8, 0]	-	0
23:22441667_1	IMG	IMG1	Heart	IMG1_heart	23	22441667	C	+	850	42.38	[0, 765, 0, 85]	CT	0.1	11	37	[0, 11, 0, 0]	-	0
23:22453778_1	IMG	IMG1	Heart	IMG1_heart	23	22453778	T	+	162	41.48	[0, 103, 0, 59]	TC	0.64	7	37	[0, 0, 0, 7]	-	0
23:22591391_1	IMG	IMG1	Heart	IMG1_heart	23	22591391	G	+	21	45.81	[5, 0, 16, 0]	GA	0.24	6	37	[0, 0, 6, 0]	-	0
23:22591397_1	IMG	IMG1	Heart	IMG1_heart	23	22591397	A	+	24	41.62	[19, 0, 5, 0]	AG	0.21	5	37	[5, 0, 0, 0]	-	0
23:22602141_2	IMG	IMG1	Heart	IMG1_heart	23	22602141	C	unkonw	73	39.53	[0, 46, 0, 27]	CT	0.37	16	37	[0, 16, 0, 0]	-	0
23:22613861_0	IMG	IMG1	Heart	IMG1_heart	23	22613861	G	-	14	37	[0, 10, 4, 0]	GC	0.71	9	49.33	[0, 0, 9, 0]	-	0
23:22640825_2	IMG	IMG1	Heart	IMG1_heart	23	22640825	T	unkonw	54	37	[0, 17, 0, 37]	TC	0.31	8	37	[0, 0, 0, 8]	-	0
23:22640832_2	IMG	IMG1	Heart	IMG1_heart	23	22640832	C	unkonw	56	37	[0, 39, 0, 17]	CT	0.3	9	37	[0, 9, 0, 0]	-	0
23:22641215_2	IMG	IMG1	Heart	IMG1_heart	23	22641215	T	unkonw	18	37	[0, 3, 0, 15]	TC	0.17	9	41.11	[0, 0, 0, 9]	-	0
23:22645607_0	IMG	IMG1	Heart	IMG1_heart	23	22645607	C	-	28	39.64	[0, 25, 0, 3]	CT	0.11	5	37	[0, 5, 0, 0]	-	0
23:22646913_0	IMG	IMG1	Heart	IMG1_heart	23	22646913	T	-	32	40.47	[0, 5, 0, 27]	TC	0.16	8	37	[0, 0, 0, 8]	-	0
23:22655558_0	IMG	IMG1	Heart	IMG1_heart	23	22655558	G	-	60	37.62	[0, 0, 37, 23]	GT	0.38	7	42.29	[0, 0, 7, 0]	-	0
23:22655659_0	IMG	IMG1	Heart	IMG1_heart	23	22655659	G	-	28	43.61	[8, 0, 20, 0]	GA	0.29	11	37	[0, 0, 11, 0]	-	0
23:26654056_1	IMG	IMG1	Heart	IMG1_heart	23	26654056	G	+	17	37.65	[0, 17, 0, 0]	GC	1	11	37	[0, 0, 11, 0]	-	0
23:26654141_1	IMG	IMG1	Heart	IMG1_heart	23	26654141	A	+	10	37	[7, 0, 3, 0]	AG	0.3	13	42.69	[13, 0, 0, 0]	-	0
23:26654335_2	IMG	IMG1	Heart	IMG1_heart	23	26654335	T	unkonw	17	39.18	[0, 16, 0, 1]	TC	0.94	7	37	[0, 0, 0, 7]	-	0
23:26654376_2	IMG	IMG1	Heart	IMG1_heart	23	26654376	A	unkonw	13	37	[0, 0, 13, 0]	AG	1	7	42.29	[7, 0, 0, 0]	-	0
23:31549079_0	IMG	IMG1	Heart	IMG1_heart	23	31549079	A	-	40	40.3	[35, 0, 5, 0]	AG	0.12	5	37	[5, 0, 0, 0]	-	0
23:31649010_2	IMG	IMG1	Heart	IMG1_heart	23	31649010	G	unkonw	11	37	[0, 10, 1, 0]	GC	0.91	7	37	[0, 0, 7, 0]	-	0
23:31649055_2	IMG	IMG1	Heart	IMG1_heart	23	31649055	T	unkonw	14	39.64	[0, 13, 0, 1]	TC	0.93	9	45.22	[0, 0, 0, 9]	-	0
23:32234713_2	IMG	IMG1	Heart	IMG1_heart	23	32234713	A	unkonw	16	47.75	[12, 0, 4, 0]	AG	0.25	10	40.7	[10, 0, 0, 0]	-	0
23:32234781_2	IMG	IMG1	Heart	IMG1_heart	23	32234781	A	unkonw	16	55.56	[13, 0, 3, 0]	AG	0.19	6	37	[6, 0, 0, 0]	-	0
23:32234785_2	IMG	IMG1	Heart	IMG1_heart	23	32234785	A	unkonw	19	52.58	[16, 0, 3, 0]	AG	0.16	9	37	[9, 0, 0, 0]	-	0
23:32234818_2	IMG	IMG1	Heart	IMG1_heart	23	32234818	A	unkonw	18	45.94	[15, 0, 3, 0]	AG	0.17	10	37	[10, 0, 0, 0]	-	0
23:33816210_2	IMG	IMG1	Heart	IMG1_heart	23	33816210	A	unkonw	25	47.36	[21, 0, 4, 0]	AG	0.16	5	37	[5, 0, 0, 0]	-	0
23:33816252_2	IMG	IMG1	Heart	IMG1_heart	23	33816252	A	unkonw	22	40.36	[19, 0, 3, 0]	AG	0.14	6	37	[6, 0, 0, 0]	-	0
23:40354480_1	IMG	IMG1	Heart	IMG1_heart	23	40354480	T	+	48	40.08	[0, 0, 48, 0]	TG	1	10	48.1	[0, 0, 0, 10]	-	0
23:40354510_1	IMG	IMG1	Heart	IMG1_heart	23	40354510	C	+	47	39.6	[0, 0, 0, 47]	CT	1	9	41.11	[0, 9, 0, 0]	-	0
23:40354585_1	IMG	IMG1	Heart	IMG1_heart	23	40354585	T	+	117	39.74	[0, 0, 117, 0]	TG	1	10	40.7	[0, 0, 0, 10]	-	0
23:40354605_1	IMG	IMG1	Heart	IMG1_heart	23	40354605	A	+	122	40.03	[2, 0, 120, 0]	AG	0.98	7	37	[7, 0, 0, 0]	-	0
23:40354701_2	IMG	IMG1	Heart	IMG1_heart	23	40354701	T	unkonw	385	43.7	[0, 0, 195, 190]	TG	0.51	10	37	[0, 0, 0, 10]	-	0
23:40354815_2	IMG	IMG1	Heart	IMG1_heart	23	40354815	T	unkonw	18	37	[0, 15, 0, 3]	TC	0.83	11	47.09	[0, 0, 0, 11]	-	0
23:40365864_0	IMG	IMG1	Heart	IMG1_heart	23	40365864	T	-	38	37	[1, 0, 37, 0]	TG	1	5	44.4	[0, 0, 0, 5]	-	0
23:40365866_0	IMG	IMG1	Heart	IMG1_heart	23	40365866	G	-	115	37.64	[0, 0, 81, 34]	GT	0.3	6	43.17	[0, 0, 6, 0]	-	0
23:40365867_0	IMG	IMG1	Heart	IMG1_heart	23	40365867	T	-	113	37.65	[0, 35, 0, 78]	TC	0.31	6	43.17	[0, 0, 0, 6]	-	0
23:40365868_0	IMG	IMG1	Heart	IMG1_heart	23	40365868	C	-	115	37.64	[31, 84, 0, 0]	CA	0.27	5	44.4	[0, 5, 0, 0]	-	0
23:41302259_2	IMG	IMG1	Heart	IMG1_heart	23	41302259	A	unkonw	26	38.42	[21, 5, 0, 0]	AC	0.19	7	37	[7, 0, 0, 0]	-	0
24:22029627_2	IMG	IMG1	Heart	IMG1_heart	24	22029627	A	unkonw	33	46.73	[28, 5, 0, 0]	AC	0.15	11	40.36	[11, 0, 0, 0]	-	0
24:22565485_2	IMG	IMG1	Heart	IMG1_heart	24	22565485	T	unkonw	55	48.67	[0, 0, 55, 0]	TG	1	9	37	[0, 0, 0, 9]	-	0
24:22565792_2	IMG	IMG1	Heart	IMG1_heart	24	22565792	T	unkonw	17	37	[0, 0, 17, 0]	TG	1	11	40.36	[0, 0, 0, 11]	-	0
24:34873654_0	IMG	IMG1	Heart	IMG1_heart	24	34873654	T	-	22	40.36	[0, 20, 0, 2]	TC	0.91	16	41.62	[0, 0, 0, 16]	-	0
24:34873719_0	IMG	IMG1	Heart	IMG1_heart	24	34873719	C	-	24	42.08	[0, 0, 0, 24]	CT	1	13	41.77	[0, 13, 0, 0]	-	0
24:41925939_2	IMG	IMG1	Heart	IMG1_heart	24	41925939	C	unkonw	72	40.6	[0, 37, 0, 35]	CT	0.49	5	37	[0, 5, 0, 0]	-	0
24:43402945_0	IMG	IMG1	Heart	IMG1_heart	24	43402945	G	-	37	46.97	[0, 0, 0, 37]	GT	1	12	37	[0, 0, 12, 0]	-	0
24:46936203_1	IMG	IMG1	Heart	IMG1_heart	24	46936203	A	+	15	49.33	[0, 15, 0, 0]	AC	1	6	43.17	[6, 0, 0, 0]	-	0
24:46936240_1	IMG	IMG1	Heart	IMG1_heart	24	46936240	T	+	14	59.71	[0, 14, 0, 0]	TC	1	11	37	[0, 0, 0, 11]	-	0
24:61841269_2	IMG	IMG1	Heart	IMG1_heart	24	61841269	C	unkonw	37	41.57	[0, 33, 0, 4]	CT	0.11	6	37	[0, 6, 0, 0]	-	0
25:198610_0	IMG	IMG1	Heart	IMG1_heart	25	198610	A	-	11	37	[7, 0, 4, 0]	AG	0.36	8	41.62	[8, 0, 0, 0]	-	0
25:198634_0	IMG	IMG1	Heart	IMG1_heart	25	198634	A	-	13	37	[8, 0, 5, 0]	AG	0.38	9	39.78	[9, 0, 0, 0]	-	0
25:1266600_0	IMG	IMG1	Heart	IMG1_heart	25	1266600	C	-	136	41.62	[0, 62, 0, 74]	CT	0.54	5	44.4	[0, 5, 0, 0]	-	0
25:7604647_0	IMG	IMG1	Heart	IMG1_heart	25	7604647	A	-	15	39.47	[1, 14, 0, 0]	AC	0.93	6	38.83	[6, 0, 0, 0]	-	0
25:8925605_2	IMG	IMG1	Heart	IMG1_heart	25	8925605	T	unkonw	20	38.85	[0, 20, 0, 0]	TC	1	10	37	[0, 0, 0, 10]	-	0
25:10118723_2	IMG	IMG1	Heart	IMG1_heart	25	10118723	C	unkonw	38	40.89	[0, 16, 0, 22]	CT	0.58	5	44.4	[0, 5, 0, 0]	-	0
25:13640744_0	IMG	IMG1	Heart	IMG1_heart	25	13640744	G	-	42	37.88	[7, 0, 35, 0]	GA	0.17	8	37	[0, 0, 8, 0]	-	0
25:25586204_2	IMG	IMG1	Heart	IMG1_heart	25	25586204	G	unkonw	42	40.52	[22, 0, 20, 0]	GA	0.52	13	39.85	[0, 0, 13, 0]	-	0
25:25586367_2	IMG	IMG1	Heart	IMG1_heart	25	25586367	A	unkonw	42	44.9	[21, 0, 21, 0]	AG	0.5	10	37	[10, 0, 0, 0]	-	0
25:26607644_2	IMG	IMG1	Heart	IMG1_heart	25	26607644	G	unkonw	17	38.47	[17, 0, 0, 0]	GA	1	10	37	[0, 0, 10, 0]	-	0
25:27768849_0	IMG	IMG1	Heart	IMG1_heart	25	27768849	C	-	13	39.85	[0, 10, 0, 3]	CT	0.23	7	37	[0, 7, 0, 0]	-	0
25:27768871_0	IMG	IMG1	Heart	IMG1_heart	25	27768871	C	-	12	43.17	[0, 8, 0, 4]	CT	0.33	7	37	[0, 7, 0, 0]	-	0
25:27768877_0	IMG	IMG1	Heart	IMG1_heart	25	27768877	T	-	15	41.93	[0, 4, 0, 11]	TC	0.27	5	37	[0, 0, 0, 5]	-	0
25:27768927_0	IMG	IMG1	Heart	IMG1_heart	25	27768927	G	-	16	37	[4, 0, 12, 0]	GA	0.25	7	37	[0, 0, 7, 0]	-	0
25:27791494_2	IMG	IMG1	Heart	IMG1_heart	25	27791494	A	unkonw	22	42.05	[12, 0, 10, 0]	AG	0.45	10	37	[10, 0, 0, 0]	-	0
25:27791517_2	IMG	IMG1	Heart	IMG1_heart	25	27791517	A	unkonw	19	46.11	[15, 0, 4, 0]	AG	0.21	9	37	[9, 0, 0, 0]	-	0
25:27791557_2	IMG	IMG1	Heart	IMG1_heart	25	27791557	A	unkonw	18	43.17	[14, 0, 4, 0]	AG	0.22	8	37	[8, 0, 0, 0]	-	0
25:30707785_0	IMG	IMG1	Heart	IMG1_heart	25	30707785	T	-	60	37	[0, 60, 0, 0]	TC	1	7	37	[0, 0, 0, 7]	-	0
25:30707793_0	IMG	IMG1	Heart	IMG1_heart	25	30707793	G	-	62	37	[61, 0, 1, 0]	GA	0.98	10	37	[0, 0, 10, 0]	-	0
25:30707843_0	IMG	IMG1	Heart	IMG1_heart	25	30707843	C	-	63	38.76	[0, 0, 63, 0]	CG	1	6	37	[0, 6, 0, 0]	-	0
25:30707957_0	IMG	IMG1	Heart	IMG1_heart	25	30707957	G	-	68	40.09	[0, 68, 0, 0]	GC	1	7	42.29	[0, 0, 7, 0]	-	0
25:36970056_2	IMG	IMG1	Heart	IMG1_heart	25	36970056	C	unkonw	11	47.09	[11, 0, 0, 0]	CA	1	8	37	[0, 8, 0, 0]	-	0
25:39888018_2	IMG	IMG1	Heart	IMG1_heart	25	39888018	A	unkonw	262	42.03	[0, 1, 0, 261]	AT	1	7	37	[7, 0, 0, 0]	-	0
26:8676768_0	IMG	IMG1	Heart	IMG1_heart	26	8676768	T	-	2163	42.77	[281, 0, 0, 1882]	TA	0.13	19	38.32	[0, 0, 0, 19]	-	0
26:16625900_0	IMG	IMG1	Heart	IMG1_heart	26	16625900	T	-	13	51.23	[0, 13, 0, 0]	TC	1	7	37	[0, 0, 0, 7]	-	0
26:16626081_0	IMG	IMG1	Heart	IMG1_heart	26	16626081	G	-	20	37	[20, 0, 0, 0]	GA	1	9	45.22	[0, 0, 9, 0]	-	0
26:27208552_0	IMG	IMG1	Heart	IMG1_heart	26	27208552	T	-	38	40.89	[0, 37, 0, 1]	TC	0.97	12	37	[0, 0, 0, 12]	-	0
26:29111072_1	IMG	IMG1	Heart	IMG1_heart	26	29111072	G	+	106	41.89	[72, 0, 34, 0]	GA	0.68	6	37	[0, 0, 6, 0]	-	0
26:29111075_1	IMG	IMG1	Heart	IMG1_heart	26	29111075	A	+	110	40.25	[32, 0, 78, 0]	AG	0.71	5	37	[5, 0, 0, 0]	-	0
26:36498115_1	IMG	IMG1	Heart	IMG1_heart	26	36498115	A	+	40	37	[0, 40, 0, 0]	AC	1	9	37	[9, 0, 0, 0]	-	0
26:36554471_2	IMG	IMG1	Heart	IMG1_heart	26	36554471	G	unkonw	10	40.7	[9, 0, 1, 0]	GA	0.9	19	42.84	[0, 0, 19, 0]	-	0
26:46649017_0	IMG	IMG1	Heart	IMG1_heart	26	46649017	T	-	17	37	[0, 5, 0, 12]	TC	0.29	8	37	[0, 0, 0, 8]	-	0
27:3596459_2	IMG	IMG1	Heart	IMG1_heart	27	3596459	T	unkonw	688	42.93	[0, 687, 0, 1]	TC	1	9	38.44	[0, 0, 0, 9]	-	0
27:3596662_2	IMG	IMG1	Heart	IMG1_heart	27	3596662	T	unkonw	19	37	[0, 18, 0, 1]	TC	0.95	10	39.5	[0, 0, 0, 10]	-	0
27:6175999_2	IMG	IMG1	Heart	IMG1_heart	27	6175999	T	unkonw	14	38.79	[0, 12, 0, 2]	TC	0.86	9	37	[0, 0, 0, 9]	-	0
27:8373035_0	IMG	IMG1	Heart	IMG1_heart	27	8373035	A	-	33	40.03	[8, 0, 25, 0]	AG	0.76	10	40.7	[10, 0, 0, 0]	-	0
27:12302595_2	IMG	IMG1	Heart	IMG1_heart	27	12302595	G	unkonw	14	39.64	[14, 0, 0, 0]	GA	1	8	41.62	[0, 0, 8, 0]	-	0
27:12302733_2	IMG	IMG1	Heart	IMG1_heart	27	12302733	C	unkonw	12	37	[0, 1, 0, 11]	CT	0.92	7	37	[0, 7, 0, 0]	-	0
27:12303189_2	IMG	IMG1	Heart	IMG1_heart	27	12303189	T	unkonw	12	37	[0, 12, 0, 0]	TC	1	7	42.29	[0, 0, 0, 7]	-	0
27:12303224_2	IMG	IMG1	Heart	IMG1_heart	27	12303224	A	unkonw	12	37	[1, 0, 11, 0]	AG	0.92	7	42.29	[7, 0, 0, 0]	-	0
27:12303351_2	IMG	IMG1	Heart	IMG1_heart	27	12303351	A	unkonw	10	44.4	[1, 0, 9, 0]	AG	0.9	13	39.85	[13, 0, 0, 0]	-	0
27:12644138_2	IMG	IMG1	Heart	IMG1_heart	27	12644138	A	unkonw	12	42.17	[8, 3, 0, 1]	AC	0.27	10	37	[10, 0, 0, 0]	-	0
27:14169115_1	IMG	IMG1	Heart	IMG1_heart	27	14169115	C	+	21	37	[0, 11, 0, 10]	CT	0.48	9	49.33	[0, 9, 0, 0]	-	0
27:25571705_1	IMG	IMG1	Heart	IMG1_heart	27	25571705	G	+	22	37	[22, 0, 0, 0]	GA	1	10	40.7	[0, 0, 10, 0]	-	0
27:25571750_1	IMG	IMG1	Heart	IMG1_heart	27	25571750	A	+	22	37	[0, 0, 22, 0]	AG	1	10	40.7	[10, 0, 0, 0]	-	0
28:837830_0	IMG	IMG1	Heart	IMG1_heart	28	837830	A	-	241	43.35	[210, 0, 31, 0]	AG	0.13	7	37	[7, 0, 0, 0]	-	0
28:4361542_0	IMG	IMG1	Heart	IMG1_heart	28	4361542	A	-	92	43.71	[68, 0, 24, 0]	AG	0.26	7	42.29	[7, 0, 0, 0]	-	0
28:4361560_0	IMG	IMG1	Heart	IMG1_heart	28	4361560	A	-	95	45.85	[78, 0, 17, 0]	AG	0.18	7	37	[7, 0, 0, 0]	-	0
28:4361610_0	IMG	IMG1	Heart	IMG1_heart	28	4361610	A	-	97	45.74	[83, 0, 14, 0]	AG	0.14	8	37	[8, 0, 0, 0]	-	0
28:4365959_0	IMG	IMG1	Heart	IMG1_heart	28	4365959	A	-	91	47.31	[62, 0, 29, 0]	AG	0.32	7	37	[7, 0, 0, 0]	-	0
28:4365995_0	IMG	IMG1	Heart	IMG1_heart	28	4365995	A	-	90	45.5	[81, 0, 9, 0]	AG	0.1	8	37	[8, 0, 0, 0]	-	0
28:15968892_2	IMG	IMG1	Heart	IMG1_heart	28	15968892	T	unkonw	18	41.11	[0, 9, 0, 9]	TC	0.5	9	41.11	[0, 0, 0, 9]	-	0
28:15968951_2	IMG	IMG1	Heart	IMG1_heart	28	15968951	T	unkonw	14	55.5	[0, 4, 0, 10]	TC	0.29	9	37	[0, 0, 0, 9]	-	0
28:15968952_2	IMG	IMG1	Heart	IMG1_heart	28	15968952	T	unkonw	13	56.92	[0, 11, 0, 2]	TC	0.85	10	37	[0, 0, 0, 10]	-	0
28:15969817_2	IMG	IMG1	Heart	IMG1_heart	28	15969817	T	unkonw	11	40.36	[0, 3, 0, 8]	TC	0.27	8	41.62	[0, 0, 0, 8]	-	0
28:16372130_0	IMG	IMG1	Heart	IMG1_heart	28	16372130	T	-	46	43.15	[6, 0, 0, 40]	TA	0.13	6	37	[0, 0, 0, 6]	-	0
28:20956327_2	IMG	IMG1	Heart	IMG1_heart	28	20956327	T	unkonw	21	47	[0, 4, 0, 17]	TC	0.19	5	37	[0, 0, 0, 5]	-	0
28:20960771_2	IMG	IMG1	Heart	IMG1_heart	28	20960771	T	unkonw	17	37	[0, 5, 0, 12]	TC	0.29	7	42.29	[0, 0, 0, 7]	-	0
28:20960798_2	IMG	IMG1	Heart	IMG1_heart	28	20960798	T	unkonw	13	39.85	[0, 3, 0, 10]	TC	0.23	10	40.7	[0, 0, 0, 10]	-	0
28:26404679_0	IMG	IMG1	Heart	IMG1_heart	28	26404679	A	-	57	49.33	[0, 0, 57, 0]	AG	1	5	37	[5, 0, 0, 0]	-	0
28:27001516_2	IMG	IMG1	Heart	IMG1_heart	28	27001516	T	unkonw	43	45.6	[9, 0, 0, 34]	TA	0.21	11	40.36	[0, 0, 0, 11]	-	0
28:37309966_0	IMG	IMG1	Heart	IMG1_heart	28	37309966	T	-	81	39.28	[0, 81, 0, 0]	TC	1	8	41.62	[0, 0, 0, 8]	-	0
28:37310134_0	IMG	IMG1	Heart	IMG1_heart	28	37310134	C	-	232	46.14	[0, 89, 0, 143]	CT	0.62	9	41.11	[0, 9, 0, 0]	-	0
28:44481122_2	IMG	IMG1	Heart	IMG1_heart	28	44481122	G	unkonw	24	46.25	[0, 0, 21, 3]	GT	0.12	9	41.11	[0, 0, 9, 0]	-	0
29:12027910_1	IMG	IMG1	Heart	IMG1_heart	29	12027910	A	+	11	47.09	[0, 0, 11, 0]	AG	1	7	42.29	[7, 0, 0, 0]	-	0
29:17848021_1	IMG	IMG1	Heart	IMG1_heart	29	17848021	A	+	15	37	[0, 0, 15, 0]	AG	1	10	40.7	[10, 0, 0, 0]	-	0
29:17848221_1	IMG	IMG1	Heart	IMG1_heart	29	17848221	C	+	236	41.29	[0, 1, 0, 235]	CT	1	5	37	[0, 5, 0, 0]	-	0
29:17848273_1	IMG	IMG1	Heart	IMG1_heart	29	17848273	A	+	141	37	[0, 0, 141, 0]	AG	1	5	37	[5, 0, 0, 0]	-	0
29:17848395_2	IMG	IMG1	Heart	IMG1_heart	29	17848395	C	unkonw	108	38.03	[108, 0, 0, 0]	CA	1	7	42.29	[0, 7, 0, 0]	-	0
29:17848463_2	IMG	IMG1	Heart	IMG1_heart	29	17848463	C	unkonw	12	40.08	[0, 0, 0, 12]	CT	1	10	48.1	[0, 10, 0, 0]	-	0
29:24229155_0	IMG	IMG1	Heart	IMG1_heart	29	24229155	G	-	34	37	[34, 0, 0, 0]	GA	1	9	41.11	[0, 0, 9, 0]	-	0
29:24229157_0	IMG	IMG1	Heart	IMG1_heart	29	24229157	G	-	35	37	[0, 35, 0, 0]	GC	1	10	40.7	[0, 0, 10, 0]	-	0
29:25564003_1	IMG	IMG1	Heart	IMG1_heart	29	25564003	C	+	72	39.57	[0, 0, 0, 72]	CT	1	6	43.17	[0, 6, 0, 0]	-	0
29:25564035_1	IMG	IMG1	Heart	IMG1_heart	29	25564035	T	+	74	41.5	[74, 0, 0, 0]	TA	1	5	37	[0, 0, 0, 5]	-	0
29:25564169_1	IMG	IMG1	Heart	IMG1_heart	29	25564169	G	+	42	38.76	[42, 0, 0, 0]	GA	1	6	37	[0, 0, 6, 0]	-	0
29:25564184_1	IMG	IMG1	Heart	IMG1_heart	29	25564184	G	+	40	37.92	[40, 0, 0, 0]	GA	1	7	37	[0, 0, 7, 0]	-	0
29:41304564_0	IMG	IMG1	Heart	IMG1_heart	29	41304564	A	-	51	37	[0, 0, 51, 0]	AG	1	13	39.85	[13, 0, 0, 0]	-	0
29:41304567_0	IMG	IMG1	Heart	IMG1_heart	29	41304567	G	-	51	37	[0, 51, 0, 0]	GC	1	15	39.47	[0, 0, 15, 0]	-	0
29:42350155_2	IMG	IMG1	Heart	IMG1_heart	29	42350155	T	unkonw	47	40.94	[14, 0, 0, 33]	TA	0.3	6	37	[0, 0, 0, 6]	-	0
29:42351055_2	IMG	IMG1	Heart	IMG1_heart	29	42351055	T	unkonw	81	47.05	[0, 0, 25, 56]	TG	0.31	5	37	[0, 0, 0, 5]	-	0
29:42962908_1	IMG	IMG1	Heart	IMG1_heart	29	42962908	G	+	100	37.37	[94, 0, 6, 0]	GA	0.94	7	42.29	[0, 0, 7, 0]	-	0
29:42962909_1	IMG	IMG1	Heart	IMG1_heart	29	42962909	A	+	635	39.1	[550, 85, 0, 0]	AC	0.13	6	43.17	[6, 0, 0, 0]	-	0
29:42962911_1	IMG	IMG1	Heart	IMG1_heart	29	42962911	C	+	644	38.93	[79, 565, 0, 0]	CA	0.12	6	43.17	[0, 6, 0, 0]	-	0
29:43836822_2	IMG	IMG1	Heart	IMG1_heart	29	43836822	T	unkonw	11	50.45	[0, 10, 0, 1]	TC	0.91	5	44.4	[0, 0, 0, 5]	-	0
29:44181199_1	IMG	IMG1	Heart	IMG1_heart	29	44181199	T	+	11	37	[0, 10, 0, 1]	TC	0.91	7	37	[0, 0, 0, 7]	-	0
29:44181379_1	IMG	IMG1	Heart	IMG1_heart	29	44181379	T	+	32	51.62	[0, 6, 0, 26]	TC	0.19	6	37	[0, 0, 0, 6]	-	0
29:44484873_2	IMG	IMG1	Heart	IMG1_heart	29	44484873	T	unkonw	28	45.29	[4, 0, 0, 24]	TA	0.14	11	40.36	[0, 0, 0, 11]	-	0
29:44484876_2	IMG	IMG1	Heart	IMG1_heart	29	44484876	T	unkonw	32	40	[10, 0, 2, 20]	TA	0.33	11	40.36	[0, 0, 0, 11]	-	0
29:44562101_1	IMG	IMG1	Heart	IMG1_heart	29	44562101	C	+	93	41.25	[0, 56, 0, 37]	CT	0.4	5	37	[0, 5, 0, 0]	-	0
29:49554157_1	IMG	IMG1	Heart	IMG1_heart	29	49554157	A	+	23	41.83	[13, 0, 10, 0]	AG	0.43	6	37	[6, 0, 0, 0]	-	0
29:49754670_1	IMG	IMG1	Heart	IMG1_heart	29	49754670	G	+	58	43.16	[7, 0, 51, 0]	GA	0.12	5	44.4	[0, 0, 5, 0]	-	0
29:50439459_2	IMG	IMG1	Heart	IMG1_heart	29	50439459	A	unkonw	178	41.16	[157, 0, 21, 0]	AG	0.12	5	37	[5, 0, 0, 0]	-	0
29:50439462_2	IMG	IMG1	Heart	IMG1_heart	29	50439462	A	unkonw	190	40.96	[74, 0, 116, 0]	AG	0.61	8	37	[8, 0, 0, 0]	-	0
29:50439803_2	IMG	IMG1	Heart	IMG1_heart	29	50439803	T	unkonw	119	42.18	[0, 85, 0, 34]	TC	0.71	7	38.57	[0, 0, 0, 7]	-	0
3:4628223_0	IMG	IMG1	Heart	IMG1_heart	3	4628223	A	-	88	41.62	[0, 0, 88, 0]	AG	1	6	37	[6, 0, 0, 0]	-	0
3:6026878_1	IMG	IMG1	Heart	IMG1_heart	3	6026878	A	+	21	37	[0, 0, 21, 0]	AG	1	5	44.4	[5, 0, 0, 0]	-	0
3:6027110_1	IMG	IMG1	Heart	IMG1_heart	3	6027110	T	+	15	37	[0, 15, 0, 0]	TC	1	6	37	[0, 0, 0, 6]	-	0
3:10267832_0	IMG	IMG1	Heart	IMG1_heart	3	10267832	C	-	28	46.25	[0, 25, 0, 3]	CT	0.11	6	37	[0, 6, 0, 0]	-	0
3:12590099_2	IMG	IMG1	Heart	IMG1_heart	3	12590099	T	unkonw	11	46	[0, 5, 0, 6]	TC	0.45	12	40.08	[0, 0, 0, 12]	-	0
3:12590124_2	IMG	IMG1	Heart	IMG1_heart	3	12590124	T	unkonw	12	37	[0, 6, 0, 6]	TC	0.5	9	37	[0, 0, 0, 9]	-	0
3:14210221_1	IMG	IMG1	Heart	IMG1_heart	3	14210221	A	+	23	41.83	[19, 0, 4, 0]	AG	0.17	10	39.5	[10, 0, 0, 0]	-	0
3:14382616_2	IMG	IMG1	Heart	IMG1_heart	3	14382616	T	unkonw	31	46.52	[0, 6, 0, 25]	TC	0.19	10	37	[0, 0, 0, 10]	-	0
3:14382934_2	IMG	IMG1	Heart	IMG1_heart	3	14382934	T	unkonw	37	43.03	[0, 4, 0, 33]	TC	0.11	9	45.22	[0, 0, 0, 9]	-	0
3:14384852_2	IMG	IMG1	Heart	IMG1_heart	3	14384852	T	unkonw	98	44.06	[0, 17, 0, 81]	TC	0.17	9	41.11	[0, 0, 0, 9]	-	0
3:18633858_1	IMG	IMG1	Heart	IMG1_heart	3	18633858	G	+	327	40.09	[159, 0, 168, 0]	GA	0.49	5	44.4	[0, 0, 5, 0]	-	0
3:19531722_2	IMG	IMG1	Heart	IMG1_heart	3	19531722	A	unkonw	41	41.51	[29, 0, 12, 0]	AG	0.29	8	37	[8, 0, 0, 0]	-	0
3:19726139_0	IMG	IMG1	Heart	IMG1_heart	3	19726139	G	-	31	51.32	[14, 0, 17, 0]	GA	0.45	5	37	[0, 0, 5, 0]	-	0
3:19829993_0	IMG	IMG1	Heart	IMG1_heart	3	19829993	A	-	16	37	[4, 0, 12, 0]	AG	0.75	5	37	[5, 0, 0, 0]	-	0
3:19830852_0	IMG	IMG1	Heart	IMG1_heart	3	19830852	A	-	12	43.17	[5, 0, 7, 0]	AG	0.58	6	37	[6, 0, 0, 0]	-	0
3:20055525_1	IMG	IMG1	Heart	IMG1_heart	3	20055525	T	+	19	46.68	[0, 4, 0, 15]	TC	0.21	7	37	[0, 0, 0, 7]	-	0
3:20101534_2	IMG	IMG1	Heart	IMG1_heart	3	20101534	A	unkonw	15	37	[0, 0, 15, 0]	AG	1	6	37	[6, 0, 0, 0]	-	0
3:20101586_2	IMG	IMG1	Heart	IMG1_heart	3	20101586	A	unkonw	16	39.31	[0, 16, 0, 0]	AC	1	10	37	[10, 0, 0, 0]	-	0
3:20101840_2	IMG	IMG1	Heart	IMG1_heart	3	20101840	T	unkonw	16	37	[0, 16, 0, 0]	TC	1	7	37	[0, 0, 0, 7]	-	0
3:20253776_2	IMG	IMG1	Heart	IMG1_heart	3	20253776	T	unkonw	135	37.27	[0, 135, 0, 0]	TC	1	10	37	[0, 0, 0, 10]	-	0
3:20253791_2	IMG	IMG1	Heart	IMG1_heart	3	20253791	C	unkonw	337	43.41	[0, 174, 163, 0]	CG	0.48	11	37	[0, 11, 0, 0]	-	0
3:20253956_2	IMG	IMG1	Heart	IMG1_heart	3	20253956	A	unkonw	51	37.73	[0, 51, 0, 0]	AC	1	5	37	[5, 0, 0, 0]	-	0
3:20253963_2	IMG	IMG1	Heart	IMG1_heart	3	20253963	T	unkonw	49	37	[0, 49, 0, 0]	TC	1	7	37	[0, 0, 0, 7]	-	0
3:20253964_2	IMG	IMG1	Heart	IMG1_heart	3	20253964	G	unkonw	46	37	[46, 0, 0, 0]	GA	1	7	37	[0, 0, 7, 0]	-	0
3:20253994_2	IMG	IMG1	Heart	IMG1_heart	3	20253994	T	unkonw	42	37	[0, 42, 0, 0]	TC	1	6	43.17	[0, 0, 0, 6]	-	0
3:20986923_2	IMG	IMG1	Heart	IMG1_heart	3	20986923	A	unkonw	21	42.81	[14, 0, 7, 0]	AG	0.33	7	42.29	[7, 0, 0, 0]	-	0
3:20987068_2	IMG	IMG1	Heart	IMG1_heart	3	20987068	T	unkonw	10	37	[0, 6, 0, 4]	TC	0.6	9	41.11	[0, 0, 0, 9]	-	0
3:20987390_2	IMG	IMG1	Heart	IMG1_heart	3	20987390	G	unkonw	14	60.79	[0, 0, 10, 4]	GT	0.29	8	37	[0, 0, 8, 0]	-	0
3:22234348_0	IMG	IMG1	Heart	IMG1_heart	3	22234348	T	-	322	37.92	[97, 0, 0, 225]	TA	0.3	7	42.29	[0, 0, 0, 7]	-	0
3:22234574_0	IMG	IMG1	Heart	IMG1_heart	3	22234574	G	-	391	37	[388, 0, 3, 0]	GA	0.99	8	41.62	[0, 0, 8, 0]	-	0
3:27587213_1	IMG	IMG1	Heart	IMG1_heart	3	27587213	A	+	30	46.07	[26, 0, 4, 0]	AG	0.13	5	37	[5, 0, 0, 0]	-	0
3:27587233_1	IMG	IMG1	Heart	IMG1_heart	3	27587233	A	+	28	43.61	[24, 0, 4, 0]	AG	0.14	6	37	[6, 0, 0, 0]	-	0
3:27587235_1	IMG	IMG1	Heart	IMG1_heart	3	27587235	A	+	29	43.38	[26, 0, 3, 0]	AG	0.1	5	37	[5, 0, 0, 0]	-	0
3:28441449_0	IMG	IMG1	Heart	IMG1_heart	3	28441449	G	-	51	37.73	[6, 0, 45, 0]	GA	0.12	11	40.36	[0, 0, 11, 0]	-	0
3:29084307_1	IMG	IMG1	Heart	IMG1_heart	3	29084307	C	+	34	37	[34, 0, 0, 0]	CA	1	10	44.4	[0, 10, 0, 0]	-	0
3:29084309_1	IMG	IMG1	Heart	IMG1_heart	3	29084309	A	+	32	37	[0, 0, 32, 0]	AG	1	8	46.25	[8, 0, 0, 0]	-	0
3:37500405_0	IMG	IMG1	Heart	IMG1_heart	3	37500405	G	-	18	43.17	[18, 0, 0, 0]	GA	1	8	38.38	[0, 0, 8, 0]	-	0
3:40608645_2	IMG	IMG1	Heart	IMG1_heart	3	40608645	T	unkonw	11	40.36	[0, 11, 0, 0]	TC	1	8	41.62	[0, 0, 0, 8]	-	0
3:40608658_2	IMG	IMG1	Heart	IMG1_heart	3	40608658	A	unkonw	12	40.08	[0, 0, 12, 0]	AG	1	10	40.7	[10, 0, 0, 0]	-	0
3:46683461_0	IMG	IMG1	Heart	IMG1_heart	3	46683461	A	-	20	38.85	[15, 0, 5, 0]	AG	0.25	7	45.86	[7, 0, 0, 0]	-	0
3:46683489_0	IMG	IMG1	Heart	IMG1_heart	3	46683489	A	-	19	44.16	[15, 0, 4, 0]	AG	0.21	8	41.62	[8, 0, 0, 0]	-	0
3:46683505_0	IMG	IMG1	Heart	IMG1_heart	3	46683505	A	-	26	44.12	[22, 0, 4, 0]	AG	0.15	8	38.38	[8, 0, 0, 0]	-	0
3:46683506_0	IMG	IMG1	Heart	IMG1_heart	3	46683506	A	-	26	43.65	[23, 0, 3, 0]	AG	0.12	8	41.62	[8, 0, 0, 0]	-	0
3:46683512_0	IMG	IMG1	Heart	IMG1_heart	3	46683512	A	-	20	44.4	[13, 0, 7, 0]	AG	0.35	6	43.17	[6, 0, 0, 0]	-	0
3:46686407_0	IMG	IMG1	Heart	IMG1_heart	3	46686407	A	-	37	46	[30, 0, 6, 1]	AG	0.17	7	37	[7, 0, 0, 0]	-	0
3:46686502_0	IMG	IMG1	Heart	IMG1_heart	3	46686502	A	-	39	40.49	[35, 0, 4, 0]	AG	0.1	9	41.11	[9, 0, 0, 0]	-	0
3:46686504_0	IMG	IMG1	Heart	IMG1_heart	3	46686504	A	-	47	39.11	[37, 0, 10, 0]	AG	0.21	10	40.7	[10, 0, 0, 0]	-	0
3:46687818_0	IMG	IMG1	Heart	IMG1_heart	3	46687818	A	-	11	53.82	[8, 0, 3, 0]	AG	0.27	14	39.64	[14, 0, 0, 0]	-	0
3:52117994_1	IMG	IMG1	Heart	IMG1_heart	3	52117994	C	+	114	37	[0, 0, 0, 114]	CT	1	18	39.06	[0, 18, 0, 0]	-	0
3:52117996_1	IMG	IMG1	Heart	IMG1_heart	3	52117996	A	+	121	37	[0, 0, 121, 0]	AG	1	17	39.18	[17, 0, 0, 0]	-	0
3:54403951_1	IMG	IMG1	Heart	IMG1_heart	3	54403951	G	+	30	43.17	[0, 0, 17, 13]	GT	0.43	7	37	[0, 0, 7, 0]	-	0
3:54425305_1	IMG	IMG1	Heart	IMG1_heart	3	54425305	G	+	174	37.21	[0, 0, 150, 24]	GT	0.14	6	43.17	[0, 0, 6, 0]	-	0
3:54425306_1	IMG	IMG1	Heart	IMG1_heart	3	54425306	T	+	174	37.14	[0, 0, 23, 151]	TG	0.13	6	43.17	[0, 0, 0, 6]	-	0
3:54425307_1	IMG	IMG1	Heart	IMG1_heart	3	54425307	G	+	170	37.22	[1, 23, 146, 0]	GC	0.14	5	44.4	[0, 0, 5, 0]	-	0
3:54425308_1	IMG	IMG1	Heart	IMG1_heart	3	54425308	C	+	168	37.29	[22, 146, 0, 0]	CA	0.13	6	43.17	[0, 6, 0, 0]	-	0
3:68690920_2	IMG	IMG1	Heart	IMG1_heart	3	68690920	T	unkonw	25	38.92	[0, 25, 0, 0]	TC	1	9	41.11	[0, 0, 0, 9]	-	0
3:68690927_2	IMG	IMG1	Heart	IMG1_heart	3	68690927	C	unkonw	26	39.85	[0, 0, 26, 0]	CG	1	10	40.7	[0, 10, 0, 0]	-	0
3:68690941_2	IMG	IMG1	Heart	IMG1_heart	3	68690941	A	unkonw	25	39.96	[0, 0, 25, 0]	AG	1	11	39.27	[11, 0, 0, 0]	-	0
3:77914634_1	IMG	IMG1	Heart	IMG1_heart	3	77914634	C	+	17	37	[0, 1, 0, 16]	CT	0.94	10	37	[0, 10, 0, 0]	-	0
3:81703482_2	IMG	IMG1	Heart	IMG1_heart	3	81703482	A	unkonw	14	52	[7, 0, 7, 0]	AG	0.5	7	42.29	[7, 0, 0, 0]	-	0
3:81703898_2	IMG	IMG1	Heart	IMG1_heart	3	81703898	T	unkonw	55	38.35	[0, 37, 0, 18]	TC	0.67	18	40.44	[0, 0, 0, 18]	-	0
3:85716698_0	IMG	IMG1	Heart	IMG1_heart	3	85716698	T	-	15	39.47	[0, 15, 0, 0]	TC	1	17	39.18	[0, 0, 0, 17]	-	0
3:85716958_0	IMG	IMG1	Heart	IMG1_heart	3	85716958	A	-	48	38.81	[1, 0, 47, 0]	AG	0.98	11	40.36	[11, 0, 0, 0]	-	0
3:86145828_2	IMG	IMG1	Heart	IMG1_heart	3	86145828	A	unkonw	21	38.76	[18, 0, 3, 0]	AG	0.14	10	48.1	[10, 0, 0, 0]	-	0
3:86357674_1	IMG	IMG1	Heart	IMG1_heart	3	86357674	G	+	10	37	[9, 0, 1, 0]	GA	0.9	6	37	[0, 0, 6, 0]	-	0
3:86593209_2	IMG	IMG1	Heart	IMG1_heart	3	86593209	G	unkonw	30	41.93	[3, 0, 27, 0]	GA	0.1	6	37	[0, 0, 6, 0]	-	0
3:86773528_1	IMG	IMG1	Heart	IMG1_heart	3	86773528	T	+	88	41.61	[20, 0, 0, 68]	TA	0.23	5	37	[0, 0, 0, 5]	-	0
3:86773539_1	IMG	IMG1	Heart	IMG1_heart	3	86773539	C	+	110	41.15	[0, 73, 0, 37]	CT	0.34	5	37	[0, 5, 0, 0]	-	0
3:86773547_1	IMG	IMG1	Heart	IMG1_heart	3	86773547	T	+	114	41.11	[0, 41, 0, 73]	TC	0.36	7	42.29	[0, 0, 0, 7]	-	0
3:86773553_1	IMG	IMG1	Heart	IMG1_heart	3	86773553	T	+	119	40.94	[0, 41, 0, 78]	TC	0.34	9	41.11	[0, 0, 0, 9]	-	0
3:86773562_1	IMG	IMG1	Heart	IMG1_heart	3	86773562	T	+	116	42.42	[43, 0, 0, 73]	TA	0.37	7	37	[0, 0, 0, 7]	-	0
3:86773592_1	IMG	IMG1	Heart	IMG1_heart	3	86773592	T	+	173	39.35	[0, 37, 0, 136]	TC	0.21	8	37	[0, 0, 0, 8]	-	0
3:86773609_1	IMG	IMG1	Heart	IMG1_heart	3	86773609	A	+	265	37.98	[154, 0, 111, 0]	AG	0.42	8	37	[8, 0, 0, 0]	-	0
3:86773619_1	IMG	IMG1	Heart	IMG1_heart	3	86773619	C	+	341	37.65	[0, 164, 0, 177]	CT	0.52	9	37	[0, 9, 0, 0]	-	0
3:86825426_1	IMG	IMG1	Heart	IMG1_heart	3	86825426	G	+	470	37.63	[0, 470, 0, 0]	GC	1	9	37	[0, 0, 9, 0]	-	0
3:86825455_1	IMG	IMG1	Heart	IMG1_heart	3	86825455	A	+	518	37.57	[8, 0, 510, 0]	AG	0.98	8	41.62	[8, 0, 0, 0]	-	0
3:86846437_2	IMG	IMG1	Heart	IMG1_heart	3	86846437	C	unkonw	287	37.13	[0, 223, 0, 64]	CT	0.22	12	39.08	[0, 12, 0, 0]	-	0
3:86866540_1	IMG	IMG1	Heart	IMG1_heart	3	86866540	A	+	614	38.97	[446, 145, 23, 0]	AC	0.25	10	40.7	[10, 0, 0, 0]	-	0
3:86866557_1	IMG	IMG1	Heart	IMG1_heart	3	86866557	C	+	589	40.73	[0, 509, 0, 80]	CT	0.14	11	40.36	[0, 11, 0, 0]	-	0
3:86866559_1	IMG	IMG1	Heart	IMG1_heart	3	86866559	T	+	586	40.73	[0, 114, 0, 472]	TC	0.19	12	40.08	[0, 0, 0, 12]	-	0
3:86866579_1	IMG	IMG1	Heart	IMG1_heart	3	86866579	T	+	557	41.67	[0, 86, 0, 471]	TC	0.15	10	40.7	[0, 0, 0, 10]	-	0
3:86866585_1	IMG	IMG1	Heart	IMG1_heart	3	86866585	T	+	550	41.53	[0, 101, 0, 449]	TC	0.18	11	43.73	[0, 0, 0, 11]	-	0
3:86867809_1	IMG	IMG1	Heart	IMG1_heart	3	86867809	A	+	340	39	[267, 0, 73, 0]	AG	0.21	7	37	[7, 0, 0, 0]	-	0
3:86867819_1	IMG	IMG1	Heart	IMG1_heart	3	86867819	C	+	336	37.77	[0, 285, 0, 51]	CT	0.15	6	37	[0, 6, 0, 0]	-	0
3:86878822_1	IMG	IMG1	Heart	IMG1_heart	3	86878822	A	+	396	39.21	[287, 0, 109, 0]	AG	0.28	10	40.7	[10, 0, 0, 0]	-	0
3:86878835_1	IMG	IMG1	Heart	IMG1_heart	3	86878835	A	+	417	40.84	[313, 0, 0, 104]	AT	0.25	7	42.29	[7, 0, 0, 0]	-	0
3:86884740_1	IMG	IMG1	Heart	IMG1_heart	3	86884740	G	+	15	37	[0, 0, 11, 4]	GT	0.27	16	37	[0, 0, 16, 0]	-	0
3:86884752_1	IMG	IMG1	Heart	IMG1_heart	3	86884752	T	+	15	41.93	[0, 4, 0, 11]	TC	0.27	14	37	[0, 0, 0, 14]	-	0
3:86884759_1	IMG	IMG1	Heart	IMG1_heart	3	86884759	T	+	16	41.62	[4, 0, 0, 12]	TA	0.25	12	37	[0, 0, 0, 12]	-	0
3:88755333_1	IMG	IMG1	Heart	IMG1_heart	3	88755333	G	+	145	37	[1, 100, 44, 0]	GC	0.69	9	37	[0, 0, 9, 0]	-	0
3:90196465_2	IMG	IMG1	Heart	IMG1_heart	3	90196465	A	unkonw	83	44.13	[71, 0, 12, 0]	AG	0.14	5	37	[5, 0, 0, 0]	-	0
3:91084221_1	IMG	IMG1	Heart	IMG1_heart	3	91084221	T	+	122	37	[0, 122, 0, 0]	TC	1	8	37	[0, 0, 0, 8]	-	0
3:91084581_1	IMG	IMG1	Heart	IMG1_heart	3	91084581	G	+	99	37.37	[0, 0, 0, 99]	GT	1	8	46.25	[0, 0, 8, 0]	-	0
3:94697832_2	IMG	IMG1	Heart	IMG1_heart	3	94697832	T	unkonw	18	45.22	[0, 5, 0, 13]	TC	0.28	8	41.62	[0, 0, 0, 8]	-	0
3:94697859_2	IMG	IMG1	Heart	IMG1_heart	3	94697859	T	unkonw	17	45	[0, 3, 0, 14]	TC	0.18	8	41.62	[0, 0, 0, 8]	-	0
3:99746529_2	IMG	IMG1	Heart	IMG1_heart	3	99746529	T	unkonw	59	47.46	[0, 9, 0, 50]	TC	0.15	9	37	[0, 0, 0, 9]	-	0
3:99746556_2	IMG	IMG1	Heart	IMG1_heart	3	99746556	T	unkonw	53	42.34	[0, 15, 0, 38]	TC	0.28	7	47.57	[0, 0, 0, 7]	-	0
3:99746824_2	IMG	IMG1	Heart	IMG1_heart	3	99746824	T	unkonw	60	40.85	[0, 8, 0, 52]	TC	0.13	10	37	[0, 0, 0, 10]	-	0
3:99746845_2	IMG	IMG1	Heart	IMG1_heart	3	99746845	T	unkonw	61	42.87	[0, 12, 0, 49]	TC	0.2	11	37	[0, 0, 0, 11]	-	0
3:99746881_2	IMG	IMG1	Heart	IMG1_heart	3	99746881	T	unkonw	60	41.32	[0, 7, 0, 53]	TC	0.12	8	37	[0, 0, 0, 8]	-	0
3:99746891_2	IMG	IMG1	Heart	IMG1_heart	3	99746891	T	unkonw	60	41.73	[0, 7, 0, 53]	TC	0.12	9	41.11	[0, 0, 0, 9]	-	0
3:99925738_1	IMG	IMG1	Heart	IMG1_heart	3	99925738	A	+	64	54.92	[0, 0, 64, 0]	AG	1	10	37	[10, 0, 0, 0]	-	0
3:99925744_1	IMG	IMG1	Heart	IMG1_heart	3	99925744	A	+	64	54.92	[0, 0, 64, 0]	AG	1	11	37	[11, 0, 0, 0]	-	0
3:99925755_1	IMG	IMG1	Heart	IMG1_heart	3	99925755	C	+	66	53.65	[0, 0, 0, 66]	CT	1	8	37	[0, 8, 0, 0]	-	0
3:99925766_1	IMG	IMG1	Heart	IMG1_heart	3	99925766	G	+	64	54.73	[64, 0, 0, 0]	GA	1	7	37	[0, 0, 7, 0]	-	0
3:100010734_2	IMG	IMG1	Heart	IMG1_heart	3	100010734	T	unkonw	135	44.31	[0, 135, 0, 0]	TC	1	7	38.57	[0, 0, 0, 7]	-	0
3:100010952_1	IMG	IMG1	Heart	IMG1_heart	3	100010952	T	+	41	37	[0, 39, 0, 2]	TC	0.95	9	37	[0, 0, 0, 9]	-	0
3:100011279_1	IMG	IMG1	Heart	IMG1_heart	3	100011279	C	+	130	41.81	[38, 92, 0, 0]	CA	0.29	10	37	[0, 10, 0, 0]	-	0
3:101064862_1	IMG	IMG1	Heart	IMG1_heart	3	101064862	G	+	41	43.63	[5, 0, 36, 0]	GA	0.12	12	40.08	[0, 0, 12, 0]	-	0
3:101065311_1	IMG	IMG1	Heart	IMG1_heart	3	101065311	G	+	28	44.5	[5, 0, 23, 0]	GA	0.18	11	40.36	[0, 0, 11, 0]	-	0
3:101129350_2	IMG	IMG1	Heart	IMG1_heart	3	101129350	T	unkonw	23	48.26	[0, 4, 0, 19]	TC	0.17	8	37	[0, 0, 0, 8]	-	0
3:101129375_2	IMG	IMG1	Heart	IMG1_heart	3	101129375	T	unkonw	29	45.1	[0, 3, 0, 26]	TC	0.1	6	37	[0, 0, 0, 6]	-	0
3:101129775_2	IMG	IMG1	Heart	IMG1_heart	3	101129775	T	unkonw	16	39.31	[0, 10, 0, 6]	TC	0.62	5	37	[0, 0, 0, 5]	-	0
3:101133004_2	IMG	IMG1	Heart	IMG1_heart	3	101133004	T	unkonw	17	45.71	[0, 12, 0, 5]	TC	0.71	9	41.11	[0, 0, 0, 9]	-	0
3:101133005_2	IMG	IMG1	Heart	IMG1_heart	3	101133005	T	unkonw	15	46.07	[0, 9, 0, 6]	TC	0.6	9	41.11	[0, 0, 0, 9]	-	0
3:101133006_2	IMG	IMG1	Heart	IMG1_heart	3	101133006	T	unkonw	17	45.71	[0, 11, 0, 6]	TC	0.65	8	40.12	[0, 0, 0, 8]	-	0
3:101133391_2	IMG	IMG1	Heart	IMG1_heart	3	101133391	T	unkonw	18	53.33	[0, 7, 0, 11]	TC	0.39	11	37	[0, 0, 0, 11]	-	0
3:101135629_2	IMG	IMG1	Heart	IMG1_heart	3	101135629	T	unkonw	29	39.14	[0, 4, 0, 25]	TC	0.14	7	42.29	[0, 0, 0, 7]	-	0
3:104463880_2	IMG	IMG1	Heart	IMG1_heart	3	104463880	T	unkonw	31	44.97	[0, 4, 0, 27]	TC	0.13	6	43.17	[0, 0, 0, 6]	-	0
3:105542481_2	IMG	IMG1	Heart	IMG1_heart	3	105542481	G	unkonw	19	45.47	[11, 0, 8, 0]	GA	0.58	7	45.86	[0, 0, 7, 0]	-	0
3:105952976_0	IMG	IMG1	Heart	IMG1_heart	3	105952976	G	-	37	44	[4, 0, 33, 0]	GA	0.11	7	37	[0, 0, 7, 0]	-	0
3:107027702_2	IMG	IMG1	Heart	IMG1_heart	3	107027702	A	unkonw	27	42.48	[24, 0, 3, 0]	AG	0.11	11	37	[11, 0, 0, 0]	-	0
3:110159548_2	IMG	IMG1	Heart	IMG1_heart	3	110159548	T	unkonw	10	48.1	[0, 5, 0, 5]	TC	0.5	7	45.86	[0, 0, 0, 7]	-	0
3:110466042_2	IMG	IMG1	Heart	IMG1_heart	3	110466042	C	unkonw	110	40.7	[0, 94, 0, 16]	CT	0.15	7	42.29	[0, 7, 0, 0]	-	0
3:110566920_0	IMG	IMG1	Heart	IMG1_heart	3	110566920	A	-	154	37	[127, 0, 27, 0]	AG	0.18	9	37	[9, 0, 0, 0]	-	0
3:111639503_0	IMG	IMG1	Heart	IMG1_heart	3	111639503	A	-	10	37	[6, 0, 4, 0]	AG	0.4	14	37	[14, 0, 0, 0]	-	0
3:112094753_1	IMG	IMG1	Heart	IMG1_heart	3	112094753	G	+	18	37	[0, 15, 3, 0]	GC	0.83	9	37	[0, 0, 9, 0]	-	0
3:115984095_1	IMG	IMG1	Heart	IMG1_heart	3	115984095	A	+	36	42.83	[30, 6, 0, 0]	AC	0.17	10	44.4	[10, 0, 0, 0]	-	0
3:115984097_1	IMG	IMG1	Heart	IMG1_heart	3	115984097	C	+	39	42.03	[7, 32, 0, 0]	CA	0.18	10	41.8	[0, 10, 0, 0]	-	0
3:115985440_1	IMG	IMG1	Heart	IMG1_heart	3	115985440	G	+	36	44.86	[0, 0, 28, 8]	GT	0.22	8	38.38	[0, 0, 8, 0]	-	0
3:115985442_1	IMG	IMG1	Heart	IMG1_heart	3	115985442	A	+	43	44.44	[36, 0, 0, 7]	AT	0.16	8	41.62	[8, 0, 0, 0]	-	0
3:115985445_1	IMG	IMG1	Heart	IMG1_heart	3	115985445	C	+	31	44.1	[5, 25, 0, 1]	CA	0.17	7	42.29	[0, 7, 0, 0]	-	0
3:115985446_1	IMG	IMG1	Heart	IMG1_heart	3	115985446	T	+	35	43.71	[0, 5, 0, 30]	TC	0.14	9	41.11	[0, 0, 0, 9]	-	0
3:116994076_2	IMG	IMG1	Heart	IMG1_heart	3	116994076	T	unkonw	24	43.17	[0, 3, 0, 21]	TC	0.12	8	46.25	[0, 0, 0, 8]	-	0
3:116994140_2	IMG	IMG1	Heart	IMG1_heart	3	116994140	T	unkonw	25	41.44	[0, 6, 0, 19]	TC	0.24	9	37	[0, 0, 0, 9]	-	0
3:116994145_2	IMG	IMG1	Heart	IMG1_heart	3	116994145	T	unkonw	22	41.5	[0, 4, 0, 18]	TC	0.18	7	37	[0, 0, 0, 7]	-	0
3:116994219_2	IMG	IMG1	Heart	IMG1_heart	3	116994219	T	unkonw	19	44.74	[0, 6, 0, 13]	TC	0.32	8	37	[0, 0, 0, 8]	-	0
4:1336360_0	IMG	IMG1	Heart	IMG1_heart	4	1336360	A	-	105	37	[0, 0, 105, 0]	AG	1	6	38.83	[6, 0, 0, 0]	-	0
4:1336362_0	IMG	IMG1	Heart	IMG1_heart	4	1336362	C	-	104	37	[0, 0, 0, 104]	CT	1	6	37	[0, 6, 0, 0]	-	0
4:2476066_0	IMG	IMG1	Heart	IMG1_heart	4	2476066	C	-	24	41.12	[4, 20, 0, 0]	CA	0.17	9	49.33	[0, 9, 0, 0]	-	0
4:2476068_0	IMG	IMG1	Heart	IMG1_heart	4	2476068	G	-	24	38.54	[0, 0, 20, 4]	GT	0.17	9	49.33	[0, 0, 9, 0]	-	0
4:6213423_1	IMG	IMG1	Heart	IMG1_heart	4	6213423	A	+	10	48.1	[5, 0, 5, 0]	AG	0.5	7	37	[7, 0, 0, 0]	-	0
4:7427136_1	IMG	IMG1	Heart	IMG1_heart	4	7427136	T	+	11	43.73	[0, 11, 0, 0]	TC	1	6	41.17	[0, 0, 0, 6]	-	0
4:7427141_1	IMG	IMG1	Heart	IMG1_heart	4	7427141	T	+	10	44.4	[0, 10, 0, 0]	TC	1	7	42.29	[0, 0, 0, 7]	-	0
4:8339843_0	IMG	IMG1	Heart	IMG1_heart	4	8339843	C	-	31	40.58	[0, 27, 0, 4]	CT	0.13	8	37	[0, 8, 0, 0]	-	0
4:8339849_0	IMG	IMG1	Heart	IMG1_heart	4	8339849	A	-	30	41.07	[26, 0, 4, 0]	AG	0.13	7	37	[7, 0, 0, 0]	-	0
4:13574492_2	IMG	IMG1	Heart	IMG1_heart	4	13574492	A	unkonw	45	44.11	[40, 0, 5, 0]	AG	0.11	8	46.25	[8, 0, 0, 0]	-	0
4:13574526_2	IMG	IMG1	Heart	IMG1_heart	4	13574526	A	unkonw	43	43.28	[38, 0, 5, 0]	AG	0.12	8	50.88	[8, 0, 0, 0]	-	0
4:14527920_0	IMG	IMG1	Heart	IMG1_heart	4	14527920	A	-	38	41.55	[34, 0, 4, 0]	AG	0.11	11	40.36	[11, 0, 0, 0]	-	0
4:16218811_0	IMG	IMG1	Heart	IMG1_heart	4	16218811	T	-	64	38.16	[0, 64, 0, 0]	TC	1	5	37	[0, 0, 0, 5]	-	0
4:16393762_2	IMG	IMG1	Heart	IMG1_heart	4	16393762	T	unkonw	19	42.21	[0, 5, 0, 14]	TC	0.26	6	37	[0, 0, 0, 6]	-	0
4:16393795_2	IMG	IMG1	Heart	IMG1_heart	4	16393795	T	unkonw	18	46.56	[0, 3, 0, 15]	TC	0.17	8	37	[0, 0, 0, 8]	-	0
4:17749180_2	IMG	IMG1	Heart	IMG1_heart	4	17749180	G	unkonw	16	43.94	[3, 0, 13, 0]	GA	0.19	12	40.08	[0, 0, 12, 0]	-	0
4:18805107_2	IMG	IMG1	Heart	IMG1_heart	4	18805107	C	unkonw	18	37	[0, 15, 0, 3]	CT	0.17	10	37	[0, 10, 0, 0]	-	0
4:18805108_2	IMG	IMG1	Heart	IMG1_heart	4	18805108	T	unkonw	19	37	[0, 0, 4, 15]	TG	0.21	11	37	[0, 0, 0, 11]	-	0
4:18805111_2	IMG	IMG1	Heart	IMG1_heart	4	18805111	C	unkonw	19	37	[0, 13, 0, 6]	CT	0.32	10	37	[0, 10, 0, 0]	-	0
4:21028593_1	IMG	IMG1	Heart	IMG1_heart	4	21028593	C	+	77	40.99	[77, 0, 0, 0]	CA	1	9	49.33	[0, 9, 0, 0]	-	0
4:21028753_1	IMG	IMG1	Heart	IMG1_heart	4	21028753	C	+	25	39.96	[0, 6, 0, 19]	CT	0.76	6	37	[0, 6, 0, 0]	-	0
4:21028896_1	IMG	IMG1	Heart	IMG1_heart	4	21028896	T	+	27	43.85	[0, 22, 0, 5]	TC	0.81	6	37	[0, 0, 0, 6]	-	0
4:21029095_2	IMG	IMG1	Heart	IMG1_heart	4	21029095	C	unkonw	10	38.1	[0, 0, 10, 0]	CG	1	6	37	[0, 6, 0, 0]	-	0
4:21549187_0	IMG	IMG1	Heart	IMG1_heart	4	21549187	A	-	10	37	[7, 0, 3, 0]	AG	0.3	13	42.69	[13, 0, 0, 0]	-	0
4:43709353_2	IMG	IMG1	Heart	IMG1_heart	4	43709353	A	unkonw	28	45.82	[20, 0, 8, 0]	AG	0.29	8	37	[8, 0, 0, 0]	-	0
4:43709369_2	IMG	IMG1	Heart	IMG1_heart	4	43709369	A	unkonw	28	43.61	[23, 0, 5, 0]	AG	0.18	7	37	[7, 0, 0, 0]	-	0
4:43751829_2	IMG	IMG1	Heart	IMG1_heart	4	43751829	A	unkonw	249	37.1	[3, 0, 246, 0]	AG	0.99	10	40.7	[10, 0, 0, 0]	-	0
4:43755578_2	IMG	IMG1	Heart	IMG1_heart	4	43755578	G	unkonw	87	39.13	[87, 0, 0, 0]	GA	1	6	43.17	[0, 0, 6, 0]	-	0
4:43756141_0	IMG	IMG1	Heart	IMG1_heart	4	43756141	C	-	40	40.67	[0, 0, 0, 40]	CT	1	6	37	[0, 6, 0, 0]	-	0
4:43756293_0	IMG	IMG1	Heart	IMG1_heart	4	43756293	C	-	31	39.39	[26, 5, 0, 0]	CA	0.84	12	43.17	[0, 12, 0, 0]	-	0
4:44353333_2	IMG	IMG1	Heart	IMG1_heart	4	44353333	A	unkonw	278	37.49	[6, 270, 0, 2]	AC	0.98	9	39.78	[9, 0, 0, 0]	-	0
4:44353493_2	IMG	IMG1	Heart	IMG1_heart	4	44353493	T	unkonw	2182	39.64	[1, 2176, 1, 4]	TC	1	6	37	[0, 0, 0, 6]	-	0
4:50484330_1	IMG	IMG1	Heart	IMG1_heart	4	50484330	G	+	15	41.13	[0, 7, 8, 0]	GC	0.47	5	37	[0, 0, 5, 0]	-	0
4:50484331_1	IMG	IMG1	Heart	IMG1_heart	4	50484331	C	+	65	39.09	[8, 57, 0, 0]	CA	0.12	6	37	[0, 6, 0, 0]	-	0
4:51459333_0	IMG	IMG1	Heart	IMG1_heart	4	51459333	A	-	21	52.29	[2, 0, 19, 0]	AG	0.9	11	37	[11, 0, 0, 0]	-	0
4:54548755_1	IMG	IMG1	Heart	IMG1_heart	4	54548755	T	+	49	37	[49, 0, 0, 0]	TA	1	7	37	[0, 0, 0, 7]	-	0
4:54548757_1	IMG	IMG1	Heart	IMG1_heart	4	54548757	T	+	54	37	[54, 0, 0, 0]	TA	1	8	37	[0, 0, 0, 8]	-	0
4:56422095_2	IMG	IMG1	Heart	IMG1_heart	4	56422095	C	unkonw	44	39.52	[0, 34, 0, 10]	CT	0.23	10	40.7	[0, 10, 0, 0]	-	0
4:58896908_2	IMG	IMG1	Heart	IMG1_heart	4	58896908	G	unkonw	17	37	[0, 16, 1, 0]	GC	0.94	6	37	[0, 0, 6, 0]	-	0
4:58896910_2	IMG	IMG1	Heart	IMG1_heart	4	58896910	G	unkonw	16	37	[0, 15, 1, 0]	GC	0.94	5	37	[0, 0, 5, 0]	-	0
4:58896912_2	IMG	IMG1	Heart	IMG1_heart	4	58896912	G	unkonw	16	37	[15, 0, 1, 0]	GA	0.94	5	37	[0, 0, 5, 0]	-	0
4:68385012_1	IMG	IMG1	Heart	IMG1_heart	4	68385012	G	+	208	42.82	[102, 0, 106, 0]	GA	0.49	8	41.62	[0, 0, 8, 0]	-	0
4:69295770_2	IMG	IMG1	Heart	IMG1_heart	4	69295770	T	unkonw	91	44.04	[69, 0, 0, 22]	TA	0.76	10	37	[0, 0, 0, 10]	-	0
4:69295856_2	IMG	IMG1	Heart	IMG1_heart	4	69295856	G	unkonw	30	38.23	[0, 0, 0, 30]	GT	1	12	37	[0, 0, 12, 0]	-	0
4:73638909_0	IMG	IMG1	Heart	IMG1_heart	4	73638909	A	-	19	37	[1, 0, 18, 0]	AG	0.95	8	41.62	[8, 0, 0, 0]	-	0
4:73638912_0	IMG	IMG1	Heart	IMG1_heart	4	73638912	G	-	18	37	[18, 0, 0, 0]	GA	1	8	41.62	[0, 0, 8, 0]	-	0
4:74727127_1	IMG	IMG1	Heart	IMG1_heart	4	74727127	A	+	306	38	[0, 0, 306, 0]	AG	1	6	37	[6, 0, 0, 0]	-	0
4:75740045_1	IMG	IMG1	Heart	IMG1_heart	4	75740045	G	+	47	46.98	[0, 24, 23, 0]	GC	0.51	6	37	[0, 0, 6, 0]	-	0
4:87493049_0	IMG	IMG1	Heart	IMG1_heart	4	87493049	C	-	40	37.62	[0, 36, 0, 4]	CT	0.1	9	41.11	[0, 9, 0, 0]	-	0
4:87501944_0	IMG	IMG1	Heart	IMG1_heart	4	87501944	A	-	36	40.08	[18, 0, 18, 0]	AG	0.5	7	52.86	[7, 0, 0, 0]	-	0
4:88678503_1	IMG	IMG1	Heart	IMG1_heart	4	88678503	C	+	15	37	[0, 0, 0, 15]	CT	1	7	37	[0, 7, 0, 0]	-	0
4:88678513_1	IMG	IMG1	Heart	IMG1_heart	4	88678513	C	+	14	37	[0, 0, 14, 0]	CG	1	7	37	[0, 7, 0, 0]	-	0
4:88678518_1	IMG	IMG1	Heart	IMG1_heart	4	88678518	G	+	16	37	[16, 0, 0, 0]	GA	1	7	37	[0, 0, 7, 0]	-	0
4:95255036_0	IMG	IMG1	Heart	IMG1_heart	4	95255036	G	-	22	37	[0, 0, 0, 22]	GT	1	6	37	[0, 0, 6, 0]	-	0
4:106935411_1	IMG	IMG1	Heart	IMG1_heart	4	106935411	T	+	17	42.82	[0, 17, 0, 0]	TC	1	5	44.4	[0, 0, 0, 5]	-	0
4:107811772_0	IMG	IMG1	Heart	IMG1_heart	4	107811772	C	-	32	45.09	[0, 28, 0, 4]	CT	0.12	7	42.29	[0, 7, 0, 0]	-	0
4:110709099_2	IMG	IMG1	Heart	IMG1_heart	4	110709099	G	unkonw	23	40.22	[3, 0, 20, 0]	GA	0.13	5	42	[0, 0, 5, 0]	-	0
4:111085228_2	IMG	IMG1	Heart	IMG1_heart	4	111085228	C	unkonw	20	37	[0, 0, 20, 0]	CG	1	10	40.7	[0, 10, 0, 0]	-	0
5:2350889_2	IMG	IMG1	Heart	IMG1_heart	5	2350889	A	unkonw	40	37	[0, 0, 40, 0]	AG	1	5	44.4	[5, 0, 0, 0]	-	0
5:2351419_1	IMG	IMG1	Heart	IMG1_heart	5	2351419	C	+	16	37	[0, 2, 0, 14]	CT	0.88	8	37	[0, 8, 0, 0]	-	0
5:2351648_1	IMG	IMG1	Heart	IMG1_heart	5	2351648	T	+	65	47.06	[0, 64, 0, 1]	TC	0.98	7	42.29	[0, 0, 0, 7]	-	0
5:29087513_2	IMG	IMG1	Heart	IMG1_heart	5	29087513	C	unkonw	19	39.53	[0, 10, 0, 9]	CT	0.47	8	37	[0, 8, 0, 0]	-	0
5:30197115_0	IMG	IMG1	Heart	IMG1_heart	5	30197115	C	-	14	50.21	[3, 11, 0, 0]	CA	0.21	13	42.69	[0, 13, 0, 0]	-	0
5:30197283_0	IMG	IMG1	Heart	IMG1_heart	5	30197283	C	-	14	37	[0, 7, 0, 7]	CT	0.5	7	37	[0, 7, 0, 0]	-	0
5:30210152_0	IMG	IMG1	Heart	IMG1_heart	5	30210152	G	-	19	40.89	[0, 0, 10, 9]	GT	0.47	13	45.54	[0, 0, 13, 0]	-	0
5:30210155_0	IMG	IMG1	Heart	IMG1_heart	5	30210155	C	-	20	40.7	[0, 10, 0, 10]	CT	0.5	13	45.54	[0, 13, 0, 0]	-	0
5:30210170_0	IMG	IMG1	Heart	IMG1_heart	5	30210170	G	-	25	39.96	[14, 0, 11, 0]	GA	0.56	13	42.69	[0, 0, 13, 0]	-	0
5:30210179_0	IMG	IMG1	Heart	IMG1_heart	5	30210179	G	-	28	39.64	[5, 0, 23, 0]	GA	0.18	12	37	[0, 0, 12, 0]	-	0
5:30210230_0	IMG	IMG1	Heart	IMG1_heart	5	30210230	C	-	36	38.03	[0, 6, 0, 30]	CT	0.83	6	38.83	[0, 6, 0, 0]	-	0
5:30304766_1	IMG	IMG1	Heart	IMG1_heart	5	30304766	C	+	442	38.98	[0, 385, 0, 57]	CT	0.13	7	37	[0, 7, 0, 0]	-	0
5:30741494_1	IMG	IMG1	Heart	IMG1_heart	5	30741494	C	+	55	43.73	[0, 0, 0, 55]	CT	1	9	37	[0, 9, 0, 0]	-	0
5:30741496_1	IMG	IMG1	Heart	IMG1_heart	5	30741496	A	+	54	43.85	[0, 0, 54, 0]	AG	1	9	37	[9, 0, 0, 0]	-	0
5:31730349_0	IMG	IMG1	Heart	IMG1_heart	5	31730349	G	-	20	38.85	[0, 0, 1, 19]	GT	0.95	11	47.09	[0, 0, 11, 0]	-	0
5:33528208_1	IMG	IMG1	Heart	IMG1_heart	5	33528208	A	+	41	44.54	[35, 0, 6, 0]	AG	0.15	11	37	[11, 0, 0, 0]	-	0
5:33528228_1	IMG	IMG1	Heart	IMG1_heart	5	33528228	A	+	39	49.03	[30, 0, 9, 0]	AG	0.23	11	40.36	[11, 0, 0, 0]	-	0
5:33528247_1	IMG	IMG1	Heart	IMG1_heart	5	33528247	A	+	39	52.15	[30, 0, 9, 0]	AG	0.23	12	43.17	[12, 0, 0, 0]	-	0
5:33528250_1	IMG	IMG1	Heart	IMG1_heart	5	33528250	A	+	37	49.57	[28, 0, 9, 0]	AG	0.24	13	42.69	[13, 0, 0, 0]	-	0
5:33528281_1	IMG	IMG1	Heart	IMG1_heart	5	33528281	A	+	37	44.54	[33, 0, 4, 0]	AG	0.11	13	45.46	[13, 0, 0, 0]	-	0
5:33528494_1	IMG	IMG1	Heart	IMG1_heart	5	33528494	A	+	36	53.42	[32, 0, 4, 0]	AG	0.11	6	43.17	[6, 0, 0, 0]	-	0
5:33528495_1	IMG	IMG1	Heart	IMG1_heart	5	33528495	A	+	35	54.94	[31, 0, 4, 0]	AG	0.11	6	43.17	[6, 0, 0, 0]	-	0
5:40017340_0	IMG	IMG1	Heart	IMG1_heart	5	40017340	C	-	10	37	[10, 0, 0, 0]	CA	1	6	43.17	[0, 6, 0, 0]	-	0
5:42524228_1	IMG	IMG1	Heart	IMG1_heart	5	42524228	C	+	114	37	[0, 0, 0, 114]	CT	1	13	42.69	[0, 13, 0, 0]	-	0
5:44338149_2	IMG	IMG1	Heart	IMG1_heart	5	44338149	A	unkonw	17	39.18	[12, 0, 5, 0]	AG	0.29	7	37	[7, 0, 0, 0]	-	0
5:44338216_2	IMG	IMG1	Heart	IMG1_heart	5	44338216	A	unkonw	17	43.53	[11, 0, 6, 0]	AG	0.35	5	37	[5, 0, 0, 0]	-	0
5:46991261_1	IMG	IMG1	Heart	IMG1_heart	5	46991261	G	+	23	38.09	[0, 0, 14, 9]	GT	0.39	8	41.62	[0, 0, 8, 0]	-	0
5:55411030_0	IMG	IMG1	Heart	IMG1_heart	5	55411030	G	-	54	39.72	[0, 0, 0, 54]	GT	1	9	37	[0, 0, 9, 0]	-	0
5:55666177_2	IMG	IMG1	Heart	IMG1_heart	5	55666177	C	unkonw	28	39.21	[0, 19, 0, 9]	CT	0.32	8	41.62	[0, 8, 0, 0]	-	0
5:55666183_2	IMG	IMG1	Heart	IMG1_heart	5	55666183	A	unkonw	27	39.3	[18, 9, 0, 0]	AC	0.33	8	40.12	[8, 0, 0, 0]	-	0
5:55666204_2	IMG	IMG1	Heart	IMG1_heart	5	55666204	G	unkonw	23	39.09	[0, 10, 13, 0]	GC	0.43	6	43.17	[0, 0, 6, 0]	-	0
5:56218917_0	IMG	IMG1	Heart	IMG1_heart	5	56218917	A	-	10	37	[7, 0, 3, 0]	AG	0.3	8	49.38	[8, 0, 0, 0]	-	0
5:60745270_0	IMG	IMG1	Heart	IMG1_heart	5	60745270	G	-	98	39.27	[98, 0, 0, 0]	GA	1	8	37	[0, 0, 8, 0]	-	0
5:60745560_0	IMG	IMG1	Heart	IMG1_heart	5	60745560	C	-	45	40.29	[0, 0, 45, 0]	CG	1	9	37	[0, 9, 0, 0]	-	0
5:61880708_0	IMG	IMG1	Heart	IMG1_heart	5	61880708	T	-	16	39.31	[14, 0, 0, 2]	TA	0.88	5	44.4	[0, 0, 0, 5]	-	0
5:61882009_0	IMG	IMG1	Heart	IMG1_heart	5	61882009	A	-	86	46.45	[0, 0, 86, 0]	AG	1	7	37	[7, 0, 0, 0]	-	0
5:63938854_0	IMG	IMG1	Heart	IMG1_heart	5	63938854	T	-	64	43.34	[0, 64, 0, 0]	TC	1	5	37	[0, 0, 0, 5]	-	0
5:63938981_0	IMG	IMG1	Heart	IMG1_heart	5	63938981	T	-	19	37	[0, 0, 18, 1]	TG	0.95	9	41.11	[0, 0, 0, 9]	-	0
5:66299010_1	IMG	IMG1	Heart	IMG1_heart	5	66299010	G	+	124	37	[79, 0, 45, 0]	GA	0.64	11	37	[0, 0, 11, 0]	-	0
5:72332791_1	IMG	IMG1	Heart	IMG1_heart	5	72332791	C	+	10	37	[0, 5, 0, 5]	CT	0.5	6	37	[0, 6, 0, 0]	-	0
5:73278914_2	IMG	IMG1	Heart	IMG1_heart	5	73278914	T	unkonw	14	37	[0, 11, 0, 3]	TC	0.79	6	51.17	[0, 0, 0, 6]	-	0
5:74119282_1	IMG	IMG1	Heart	IMG1_heart	5	74119282	C	+	23	37	[10, 13, 0, 0]	CA	0.43	6	37	[0, 6, 0, 0]	-	0
5:74129237_2	IMG	IMG1	Heart	IMG1_heart	5	74129237	G	unkonw	50	38.18	[6, 0, 44, 0]	GA	0.12	7	37	[0, 0, 7, 0]	-	0
5:78815128_2	IMG	IMG1	Heart	IMG1_heart	5	78815128	A	unkonw	40	39.77	[21, 19, 0, 0]	AC	0.47	6	37	[6, 0, 0, 0]	-	0
5:78816697_2	IMG	IMG1	Heart	IMG1_heart	5	78816697	A	unkonw	19	46.11	[15, 0, 4, 0]	AG	0.21	13	39.85	[13, 0, 0, 0]	-	0
5:80077172_0	IMG	IMG1	Heart	IMG1_heart	5	80077172	G	-	30	38.23	[14, 0, 16, 0]	GA	0.47	9	37	[0, 0, 9, 0]	-	0
5:89414578_2	IMG	IMG1	Heart	IMG1_heart	5	89414578	A	unkonw	10	45.7	[7, 0, 3, 0]	AG	0.3	8	37	[8, 0, 0, 0]	-	0
5:90511840_1	IMG	IMG1	Heart	IMG1_heart	5	90511840	A	+	12	47.33	[5, 0, 7, 0]	AG	0.58	10	37	[10, 0, 0, 0]	-	0
5:92265366_1	IMG	IMG1	Heart	IMG1_heart	5	92265366	A	+	13	42.69	[2, 0, 11, 0]	AG	0.85	9	45.22	[9, 0, 0, 0]	-	0
5:92265372_1	IMG	IMG1	Heart	IMG1_heart	5	92265372	T	+	13	41.77	[0, 13, 0, 0]	TC	1	10	44.4	[0, 0, 0, 10]	-	0
5:92265818_1	IMG	IMG1	Heart	IMG1_heart	5	92265818	C	+	28	42.29	[28, 0, 0, 0]	CA	1	7	40.57	[0, 7, 0, 0]	-	0
5:92265958_1	IMG	IMG1	Heart	IMG1_heart	5	92265958	A	+	22	43.73	[0, 0, 22, 0]	AG	1	9	41.11	[9, 0, 0, 0]	-	0
5:93408077_1	IMG	IMG1	Heart	IMG1_heart	5	93408077	A	+	14	42.29	[10, 0, 4, 0]	AG	0.29	9	41.11	[9, 0, 0, 0]	-	0
5:102423959_1	IMG	IMG1	Heart	IMG1_heart	5	102423959	T	+	237	37.31	[0, 0, 236, 1]	TG	1	8	37	[0, 0, 0, 8]	-	0
5:102824359_2	IMG	IMG1	Heart	IMG1_heart	5	102824359	A	unkonw	17	39.18	[14, 0, 3, 0]	AG	0.18	7	42.29	[7, 0, 0, 0]	-	0
5:102824643_2	IMG	IMG1	Heart	IMG1_heart	5	102824643	A	unkonw	17	37	[14, 0, 3, 0]	AG	0.18	8	44.75	[8, 0, 0, 0]	-	0
5:102824655_2	IMG	IMG1	Heart	IMG1_heart	5	102824655	A	unkonw	18	37	[15, 0, 3, 0]	AG	0.17	11	47.09	[11, 0, 0, 0]	-	0
5:105480095_0	IMG	IMG1	Heart	IMG1_heart	5	105480095	A	-	179	42.3	[160, 0, 19, 0]	AG	0.11	5	37	[5, 0, 0, 0]	-	0
5:107152842_1	IMG	IMG1	Heart	IMG1_heart	5	107152842	C	+	10	37	[7, 3, 0, 0]	CA	0.7	47	37	[0, 47, 0, 0]	-	0
5:111017348_0	IMG	IMG1	Heart	IMG1_heart	5	111017348	A	-	346	37	[0, 346, 0, 0]	AC	1	14	39.64	[14, 0, 0, 0]	-	0
5:111017349_0	IMG	IMG1	Heart	IMG1_heart	5	111017349	A	-	338	37	[0, 0, 0, 338]	AT	1	13	39.85	[13, 0, 0, 0]	-	0
5:111017350_0	IMG	IMG1	Heart	IMG1_heart	5	111017350	T	-	339	37	[339, 0, 0, 0]	TA	1	14	39.64	[0, 0, 0, 14]	-	0
5:112050173_0	IMG	IMG1	Heart	IMG1_heart	5	112050173	T	-	99	37	[0, 99, 0, 0]	TC	1	8	37	[0, 0, 0, 8]	-	0
5:112050177_0	IMG	IMG1	Heart	IMG1_heart	5	112050177	C	-	96	37	[0, 0, 0, 96]	CT	1	7	42.29	[0, 7, 0, 0]	-	0
5:112050178_0	IMG	IMG1	Heart	IMG1_heart	5	112050178	A	-	101	37	[0, 0, 101, 0]	AG	1	8	41.62	[8, 0, 0, 0]	-	0
5:118184901_1	IMG	IMG1	Heart	IMG1_heart	5	118184901	C	+	52	37	[0, 0, 0, 52]	CT	1	10	37	[0, 10, 0, 0]	-	0
5:118195767_1	IMG	IMG1	Heart	IMG1_heart	5	118195767	A	+	88	40.36	[77, 0, 11, 0]	AG	0.12	15	37	[15, 0, 0, 0]	-	0
5:118195769_1	IMG	IMG1	Heart	IMG1_heart	5	118195769	A	+	88	40.38	[77, 0, 11, 0]	AG	0.12	16	37	[16, 0, 0, 0]	-	0
5:118196575_1	IMG	IMG1	Heart	IMG1_heart	5	118196575	A	+	57	40.25	[50, 0, 7, 0]	AG	0.12	18	41.11	[18, 0, 0, 0]	-	0
5:118196861_1	IMG	IMG1	Heart	IMG1_heart	5	118196861	A	+	124	43.86	[103, 0, 21, 0]	AG	0.17	18	39.06	[18, 0, 0, 0]	-	0
5:118196862_1	IMG	IMG1	Heart	IMG1_heart	5	118196862	A	+	117	44.27	[100, 0, 17, 0]	AG	0.15	18	41.11	[18, 0, 0, 0]	-	0
5:118196863_1	IMG	IMG1	Heart	IMG1_heart	5	118196863	A	+	122	43.88	[94, 0, 28, 0]	AG	0.23	16	43.94	[16, 0, 0, 0]	-	0
5:118197241_1	IMG	IMG1	Heart	IMG1_heart	5	118197241	A	+	33	42.61	[28, 0, 5, 0]	AG	0.15	25	38.48	[25, 0, 0, 0]	-	0
5:118197291_1	IMG	IMG1	Heart	IMG1_heart	5	118197291	A	+	69	41.48	[59, 0, 10, 0]	AG	0.14	22	37	[22, 0, 0, 0]	-	0
5:118197319_1	IMG	IMG1	Heart	IMG1_heart	5	118197319	A	+	79	41.53	[49, 0, 30, 0]	AG	0.38	27	37	[27, 0, 0, 0]	-	0
5:118198860_1	IMG	IMG1	Heart	IMG1_heart	5	118198860	A	+	40	39.77	[32, 0, 8, 0]	AG	0.2	17	37	[17, 0, 0, 0]	-	0
5:118198864_1	IMG	IMG1	Heart	IMG1_heart	5	118198864	A	+	39	40.79	[33, 0, 6, 0]	AG	0.15	19	38.95	[19, 0, 0, 0]	-	0
5:118198941_1	IMG	IMG1	Heart	IMG1_heart	5	118198941	A	+	30	39.47	[26, 0, 4, 0]	AG	0.13	21	40.52	[21, 0, 0, 0]	-	0
5:118198944_1	IMG	IMG1	Heart	IMG1_heart	5	118198944	A	+	27	39.74	[21, 0, 6, 0]	AG	0.22	19	40.26	[19, 0, 0, 0]	-	0
5:118198984_1	IMG	IMG1	Heart	IMG1_heart	5	118198984	A	+	22	37	[16, 0, 6, 0]	AG	0.27	19	38.32	[19, 0, 0, 0]	-	0
6:480294_0	IMG	IMG1	Heart	IMG1_heart	6	480294	A	-	13	42.69	[10, 0, 3, 0]	AG	0.23	8	37	[8, 0, 0, 0]	-	0
6:480317_0	IMG	IMG1	Heart	IMG1_heart	6	480317	A	-	11	37	[5, 0, 6, 0]	AG	0.55	9	41.11	[9, 0, 0, 0]	-	0
6:480810_0	IMG	IMG1	Heart	IMG1_heart	6	480810	A	-	10	41.8	[6, 0, 4, 0]	AG	0.4	13	42.69	[13, 0, 0, 0]	-	0
6:2381570_0	IMG	IMG1	Heart	IMG1_heart	6	2381570	G	-	77	37	[10, 0, 67, 0]	GA	0.13	10	40.7	[0, 0, 10, 0]	-	0
6:9094774_1	IMG	IMG1	Heart	IMG1_heart	6	9094774	T	+	22	38.14	[0, 22, 0, 0]	TC	1	11	42.64	[0, 0, 0, 11]	-	0
6:9094883_1	IMG	IMG1	Heart	IMG1_heart	6	9094883	T	+	33	40	[0, 33, 0, 0]	TC	1	6	37	[0, 0, 0, 6]	-	0
6:22270793_2	IMG	IMG1	Heart	IMG1_heart	6	22270793	A	unkonw	18	39.06	[12, 0, 6, 0]	AG	0.33	13	39.85	[13, 0, 0, 0]	-	0
6:22275249_2	IMG	IMG1	Heart	IMG1_heart	6	22275249	A	unkonw	15	44.4	[12, 0, 3, 0]	AG	0.2	7	37	[7, 0, 0, 0]	-	0
6:24591171_1	IMG	IMG1	Heart	IMG1_heart	6	24591171	A	+	34	48.97	[30, 0, 4, 0]	AG	0.12	7	45.86	[7, 0, 0, 0]	-	0
6:24591177_1	IMG	IMG1	Heart	IMG1_heart	6	24591177	A	+	35	48.29	[29, 0, 6, 0]	AG	0.17	5	44.4	[5, 0, 0, 0]	-	0
6:24591244_1	IMG	IMG1	Heart	IMG1_heart	6	24591244	A	+	37	43.3	[31, 0, 6, 0]	AG	0.16	8	38.38	[8, 0, 0, 0]	-	0
6:24591252_1	IMG	IMG1	Heart	IMG1_heart	6	24591252	A	+	34	45.35	[29, 0, 5, 0]	AG	0.15	9	39.78	[9, 0, 0, 0]	-	0
6:24591263_1	IMG	IMG1	Heart	IMG1_heart	6	24591263	A	+	30	41.93	[23, 0, 7, 0]	AG	0.23	11	37	[11, 0, 0, 0]	-	0
6:24591275_1	IMG	IMG1	Heart	IMG1_heart	6	24591275	A	+	32	42.78	[25, 0, 7, 0]	AG	0.22	12	37	[12, 0, 0, 0]	-	0
6:24591277_1	IMG	IMG1	Heart	IMG1_heart	6	24591277	A	+	34	42.44	[28, 0, 6, 0]	AG	0.18	10	37	[10, 0, 0, 0]	-	0
6:24591282_1	IMG	IMG1	Heart	IMG1_heart	6	24591282	A	+	31	42.58	[23, 0, 8, 0]	AG	0.26	11	37	[11, 0, 0, 0]	-	0
6:24591315_1	IMG	IMG1	Heart	IMG1_heart	6	24591315	A	+	34	44.26	[22, 0, 12, 0]	AG	0.35	8	37	[8, 0, 0, 0]	-	0
6:24591325_1	IMG	IMG1	Heart	IMG1_heart	6	24591325	A	+	37	43.97	[27, 0, 10, 0]	AG	0.27	10	37	[10, 0, 0, 0]	-	0
6:24591712_1	IMG	IMG1	Heart	IMG1_heart	6	24591712	A	+	27	37.81	[23, 0, 4, 0]	AG	0.15	6	37	[6, 0, 0, 0]	-	0
6:24591743_1	IMG	IMG1	Heart	IMG1_heart	6	24591743	A	+	31	37.81	[23, 0, 8, 0]	AG	0.26	5	37	[5, 0, 0, 0]	-	0
6:24591748_1	IMG	IMG1	Heart	IMG1_heart	6	24591748	A	+	32	37.78	[22, 0, 10, 0]	AG	0.31	7	37	[7, 0, 0, 0]	-	0
6:24591776_1	IMG	IMG1	Heart	IMG1_heart	6	24591776	A	+	26	38.42	[23, 0, 3, 0]	AG	0.12	6	37	[6, 0, 0, 0]	-	0
6:24591777_1	IMG	IMG1	Heart	IMG1_heart	6	24591777	A	+	24	37.46	[8, 0, 16, 0]	AG	0.67	5	37	[5, 0, 0, 0]	-	0
6:24591778_1	IMG	IMG1	Heart	IMG1_heart	6	24591778	A	+	24	38.04	[9, 0, 15, 0]	AG	0.62	5	37	[5, 0, 0, 0]	-	0
6:24594585_1	IMG	IMG1	Heart	IMG1_heart	6	24594585	A	+	49	43.53	[44, 0, 5, 0]	AG	0.1	7	37	[7, 0, 0, 0]	-	0
6:24595265_1	IMG	IMG1	Heart	IMG1_heart	6	24595265	A	+	42	44.05	[29, 0, 13, 0]	AG	0.31	5	37	[5, 0, 0, 0]	-	0
6:24595323_1	IMG	IMG1	Heart	IMG1_heart	6	24595323	A	+	29	37	[25, 0, 4, 0]	AG	0.14	7	37	[7, 0, 0, 0]	-	0
6:24595382_1	IMG	IMG1	Heart	IMG1_heart	6	24595382	A	+	27	39.74	[22, 0, 5, 0]	AG	0.19	12	43.17	[12, 0, 0, 0]	-	0
6:24595422_1	IMG	IMG1	Heart	IMG1_heart	6	24595422	A	+	41	43.02	[35, 0, 6, 0]	AG	0.15	10	51.8	[10, 0, 0, 0]	-	0
6:30580438_0	IMG	IMG1	Heart	IMG1_heart	6	30580438	A	-	64	40.86	[57, 0, 7, 0]	AG	0.11	11	37	[11, 0, 0, 0]	-	0
6:35357721_0	IMG	IMG1	Heart	IMG1_heart	6	35357721	T	-	11	37	[0, 11, 0, 0]	TC	1	7	37	[0, 0, 0, 7]	-	0
6:45730596_2	IMG	IMG1	Heart	IMG1_heart	6	45730596	T	unkonw	86	65.63	[0, 85, 0, 1]	TC	0.99	6	37	[0, 0, 0, 6]	-	0
6:45730646_2	IMG	IMG1	Heart	IMG1_heart	6	45730646	T	unkonw	69	37.19	[0, 69, 0, 0]	TC	1	9	37	[0, 0, 0, 9]	-	0
6:45730674_2	IMG	IMG1	Heart	IMG1_heart	6	45730674	T	unkonw	68	37.37	[68, 0, 0, 0]	TA	1	11	37	[0, 0, 0, 11]	-	0
6:46307875_2	IMG	IMG1	Heart	IMG1_heart	6	46307875	C	unkonw	33	38.12	[0, 29, 0, 4]	CT	0.12	9	41.11	[0, 9, 0, 0]	-	0
6:56293354_0	IMG	IMG1	Heart	IMG1_heart	6	56293354	A	-	13	68.31	[0, 0, 13, 0]	AG	1	10	40.7	[10, 0, 0, 0]	-	0
6:56294116_0	IMG	IMG1	Heart	IMG1_heart	6	56294116	T	-	10	44.4	[0, 10, 0, 0]	TC	1	14	42.29	[0, 0, 0, 14]	-	0
6:56294395_0	IMG	IMG1	Heart	IMG1_heart	6	56294395	G	-	31	37	[10, 0, 21, 0]	GA	0.32	8	37	[0, 0, 8, 0]	-	0
6:63835300_0	IMG	IMG1	Heart	IMG1_heart	6	63835300	A	-	49	41.76	[39, 0, 10, 0]	AG	0.2	6	37	[6, 0, 0, 0]	-	0
6:63835338_0	IMG	IMG1	Heart	IMG1_heart	6	63835338	A	-	47	42.51	[41, 0, 6, 0]	AG	0.13	8	41.62	[8, 0, 0, 0]	-	0
6:63835535_0	IMG	IMG1	Heart	IMG1_heart	6	63835535	A	-	36	44.19	[29, 0, 7, 0]	AG	0.19	7	42.29	[7, 0, 0, 0]	-	0
6:63835617_0	IMG	IMG1	Heart	IMG1_heart	6	63835617	A	-	35	43.34	[19, 0, 16, 0]	AG	0.46	7	43.86	[7, 0, 0, 0]	-	0
6:63835618_0	IMG	IMG1	Heart	IMG1_heart	6	63835618	A	-	33	42.58	[17, 0, 16, 0]	AG	0.48	7	47.57	[7, 0, 0, 0]	-	0
6:70089575_2	IMG	IMG1	Heart	IMG1_heart	6	70089575	C	unkonw	11	39.27	[9, 2, 0, 0]	CA	0.82	13	37	[0, 13, 0, 0]	-	0
6:73079086_0	IMG	IMG1	Heart	IMG1_heart	6	73079086	A	-	815	39.69	[16, 1, 798, 0]	AG	0.98	9	37	[9, 0, 0, 0]	-	0
6:73079138_0	IMG	IMG1	Heart	IMG1_heart	6	73079138	A	-	1042	39.5	[592, 0, 450, 0]	AG	0.43	6	37	[6, 0, 0, 0]	-	0
6:80441277_0	IMG	IMG1	Heart	IMG1_heart	6	80441277	A	-	13	47.46	[10, 0, 3, 0]	AG	0.23	9	37	[9, 0, 0, 0]	-	0
6:89326902_0	IMG	IMG1	Heart	IMG1_heart	6	89326902	T	-	17	45	[0, 17, 0, 0]	TC	1	8	41.62	[0, 0, 0, 8]	-	0
6:89327007_0	IMG	IMG1	Heart	IMG1_heart	6	89327007	G	-	12	40.08	[5, 0, 7, 0]	GA	0.42	9	37	[0, 0, 9, 0]	-	0
6:91285623_0	IMG	IMG1	Heart	IMG1_heart	6	91285623	A	-	11	37	[7, 0, 4, 0]	AG	0.36	5	51.8	[5, 0, 0, 0]	-	0
6:91285625_0	IMG	IMG1	Heart	IMG1_heart	6	91285625	A	-	11	37	[6, 0, 5, 0]	AG	0.45	5	49.4	[5, 0, 0, 0]	-	0
6:92890546_2	IMG	IMG1	Heart	IMG1_heart	6	92890546	T	unkonw	13	47.46	[0, 3, 0, 10]	TC	0.23	7	37	[0, 0, 0, 7]	-	0
6:93076122_1	IMG	IMG1	Heart	IMG1_heart	6	93076122	G	+	16	37	[9, 0, 7, 0]	GA	0.56	12	37	[0, 0, 12, 0]	-	0
6:100079802_2	IMG	IMG1	Heart	IMG1_heart	6	100079802	T	unkonw	19	63.63	[0, 19, 0, 0]	TC	1	10	37	[0, 0, 0, 10]	-	0
6:100079812_2	IMG	IMG1	Heart	IMG1_heart	6	100079812	G	unkonw	22	62.23	[0, 0, 0, 22]	GT	1	9	37	[0, 0, 9, 0]	-	0
6:100079856_2	IMG	IMG1	Heart	IMG1_heart	6	100079856	C	unkonw	23	60	[23, 0, 0, 0]	CA	1	7	42.14	[0, 7, 0, 0]	-	0
6:100080223_2	IMG	IMG1	Heart	IMG1_heart	6	100080223	T	unkonw	20	40.7	[0, 20, 0, 0]	TC	1	6	49.33	[0, 0, 0, 6]	-	0
6:111438006_0	IMG	IMG1	Heart	IMG1_heart	6	111438006	G	-	32	40.47	[32, 0, 0, 0]	GA	1	5	37	[0, 0, 5, 0]	-	0
6:111438222_0	IMG	IMG1	Heart	IMG1_heart	6	111438222	G	-	29	37	[29, 0, 0, 0]	GA	1	6	37	[0, 0, 6, 0]	-	0
6:112295228_0	IMG	IMG1	Heart	IMG1_heart	6	112295228	C	-	458	39.05	[0, 0, 458, 0]	CG	1	9	37	[0, 9, 0, 0]	-	0
6:112295497_0	IMG	IMG1	Heart	IMG1_heart	6	112295497	A	-	199	36.99	[0, 0, 199, 0]	AG	1	11	37	[11, 0, 0, 0]	-	0
6:112295589_0	IMG	IMG1	Heart	IMG1_heart	6	112295589	C	-	206	42.27	[0, 0, 0, 206]	CT	1	5	51.8	[0, 5, 0, 0]	-	0
6:115818739_0	IMG	IMG1	Heart	IMG1_heart	6	115818739	C	-	29	40.83	[0, 14, 0, 15]	CT	0.52	6	49.33	[0, 6, 0, 0]	-	0
7:66404_2	IMG	IMG1	Heart	IMG1_heart	7	66404	A	unkonw	19	42.84	[15, 0, 4, 0]	AG	0.21	11	37	[11, 0, 0, 0]	-	0
7:66414_2	IMG	IMG1	Heart	IMG1_heart	7	66414	A	unkonw	16	41.62	[10, 0, 6, 0]	AG	0.38	12	37	[12, 0, 0, 0]	-	0
7:66427_2	IMG	IMG1	Heart	IMG1_heart	7	66427	A	unkonw	17	42.82	[12, 0, 5, 0]	AG	0.29	11	37	[11, 0, 0, 0]	-	0
7:66442_2	IMG	IMG1	Heart	IMG1_heart	7	66442	A	unkonw	17	42.76	[13, 0, 4, 0]	AG	0.24	11	37	[11, 0, 0, 0]	-	0
7:66455_2	IMG	IMG1	Heart	IMG1_heart	7	66455	A	unkonw	20	42.55	[12, 0, 8, 0]	AG	0.4	10	37	[10, 0, 0, 0]	-	0
7:66480_2	IMG	IMG1	Heart	IMG1_heart	7	66480	A	unkonw	15	41.93	[9, 0, 6, 0]	AG	0.4	11	37	[11, 0, 0, 0]	-	0
7:66489_2	IMG	IMG1	Heart	IMG1_heart	7	66489	A	unkonw	12	40.08	[9, 0, 3, 0]	AG	0.25	8	37	[8, 0, 0, 0]	-	0
7:66490_2	IMG	IMG1	Heart	IMG1_heart	7	66490	A	unkonw	12	40.08	[8, 0, 4, 0]	AG	0.33	9	37	[9, 0, 0, 0]	-	0
7:67979_2	IMG	IMG1	Heart	IMG1_heart	7	67979	A	unkonw	25	41.44	[22, 0, 3, 0]	AG	0.12	11	47.09	[11, 0, 0, 0]	-	0
7:67985_2	IMG	IMG1	Heart	IMG1_heart	7	67985	A	unkonw	24	40.54	[20, 0, 4, 0]	AG	0.17	11	40.36	[11, 0, 0, 0]	-	0
7:67987_2	IMG	IMG1	Heart	IMG1_heart	7	67987	A	unkonw	24	42.67	[15, 0, 9, 0]	AG	0.38	10	40.7	[10, 0, 0, 0]	-	0
7:68038_2	IMG	IMG1	Heart	IMG1_heart	7	68038	A	unkonw	18	42.5	[15, 0, 3, 0]	AG	0.17	13	37	[13, 0, 0, 0]	-	0
7:68132_2	IMG	IMG1	Heart	IMG1_heart	7	68132	A	unkonw	21	42.29	[16, 0, 5, 0]	AG	0.24	5	44.4	[5, 0, 0, 0]	-	0
7:14432726_2	IMG	IMG1	Heart	IMG1_heart	7	14432726	A	unkonw	25	38.48	[14, 0, 11, 0]	AG	0.44	8	47.62	[8, 0, 0, 0]	-	0
7:14432727_2	IMG	IMG1	Heart	IMG1_heart	7	14432727	A	unkonw	26	38.42	[21, 0, 5, 0]	AG	0.19	12	46.25	[12, 0, 0, 0]	-	0
7:23257327_2	IMG	IMG1	Heart	IMG1_heart	7	23257327	G	unkonw	11	37	[11, 0, 0, 0]	GA	1	9	37	[0, 0, 9, 0]	-	0
7:23594596_0	IMG	IMG1	Heart	IMG1_heart	7	23594596	A	-	35	38.06	[0, 0, 35, 0]	AG	1	8	41.62	[8, 0, 0, 0]	-	0
7:23594599_0	IMG	IMG1	Heart	IMG1_heart	7	23594599	G	-	33	38.12	[0, 33, 0, 0]	GC	1	7	42.29	[0, 0, 7, 0]	-	0
7:27674852_1	IMG	IMG1	Heart	IMG1_heart	7	27674852	A	+	165	39.02	[0, 0, 165, 0]	AG	1	7	37	[7, 0, 0, 0]	-	0
7:27674890_1	IMG	IMG1	Heart	IMG1_heart	7	27674890	G	+	148	39.23	[148, 0, 0, 0]	GA	1	6	43.17	[0, 0, 6, 0]	-	0
7:27675019_1	IMG	IMG1	Heart	IMG1_heart	7	27675019	C	+	67	38.66	[0, 0, 67, 0]	CG	1	6	43.17	[0, 6, 0, 0]	-	0
7:29286888_2	IMG	IMG1	Heart	IMG1_heart	7	29286888	T	unkonw	13	48.38	[0, 4, 0, 9]	TC	0.31	9	49.33	[0, 0, 0, 9]	-	0
7:46879740_1	IMG	IMG1	Heart	IMG1_heart	7	46879740	A	+	29	37	[19, 0, 10, 0]	AG	0.34	6	37	[6, 0, 0, 0]	-	0
7:46879784_1	IMG	IMG1	Heart	IMG1_heart	7	46879784	G	+	65	37	[0, 0, 0, 65]	GT	1	9	41.11	[0, 0, 9, 0]	-	0
7:46880332_2	IMG	IMG1	Heart	IMG1_heart	7	46880332	C	unkonw	10	37	[0, 6, 0, 4]	CT	0.4	6	37	[0, 6, 0, 0]	-	0
7:49031375_1	IMG	IMG1	Heart	IMG1_heart	7	49031375	T	+	37	37	[0, 15, 0, 22]	TC	0.41	5	37	[0, 0, 0, 5]	-	0
7:49031377_1	IMG	IMG1	Heart	IMG1_heart	7	49031377	T	+	36	37	[0, 0, 36, 0]	TG	1	5	37	[0, 0, 0, 5]	-	0
7:53162575_2	IMG	IMG1	Heart	IMG1_heart	7	53162575	C	unkonw	42	50.5	[0, 32, 0, 10]	CT	0.24	10	40.6	[0, 10, 0, 0]	-	0
7:58714599_0	IMG	IMG1	Heart	IMG1_heart	7	58714599	A	-	228	37.65	[204, 0, 24, 0]	AG	0.11	10	37	[10, 0, 0, 0]	-	0
7:59872517_2	IMG	IMG1	Heart	IMG1_heart	7	59872517	T	unkonw	12	43.08	[0, 3, 0, 9]	TC	0.25	6	43.17	[0, 0, 0, 6]	-	0
7:61280490_2	IMG	IMG1	Heart	IMG1_heart	7	61280490	G	unkonw	30	37	[1, 0, 4, 25]	GT	0.86	23	42.91	[0, 0, 23, 0]	-	0
7:61280736_2	IMG	IMG1	Heart	IMG1_heart	7	61280736	A	unkonw	318	38.24	[15, 0, 303, 0]	AG	0.95	10	40.7	[10, 0, 0, 0]	-	0
7:64171836_0	IMG	IMG1	Heart	IMG1_heart	7	64171836	T	-	21	37	[0, 21, 0, 0]	TC	1	6	37	[0, 0, 0, 6]	-	0
7:64172255_0	IMG	IMG1	Heart	IMG1_heart	7	64172255	T	-	13	39.85	[0, 12, 0, 1]	TC	0.92	7	37	[0, 0, 0, 7]	-	0
7:64172761_0	IMG	IMG1	Heart	IMG1_heart	7	64172761	A	-	17	37	[0, 0, 17, 0]	AG	1	6	43.17	[6, 0, 0, 0]	-	0
7:64192002_2	IMG	IMG1	Heart	IMG1_heart	7	64192002	C	unkonw	55	41.71	[0, 45, 0, 10]	CT	0.18	12	39.08	[0, 12, 0, 0]	-	0
7:66072628_2	IMG	IMG1	Heart	IMG1_heart	7	66072628	G	unkonw	34	37	[34, 0, 0, 0]	GA	1	5	37	[0, 0, 5, 0]	-	0
7:66072688_2	IMG	IMG1	Heart	IMG1_heart	7	66072688	C	unkonw	35	44.4	[0, 0, 35, 0]	CG	1	6	37	[0, 6, 0, 0]	-	0
7:66577363_1	IMG	IMG1	Heart	IMG1_heart	7	66577363	C	+	92	39.77	[16, 76, 0, 0]	CA	0.17	10	37	[0, 10, 0, 0]	-	0
7:67351353_2	IMG	IMG1	Heart	IMG1_heart	7	67351353	T	unkonw	23	46.13	[0, 5, 0, 18]	TC	0.22	5	37	[0, 0, 0, 5]	-	0
7:67358283_0	IMG	IMG1	Heart	IMG1_heart	7	67358283	G	-	23	41.83	[15, 0, 8, 0]	GA	0.65	6	37	[0, 0, 6, 0]	-	0
7:67358300_0	IMG	IMG1	Heart	IMG1_heart	7	67358300	T	-	25	44.4	[0, 16, 0, 9]	TC	0.64	6	37	[0, 0, 0, 6]	-	0
7:70188141_2	IMG	IMG1	Heart	IMG1_heart	7	70188141	A	unkonw	16	46.25	[8, 0, 8, 0]	AG	0.5	5	37	[5, 0, 0, 0]	-	0
7:70614563_2	IMG	IMG1	Heart	IMG1_heart	7	70614563	T	unkonw	15	46.07	[0, 6, 0, 9]	TC	0.4	10	37	[0, 0, 0, 10]	-	0
7:72173485_1	IMG	IMG1	Heart	IMG1_heart	7	72173485	A	+	11	40.36	[2, 0, 9, 0]	AG	0.82	12	37	[12, 0, 0, 0]	-	0
7:72173486_1	IMG	IMG1	Heart	IMG1_heart	7	72173486	C	+	11	37	[9, 2, 0, 0]	CA	0.82	12	37	[0, 12, 0, 0]	-	0
7:76498343_0	IMG	IMG1	Heart	IMG1_heart	7	76498343	T	-	20	37	[0, 20, 0, 0]	TC	1	14	37	[0, 0, 0, 14]	-	0
7:90221785_2	IMG	IMG1	Heart	IMG1_heart	7	90221785	A	unkonw	12	40.08	[8, 0, 4, 0]	AG	0.33	10	39.5	[10, 0, 0, 0]	-	0
7:90483360_2	IMG	IMG1	Heart	IMG1_heart	7	90483360	T	unkonw	28	55.5	[0, 3, 0, 25]	TC	0.11	10	37	[0, 0, 0, 10]	-	0
7:91914006_2	IMG	IMG1	Heart	IMG1_heart	7	91914006	T	unkonw	29	37	[0, 29, 0, 0]	TC	1	5	37	[0, 0, 0, 5]	-	0
7:91914007_2	IMG	IMG1	Heart	IMG1_heart	7	91914007	T	unkonw	30	37	[30, 0, 0, 0]	TA	1	7	37	[0, 0, 0, 7]	-	0
7:91914008_2	IMG	IMG1	Heart	IMG1_heart	7	91914008	A	unkonw	30	37	[0, 0, 30, 0]	AG	1	6	37	[6, 0, 0, 0]	-	0
7:94759256_2	IMG	IMG1	Heart	IMG1_heart	7	94759256	C	unkonw	28	42.29	[0, 9, 0, 19]	CT	0.68	8	37	[0, 8, 0, 0]	-	0
7:97788788_2	IMG	IMG1	Heart	IMG1_heart	7	97788788	T	unkonw	18	44.56	[0, 3, 0, 15]	TC	0.17	6	43.17	[0, 0, 0, 6]	-	0
7:97788798_2	IMG	IMG1	Heart	IMG1_heart	7	97788798	T	unkonw	17	45.71	[0, 5, 0, 12]	TC	0.29	6	37	[0, 0, 0, 6]	-	0
7:97985089_0	IMG	IMG1	Heart	IMG1_heart	7	97985089	G	-	61	37.61	[8, 0, 53, 0]	GA	0.13	7	37	[0, 0, 7, 0]	-	0
7:98369941_2	IMG	IMG1	Heart	IMG1_heart	7	98369941	T	unkonw	12	43.17	[0, 5, 0, 7]	TC	0.42	9	37	[0, 0, 0, 9]	-	0
7:98369952_2	IMG	IMG1	Heart	IMG1_heart	7	98369952	T	unkonw	12	43.17	[0, 5, 0, 7]	TC	0.42	9	41.11	[0, 0, 0, 9]	-	0
7:98369953_2	IMG	IMG1	Heart	IMG1_heart	7	98369953	T	unkonw	12	43.17	[0, 3, 0, 9]	TC	0.25	9	41.11	[0, 0, 0, 9]	-	0
7:100812512_0	IMG	IMG1	Heart	IMG1_heart	7	100812512	C	-	12	37	[0, 6, 0, 6]	CT	0.5	7	37	[0, 7, 0, 0]	-	0
7:102296688_0	IMG	IMG1	Heart	IMG1_heart	7	102296688	C	-	44	38.68	[0, 23, 0, 21]	CT	0.48	8	41.62	[0, 8, 0, 0]	-	0
7:102900861_2	IMG	IMG1	Heart	IMG1_heart	7	102900861	C	unkonw	21	37	[0, 1, 20, 0]	CG	0.95	13	42.69	[0, 13, 0, 0]	-	0
7:102900863_2	IMG	IMG1	Heart	IMG1_heart	7	102900863	A	unkonw	19	37	[1, 0, 18, 0]	AG	0.95	12	42.17	[12, 0, 0, 0]	-	0
7:103851766_2	IMG	IMG1	Heart	IMG1_heart	7	103851766	C	unkonw	12	37	[0, 2, 0, 10]	CT	0.83	5	37	[0, 5, 0, 0]	-	0
7:105969921_1	IMG	IMG1	Heart	IMG1_heart	7	105969921	C	+	199	38.12	[0, 99, 0, 100]	CT	0.5	7	42.29	[0, 7, 0, 0]	-	0
7:105969923_1	IMG	IMG1	Heart	IMG1_heart	7	105969923	G	+	196	38.7	[45, 0, 151, 0]	GA	0.23	7	42.29	[0, 0, 7, 0]	-	0
7:105970127_1	IMG	IMG1	Heart	IMG1_heart	7	105970127	G	+	114	40.25	[19, 0, 95, 0]	GA	0.17	6	37	[0, 0, 6, 0]	-	0
7:105973802_1	IMG	IMG1	Heart	IMG1_heart	7	105973802	C	+	242	38.22	[0, 208, 0, 34]	CT	0.14	6	37	[0, 6, 0, 0]	-	0
7:105973844_1	IMG	IMG1	Heart	IMG1_heart	7	105973844	G	+	223	39.1	[34, 0, 189, 0]	GA	0.15	6	37	[0, 0, 6, 0]	-	0
7:105973859_1	IMG	IMG1	Heart	IMG1_heart	7	105973859	G	+	236	39.35	[35, 0, 201, 0]	GA	0.15	6	37	[0, 0, 6, 0]	-	0
7:105973904_1	IMG	IMG1	Heart	IMG1_heart	7	105973904	C	+	113	40.6	[0, 96, 0, 17]	CT	0.15	7	42.29	[0, 7, 0, 0]	-	0
7:105973987_1	IMG	IMG1	Heart	IMG1_heart	7	105973987	C	+	127	38.75	[0, 108, 0, 19]	CT	0.15	5	44.4	[0, 5, 0, 0]	-	0
7:105974032_1	IMG	IMG1	Heart	IMG1_heart	7	105974032	A	+	132	37.66	[93, 0, 39, 0]	AG	0.3	6	37	[6, 0, 0, 0]	-	0
7:105984663_1	IMG	IMG1	Heart	IMG1_heart	7	105984663	C	+	97	37.76	[0, 87, 0, 10]	CT	0.1	12	40.08	[0, 12, 0, 0]	-	0
7:105988923_1	IMG	IMG1	Heart	IMG1_heart	7	105988923	G	+	18	37	[6, 0, 12, 0]	GA	0.33	5	37	[0, 0, 5, 0]	-	0
7:105989028_1	IMG	IMG1	Heart	IMG1_heart	7	105989028	G	+	176	37.84	[21, 0, 155, 0]	GA	0.12	8	37	[0, 0, 8, 0]	-	0
7:105989035_1	IMG	IMG1	Heart	IMG1_heart	7	105989035	C	+	176	37.63	[0, 143, 0, 33]	CT	0.19	8	37	[0, 8, 0, 0]	-	0
7:105993041_1	IMG	IMG1	Heart	IMG1_heart	7	105993041	C	+	81	37.91	[0, 70, 0, 11]	CT	0.14	5	37	[0, 5, 0, 0]	-	0
7:105993063_1	IMG	IMG1	Heart	IMG1_heart	7	105993063	A	+	68	38.09	[58, 0, 10, 0]	AG	0.15	5	37	[5, 0, 0, 0]	-	0
7:105993078_1	IMG	IMG1	Heart	IMG1_heart	7	105993078	C	+	64	37.58	[0, 55, 0, 9]	CT	0.14	5	37	[0, 5, 0, 0]	-	0
7:106008120_1	IMG	IMG1	Heart	IMG1_heart	7	106008120	C	+	216	38.88	[0, 107, 0, 109]	CT	0.5	15	37	[0, 15, 0, 0]	-	0
7:106008271_1	IMG	IMG1	Heart	IMG1_heart	7	106008271	G	+	316	40.83	[66, 0, 250, 0]	GA	0.21	12	40.08	[0, 0, 12, 0]	-	0
7:106029892_1	IMG	IMG1	Heart	IMG1_heart	7	106029892	G	+	357	40.42	[195, 0, 161, 1]	GA	0.55	8	37	[0, 0, 8, 0]	-	0
7:106070274_1	IMG	IMG1	Heart	IMG1_heart	7	106070274	G	+	62	37	[15, 0, 47, 0]	GA	0.24	8	50.88	[0, 0, 8, 0]	-	0
7:106070348_1	IMG	IMG1	Heart	IMG1_heart	7	106070348	T	+	129	38.15	[0, 30, 0, 99]	TC	0.23	6	53.5	[0, 0, 0, 6]	-	0
7:106070369_1	IMG	IMG1	Heart	IMG1_heart	7	106070369	T	+	177	37.98	[0, 49, 0, 128]	TC	0.28	7	40.57	[0, 0, 0, 7]	-	0
7:106070380_1	IMG	IMG1	Heart	IMG1_heart	7	106070380	A	+	180	37.62	[160, 0, 20, 0]	AG	0.11	9	41.11	[9, 0, 0, 0]	-	0
7:106071498_1	IMG	IMG1	Heart	IMG1_heart	7	106071498	G	+	57	40.89	[10, 0, 47, 0]	GA	0.18	5	37	[0, 0, 5, 0]	-	0
7:106071522_1	IMG	IMG1	Heart	IMG1_heart	7	106071522	C	+	72	37	[0, 24, 0, 48]	CT	0.67	6	37	[0, 6, 0, 0]	-	0
7:106071528_1	IMG	IMG1	Heart	IMG1_heart	7	106071528	C	+	75	37	[0, 56, 0, 19]	CT	0.25	6	43.17	[0, 6, 0, 0]	-	0
7:106071552_1	IMG	IMG1	Heart	IMG1_heart	7	106071552	G	+	94	37	[23, 0, 71, 0]	GA	0.24	7	37	[0, 0, 7, 0]	-	0
7:106071556_1	IMG	IMG1	Heart	IMG1_heart	7	106071556	G	+	95	37	[23, 0, 72, 0]	GA	0.24	8	37	[0, 0, 8, 0]	-	0
7:106071558_1	IMG	IMG1	Heart	IMG1_heart	7	106071558	C	+	95	37	[49, 46, 0, 0]	CA	0.52	8	37	[0, 8, 0, 0]	-	0
7:106073800_1	IMG	IMG1	Heart	IMG1_heart	7	106073800	C	+	100	37.37	[20, 80, 0, 0]	CA	0.2	9	37	[0, 9, 0, 0]	-	0
7:106075159_1	IMG	IMG1	Heart	IMG1_heart	7	106075159	T	+	111	39.89	[0, 31, 0, 80]	TC	0.28	6	37	[0, 0, 0, 6]	-	0
7:106075162_1	IMG	IMG1	Heart	IMG1_heart	7	106075162	T	+	118	39.72	[0, 0, 31, 87]	TG	0.26	5	37	[0, 0, 0, 5]	-	0
7:106075171_1	IMG	IMG1	Heart	IMG1_heart	7	106075171	C	+	126	39.35	[0, 108, 0, 18]	CT	0.14	5	37	[0, 5, 0, 0]	-	0
7:106075201_1	IMG	IMG1	Heart	IMG1_heart	7	106075201	C	+	175	38.2	[63, 112, 0, 0]	CA	0.36	6	37	[0, 6, 0, 0]	-	0
7:106076072_1	IMG	IMG1	Heart	IMG1_heart	7	106076072	G	+	87	39.13	[34, 0, 53, 0]	GA	0.39	8	41.62	[0, 0, 8, 0]	-	0
7:106081189_1	IMG	IMG1	Heart	IMG1_heart	7	106081189	A	+	61	41.66	[52, 9, 0, 0]	AC	0.15	7	37	[7, 0, 0, 0]	-	0
7:106187819_0	IMG	IMG1	Heart	IMG1_heart	7	106187819	C	-	28	45.39	[14, 14, 0, 0]	CA	0.5	6	37	[0, 6, 0, 0]	-	0
8:1827936_2	IMG	IMG1	Heart	IMG1_heart	8	1827936	T	unkonw	54	42.26	[0, 8, 0, 46]	TC	0.15	7	37	[0, 0, 0, 7]	-	0
8:1827998_2	IMG	IMG1	Heart	IMG1_heart	8	1827998	T	unkonw	45	38.62	[0, 7, 0, 38]	TC	0.16	9	43.89	[0, 0, 0, 9]	-	0
8:10835072_1	IMG	IMG1	Heart	IMG1_heart	8	10835072	T	+	10	44.4	[2, 8, 0, 0]	TC	1	6	37	[0, 0, 0, 6]	-	0
8:19414963_2	IMG	IMG1	Heart	IMG1_heart	8	19414963	C	unkonw	16	41.62	[0, 0, 0, 16]	CT	1	6	41.17	[0, 6, 0, 0]	-	0
8:21002752_0	IMG	IMG1	Heart	IMG1_heart	8	21002752	C	-	48	41.12	[0, 0, 0, 48]	CT	1	11	37	[0, 11, 0, 0]	-	0
8:23337078_0	IMG	IMG1	Heart	IMG1_heart	8	23337078	G	-	13	37	[3, 0, 10, 0]	GA	0.23	12	40.08	[0, 0, 12, 0]	-	0
8:28371452_2	IMG	IMG1	Heart	IMG1_heart	8	28371452	A	unkonw	18	37	[0, 0, 18, 0]	AG	1	6	37	[6, 0, 0, 0]	-	0
8:28371659_2	IMG	IMG1	Heart	IMG1_heart	8	28371659	T	unkonw	39	40.79	[0, 39, 0, 0]	TC	1	6	43.17	[0, 0, 0, 6]	-	0
8:30944630_1	IMG	IMG1	Heart	IMG1_heart	8	30944630	G	+	27	37	[4, 0, 23, 0]	GA	0.15	11	43.73	[0, 0, 11, 0]	-	0
8:37922319_2	IMG	IMG1	Heart	IMG1_heart	8	37922319	T	unkonw	13	38.92	[0, 13, 0, 0]	TC	1	11	37	[0, 0, 0, 11]	-	0
8:37922436_2	IMG	IMG1	Heart	IMG1_heart	8	37922436	G	unkonw	32	48.56	[21, 0, 11, 0]	GA	0.66	15	37	[0, 0, 15, 0]	-	0
8:50860208_2	IMG	IMG1	Heart	IMG1_heart	8	50860208	C	unkonw	71	42.37	[0, 61, 0, 10]	CT	0.14	7	37	[0, 7, 0, 0]	-	0
8:59686815_0	IMG	IMG1	Heart	IMG1_heart	8	59686815	A	-	11	37	[1, 10, 0, 0]	AC	0.91	7	37	[7, 0, 0, 0]	-	0
8:65003997_2	IMG	IMG1	Heart	IMG1_heart	8	65003997	T	unkonw	79	37.94	[79, 0, 0, 0]	TA	1	12	40.08	[0, 0, 0, 12]	-	0
8:69488776_2	IMG	IMG1	Heart	IMG1_heart	8	69488776	A	unkonw	10	44.4	[7, 0, 3, 0]	AG	0.3	10	44.4	[10, 0, 0, 0]	-	0
8:71219356_1	IMG	IMG1	Heart	IMG1_heart	8	71219356	C	+	382	41.22	[0, 198, 0, 184]	CT	0.48	6	49.33	[0, 6, 0, 0]	-	0
8:71219481_1	IMG	IMG1	Heart	IMG1_heart	8	71219481	C	+	321	43.07	[0, 0, 0, 321]	CT	1	5	44.4	[0, 5, 0, 0]	-	0
8:74930522_0	IMG	IMG1	Heart	IMG1_heart	8	74930522	A	-	22	37	[19, 0, 3, 0]	AG	0.14	6	37	[6, 0, 0, 0]	-	0
8:74934991_0	IMG	IMG1	Heart	IMG1_heart	8	74934991	A	-	15	37	[11, 0, 4, 0]	AG	0.27	10	40.7	[10, 0, 0, 0]	-	0
8:75382674_0	IMG	IMG1	Heart	IMG1_heart	8	75382674	C	-	83	37.45	[0, 0, 0, 83]	CT	1	10	40.7	[0, 10, 0, 0]	-	0
8:75809649_0	IMG	IMG1	Heart	IMG1_heart	8	75809649	G	-	36	37	[36, 0, 0, 0]	GA	1	5	59.2	[0, 0, 5, 0]	-	0
8:76797133_0	IMG	IMG1	Heart	IMG1_heart	8	76797133	T	-	37	37	[0, 0, 37, 0]	TG	1	12	46.25	[0, 0, 0, 12]	-	0
8:76797135_0	IMG	IMG1	Heart	IMG1_heart	8	76797135	C	-	37	37	[37, 0, 0, 0]	CA	1	13	45.54	[0, 13, 0, 0]	-	0
8:92669310_0	IMG	IMG1	Heart	IMG1_heart	8	92669310	T	-	10	37	[10, 0, 0, 0]	TA	1	8	40.12	[0, 0, 0, 8]	-	0
8:92671146_2	IMG	IMG1	Heart	IMG1_heart	8	92671146	A	unkonw	66	38.12	[1, 0, 65, 0]	AG	0.98	9	37	[9, 0, 0, 0]	-	0
8:92671148_2	IMG	IMG1	Heart	IMG1_heart	8	92671148	A	unkonw	67	37.75	[1, 0, 66, 0]	AG	0.99	9	37	[9, 0, 0, 0]	-	0
8:95212020_2	IMG	IMG1	Heart	IMG1_heart	8	95212020	A	unkonw	15	39.47	[12, 0, 3, 0]	AG	0.2	7	37	[7, 0, 0, 0]	-	0
8:95212022_2	IMG	IMG1	Heart	IMG1_heart	8	95212022	A	unkonw	15	39.47	[12, 0, 3, 0]	AG	0.2	8	37	[8, 0, 0, 0]	-	0
8:95872771_1	IMG	IMG1	Heart	IMG1_heart	8	95872771	C	+	11	37	[0, 0, 0, 11]	CT	1	8	41.62	[0, 8, 0, 0]	-	0
8:95872780_1	IMG	IMG1	Heart	IMG1_heart	8	95872780	G	+	17	39.18	[17, 0, 0, 0]	GA	1	7	42.29	[0, 0, 7, 0]	-	0
8:95872788_1	IMG	IMG1	Heart	IMG1_heart	8	95872788	G	+	44	43.45	[44, 0, 0, 0]	GA	1	8	41.62	[0, 0, 8, 0]	-	0
8:95872804_1	IMG	IMG1	Heart	IMG1_heart	8	95872804	A	+	48	47.79	[0, 0, 48, 0]	AG	1	6	43.17	[6, 0, 0, 0]	-	0
8:95872950_1	IMG	IMG1	Heart	IMG1_heart	8	95872950	G	+	20	37	[20, 0, 0, 0]	GA	1	8	41.62	[0, 0, 8, 0]	-	0
8:95872999_1	IMG	IMG1	Heart	IMG1_heart	8	95872999	G	+	30	38.23	[30, 0, 0, 0]	GA	1	9	37	[0, 0, 9, 0]	-	0
8:95873368_1	IMG	IMG1	Heart	IMG1_heart	8	95873368	C	+	33	37.33	[33, 0, 0, 0]	CA	1	14	37	[0, 14, 0, 0]	-	0
8:109865695_2	IMG	IMG1	Heart	IMG1_heart	8	109865695	T	unkonw	25	43.92	[0, 5, 0, 20]	TC	0.2	11	43.73	[0, 0, 0, 11]	-	0
9:25583473_1	IMG	IMG1	Heart	IMG1_heart	9	25583473	A	+	67	37	[0, 0, 0, 67]	AT	1	14	39.64	[14, 0, 0, 0]	-	0
9:25583474_1	IMG	IMG1	Heart	IMG1_heart	9	25583474	C	+	67	37	[67, 0, 0, 0]	CA	1	14	39.64	[0, 14, 0, 0]	-	0
9:26687229_2	IMG	IMG1	Heart	IMG1_heart	9	26687229	T	unkonw	25	37	[0, 25, 0, 0]	TC	1	8	37	[0, 0, 0, 8]	-	0
9:26687405_2	IMG	IMG1	Heart	IMG1_heart	9	26687405	A	unkonw	26	37	[0, 0, 26, 0]	AG	1	6	43.17	[6, 0, 0, 0]	-	0
9:26687419_2	IMG	IMG1	Heart	IMG1_heart	9	26687419	T	unkonw	27	37	[0, 27, 0, 0]	TC	1	7	47.57	[0, 0, 0, 7]	-	0
9:41529388_2	IMG	IMG1	Heart	IMG1_heart	9	41529388	T	unkonw	17	43.53	[0, 12, 0, 5]	TC	0.71	5	37	[0, 0, 0, 5]	-	0
9:41529389_2	IMG	IMG1	Heart	IMG1_heart	9	41529389	T	unkonw	15	46.87	[0, 4, 0, 11]	TC	0.27	5	37	[0, 0, 0, 5]	-	0
9:41529427_2	IMG	IMG1	Heart	IMG1_heart	9	41529427	T	unkonw	14	45.86	[0, 5, 0, 9]	TC	0.36	5	44.4	[0, 0, 0, 5]	-	0
9:52768494_0	IMG	IMG1	Heart	IMG1_heart	9	52768494	G	-	19	51.32	[7, 0, 12, 0]	GA	0.37	7	42.29	[0, 0, 7, 0]	-	0
9:54361185_0	IMG	IMG1	Heart	IMG1_heart	9	54361185	A	-	25	38.48	[0, 0, 25, 0]	AG	1	7	37	[7, 0, 0, 0]	-	0
9:54361243_0	IMG	IMG1	Heart	IMG1_heart	9	54361243	G	-	24	45.75	[24, 0, 0, 0]	GA	1	12	37	[0, 0, 12, 0]	-	0
9:54361280_0	IMG	IMG1	Heart	IMG1_heart	9	54361280	C	-	21	45.81	[15, 6, 0, 0]	CA	0.71	9	37	[0, 9, 0, 0]	-	0
9:56622945_1	IMG	IMG1	Heart	IMG1_heart	9	56622945	A	+	147	38.76	[0, 0, 147, 0]	AG	1	12	43.17	[12, 0, 0, 0]	-	0
9:56623011_1	IMG	IMG1	Heart	IMG1_heart	9	56623011	G	+	161	43.82	[160, 0, 1, 0]	GA	0.99	10	40.7	[0, 0, 10, 0]	-	0
9:63315946_2	IMG	IMG1	Heart	IMG1_heart	9	63315946	A	unkonw	14	39.64	[7, 7, 0, 0]	AC	0.5	6	37	[6, 0, 0, 0]	-	0
9:67985637_2	IMG	IMG1	Heart	IMG1_heart	9	67985637	T	unkonw	15	41.93	[0, 3, 0, 12]	TC	0.2	10	37	[0, 0, 0, 10]	-	0
9:67985638_2	IMG	IMG1	Heart	IMG1_heart	9	67985638	T	unkonw	16	41.62	[0, 5, 0, 11]	TC	0.31	12	37	[0, 0, 0, 12]	-	0
9:67985685_2	IMG	IMG1	Heart	IMG1_heart	9	67985685	T	unkonw	11	43.73	[0, 8, 0, 3]	TC	0.73	14	39.64	[0, 0, 0, 14]	-	0
9:70139767_2	IMG	IMG1	Heart	IMG1_heart	9	70139767	T	unkonw	36	43.86	[0, 10, 0, 26]	TC	0.28	13	39.85	[0, 0, 0, 13]	-	0
9:74469185_0	IMG	IMG1	Heart	IMG1_heart	9	74469185	C	-	19	40.89	[0, 15, 4, 0]	CG	0.21	10	37	[0, 10, 0, 0]	-	0
9:76951780_1	IMG	IMG1	Heart	IMG1_heart	9	76951780	T	+	23	45.09	[0, 10, 0, 13]	TC	0.43	6	49.33	[0, 0, 0, 6]	-	0
9:76951781_1	IMG	IMG1	Heart	IMG1_heart	9	76951781	C	+	25	45.4	[0, 12, 0, 13]	CT	0.52	5	51.8	[0, 5, 0, 0]	-	0
9:76951784_1	IMG	IMG1	Heart	IMG1_heart	9	76951784	T	+	26	44.62	[11, 0, 0, 15]	TA	0.42	5	51.8	[0, 0, 0, 5]	-	0
9:81955789_2	IMG	IMG1	Heart	IMG1_heart	9	81955789	A	unkonw	45	43	[28, 0, 17, 0]	AG	0.38	8	46.25	[8, 0, 0, 0]	-	0
1:405195_0	IMG	IMG1	Kidney	IMG1_kidney	1	405195	A	-	67	45.97	[52, 0, 15, 0]	AG	0.22	7	42.29	[7, 0, 0, 0]	-	0
1:624859_2	IMG	IMG1	Kidney	IMG1_kidney	1	624859	T	unkonw	31	42.19	[0, 7, 0, 24]	TC	0.23	5	37	[0, 0, 0, 5]	-	0
1:624862_2	IMG	IMG1	Kidney	IMG1_kidney	1	624862	T	unkonw	30	41.43	[0, 9, 0, 21]	TC	0.3	6	37	[0, 0, 0, 6]	-	0
1:624867_2	IMG	IMG1	Kidney	IMG1_kidney	1	624867	T	unkonw	28	43.18	[0, 6, 0, 22]	TC	0.21	7	37	[0, 0, 0, 7]	-	0
1:624953_2	IMG	IMG1	Kidney	IMG1_kidney	1	624953	T	unkonw	37	39	[0, 6, 0, 31]	TC	0.16	7	47.57	[0, 0, 0, 7]	-	0
1:624992_2	IMG	IMG1	Kidney	IMG1_kidney	1	624992	T	unkonw	30	43.17	[0, 5, 0, 25]	TC	0.17	7	47.57	[0, 0, 0, 7]	-	0
1:625004_2	IMG	IMG1	Kidney	IMG1_kidney	1	625004	T	unkonw	34	41.74	[0, 6, 0, 28]	TC	0.18	7	40.57	[0, 0, 0, 7]	-	0
1:626768_2	IMG	IMG1	Kidney	IMG1_kidney	1	626768	T	unkonw	17	44.94	[0, 6, 0, 11]	TC	0.35	9	41.11	[0, 0, 0, 9]	-	0
1:626790_2	IMG	IMG1	Kidney	IMG1_kidney	1	626790	T	unkonw	19	49.26	[0, 16, 0, 3]	TC	0.84	7	42.29	[0, 0, 0, 7]	-	0
1:626797_2	IMG	IMG1	Kidney	IMG1_kidney	1	626797	T	unkonw	22	47.68	[0, 7, 0, 15]	TC	0.32	7	37	[0, 0, 0, 7]	-	0
1:626798_2	IMG	IMG1	Kidney	IMG1_kidney	1	626798	T	unkonw	22	48.23	[0, 7, 0, 15]	TC	0.32	7	37	[0, 0, 0, 7]	-	0
1:626799_2	IMG	IMG1	Kidney	IMG1_kidney	1	626799	T	unkonw	22	45.91	[0, 14, 0, 8]	TC	0.64	7	37	[0, 0, 0, 7]	-	0
1:626812_2	IMG	IMG1	Kidney	IMG1_kidney	1	626812	T	unkonw	23	44.39	[0, 6, 0, 17]	TC	0.26	5	37	[0, 0, 0, 5]	-	0
1:18969560_2	IMG	IMG1	Kidney	IMG1_kidney	1	18969560	T	unkonw	14	44.93	[0, 3, 0, 11]	TC	0.21	9	37	[0, 0, 0, 9]	-	0
1:18969561_2	IMG	IMG1	Kidney	IMG1_kidney	1	18969561	T	unkonw	14	44.93	[0, 5, 0, 9]	TC	0.36	9	37	[0, 0, 0, 9]	-	0
1:18976090_2	IMG	IMG1	Kidney	IMG1_kidney	1	18976090	T	unkonw	11	40.36	[0, 4, 0, 7]	TC	0.36	9	41.11	[0, 0, 0, 9]	-	0
1:18976099_2	IMG	IMG1	Kidney	IMG1_kidney	1	18976099	T	unkonw	10	40.7	[0, 4, 0, 6]	TC	0.4	5	44.4	[0, 0, 0, 5]	-	0
1:23871594_2	IMG	IMG1	Kidney	IMG1_kidney	1	23871594	A	unkonw	20	37	[0, 20, 0, 0]	AC	1	10	37	[10, 0, 0, 0]	-	0
1:23876541_2	IMG	IMG1	Kidney	IMG1_kidney	1	23876541	A	unkonw	51	39.9	[1, 0, 50, 0]	AG	0.98	9	37	[9, 0, 0, 0]	-	0
1:34995345_1	IMG	IMG1	Kidney	IMG1_kidney	1	34995345	T	+	11	43.73	[0, 11, 0, 0]	TC	1	7	37	[0, 0, 0, 7]	-	0
1:41340987_2	IMG	IMG1	Kidney	IMG1_kidney	1	41340987	A	unkonw	18	37	[11, 0, 7, 0]	AG	0.39	10	37	[10, 0, 0, 0]	-	0
1:41345235_2	IMG	IMG1	Kidney	IMG1_kidney	1	41345235	A	unkonw	10	37	[5, 0, 5, 0]	AG	0.5	7	42.29	[7, 0, 0, 0]	-	0
1:44661870_2	IMG	IMG1	Kidney	IMG1_kidney	1	44661870	G	unkonw	14	50.21	[9, 0, 5, 0]	GA	0.64	7	42.29	[0, 0, 7, 0]	-	0
1:45759125_2	IMG	IMG1	Kidney	IMG1_kidney	1	45759125	A	unkonw	15	54.27	[10, 0, 5, 0]	AG	0.33	9	45.22	[9, 0, 0, 0]	-	0
1:45759136_2	IMG	IMG1	Kidney	IMG1_kidney	1	45759136	A	unkonw	17	52.24	[9, 0, 8, 0]	AG	0.47	9	45.22	[9, 0, 0, 0]	-	0
1:50042872_1	IMG	IMG1	Kidney	IMG1_kidney	1	50042872	G	+	53	39.09	[53, 0, 0, 0]	GA	1	11	40.36	[0, 0, 11, 0]	-	0
1:50042875_1	IMG	IMG1	Kidney	IMG1_kidney	1	50042875	A	+	53	39.79	[0, 0, 53, 0]	AG	1	10	40.7	[10, 0, 0, 0]	-	0
1:56916520_1	IMG	IMG1	Kidney	IMG1_kidney	1	56916520	T	+	21	38.71	[0, 16, 0, 5]	TC	0.76	9	42.33	[0, 0, 0, 9]	-	0
1:64766113_2	IMG	IMG1	Kidney	IMG1_kidney	1	64766113	C	unkonw	28	43.61	[0, 25, 0, 3]	CT	0.11	6	43.17	[0, 6, 0, 0]	-	0
1:66134189_2	IMG	IMG1	Kidney	IMG1_kidney	1	66134189	T	unkonw	11	37	[0, 4, 0, 7]	TC	0.36	11	43.73	[0, 0, 0, 11]	-	0
1:67746568_2	IMG	IMG1	Kidney	IMG1_kidney	1	67746568	T	unkonw	33	40.7	[0, 0, 7, 26]	TG	0.21	7	37	[0, 0, 0, 7]	-	0
1:70679130_2	IMG	IMG1	Kidney	IMG1_kidney	1	70679130	C	unkonw	15	45.27	[0, 12, 0, 3]	CT	0.2	8	37	[0, 8, 0, 0]	-	0
1:72633767_1	IMG	IMG1	Kidney	IMG1_kidney	1	72633767	A	+	31	37	[1, 0, 30, 0]	AG	0.97	6	37	[6, 0, 0, 0]	-	0
1:72633769_1	IMG	IMG1	Kidney	IMG1_kidney	1	72633769	A	+	31	37	[1, 0, 0, 30]	AT	0.97	6	37	[6, 0, 0, 0]	-	0
1:72633771_1	IMG	IMG1	Kidney	IMG1_kidney	1	72633771	C	+	31	37	[0, 1, 30, 0]	CG	0.97	5	37	[0, 5, 0, 0]	-	0
1:72633773_1	IMG	IMG1	Kidney	IMG1_kidney	1	72633773	T	+	31	37	[0, 30, 0, 1]	TC	0.97	5	37	[0, 0, 0, 5]	-	0
1:81857268_2	IMG	IMG1	Kidney	IMG1_kidney	1	81857268	C	unkonw	307	37.2	[0, 2, 0, 305]	CT	0.99	5	37	[0, 5, 0, 0]	-	0
1:82657030_0	IMG	IMG1	Kidney	IMG1_kidney	1	82657030	A	-	545	37.07	[0, 0, 0, 545]	AT	1	6	41.17	[6, 0, 0, 0]	-	0
1:82657031_0	IMG	IMG1	Kidney	IMG1_kidney	1	82657031	T	-	555	37.07	[555, 0, 0, 0]	TA	1	7	42.29	[0, 0, 0, 7]	-	0
1:82657032_0	IMG	IMG1	Kidney	IMG1_kidney	1	82657032	G	-	550	37.07	[0, 549, 1, 0]	GC	1	8	41.62	[0, 0, 8, 0]	-	0
1:83136791_2	IMG	IMG1	Kidney	IMG1_kidney	1	83136791	C	unkonw	40	38.55	[0, 35, 0, 5]	CT	0.12	8	40.12	[0, 8, 0, 0]	-	0
1:103391546_1	IMG	IMG1	Kidney	IMG1_kidney	1	103391546	T	+	16	39.31	[0, 16, 0, 0]	TC	1	8	37	[0, 0, 0, 8]	-	0
1:105705043_0	IMG	IMG1	Kidney	IMG1_kidney	1	105705043	A	-	16	37	[13, 0, 3, 0]	AG	0.19	15	39.47	[15, 0, 0, 0]	-	0
1:115703590_2	IMG	IMG1	Kidney	IMG1_kidney	1	115703590	T	unkonw	22	37.5	[0, 5, 0, 17]	TC	0.23	9	37	[0, 0, 0, 9]	-	0
1:115703619_2	IMG	IMG1	Kidney	IMG1_kidney	1	115703619	T	unkonw	23	37	[0, 8, 0, 15]	TC	0.35	7	37	[0, 0, 0, 7]	-	0
1:115703624_2	IMG	IMG1	Kidney	IMG1_kidney	1	115703624	T	unkonw	24	37	[0, 16, 0, 8]	TC	0.67	8	37	[0, 0, 0, 8]	-	0
1:115703628_2	IMG	IMG1	Kidney	IMG1_kidney	1	115703628	T	unkonw	24	37	[0, 9, 0, 15]	TC	0.38	8	37	[0, 0, 0, 8]	-	0
1:115703699_2	IMG	IMG1	Kidney	IMG1_kidney	1	115703699	T	unkonw	16	47.81	[0, 3, 0, 13]	TC	0.19	13	39.85	[0, 0, 0, 13]	-	0
1:117143231_0	IMG	IMG1	Kidney	IMG1_kidney	1	117143231	A	-	10	51.8	[6, 0, 4, 0]	AG	0.4	13	37	[13, 0, 0, 0]	-	0
1:119310369_0	IMG	IMG1	Kidney	IMG1_kidney	1	119310369	G	-	17	37	[17, 0, 0, 0]	GA	1	11	40.36	[0, 0, 11, 0]	-	0
1:125525926_0	IMG	IMG1	Kidney	IMG1_kidney	1	125525926	T	-	43	39.58	[0, 0, 43, 0]	TG	1	6	37	[0, 0, 0, 6]	-	0
1:125525928_0	IMG	IMG1	Kidney	IMG1_kidney	1	125525928	C	-	41	39.71	[0, 0, 41, 0]	CG	1	5	37	[0, 5, 0, 0]	-	0
1:127060017_0	IMG	IMG1	Kidney	IMG1_kidney	1	127060017	C	-	49	41.51	[0, 23, 0, 26]	CT	0.53	6	37	[0, 6, 0, 0]	-	0
1:129289847_0	IMG	IMG1	Kidney	IMG1_kidney	1	129289847	T	-	18	37	[0, 15, 0, 3]	TC	0.83	8	37	[0, 0, 0, 8]	-	0
1:138059796_2	IMG	IMG1	Kidney	IMG1_kidney	1	138059796	A	unkonw	10	44.4	[7, 0, 3, 0]	AG	0.3	16	37	[16, 0, 0, 0]	-	0
1:148909540_0	IMG	IMG1	Kidney	IMG1_kidney	1	148909540	G	-	22	37	[4, 0, 18, 0]	GA	0.18	6	37	[0, 0, 6, 0]	-	0
1:150489859_2	IMG	IMG1	Kidney	IMG1_kidney	1	150489859	A	unkonw	240	42.65	[216, 0, 24, 0]	AG	0.1	9	41.11	[9, 0, 0, 0]	-	0
1:150493519_2	IMG	IMG1	Kidney	IMG1_kidney	1	150493519	A	unkonw	42	41.67	[34, 0, 8, 0]	AG	0.19	12	40.08	[12, 0, 0, 0]	-	0
1:150493529_2	IMG	IMG1	Kidney	IMG1_kidney	1	150493529	A	unkonw	40	42.52	[35, 0, 5, 0]	AG	0.12	8	38.38	[8, 0, 0, 0]	-	0
1:150493534_2	IMG	IMG1	Kidney	IMG1_kidney	1	150493534	A	unkonw	39	42.67	[35, 0, 4, 0]	AG	0.1	7	42.29	[7, 0, 0, 0]	-	0
1:150493578_2	IMG	IMG1	Kidney	IMG1_kidney	1	150493578	A	unkonw	70	39.27	[53, 0, 17, 0]	AG	0.24	8	46.25	[8, 0, 0, 0]	-	0
1:151376241_1	IMG	IMG1	Kidney	IMG1_kidney	1	151376241	G	+	19	42.05	[6, 0, 13, 0]	GA	0.32	5	51.8	[0, 0, 5, 0]	-	0
10:2395600_2	IMG	IMG1	Kidney	IMG1_kidney	10	2395600	T	unkonw	13	42.62	[0, 0, 3, 10]	TG	0.23	5	37	[0, 0, 0, 5]	-	0
10:10329748_2	IMG	IMG1	Kidney	IMG1_kidney	10	10329748	G	unkonw	21	37	[0, 12, 9, 0]	GC	0.57	9	37	[0, 0, 9, 0]	-	0
10:14536083_2	IMG	IMG1	Kidney	IMG1_kidney	10	14536083	A	unkonw	12	40.08	[9, 0, 3, 0]	AG	0.25	9	41.11	[9, 0, 0, 0]	-	0
10:14536088_2	IMG	IMG1	Kidney	IMG1_kidney	10	14536088	A	unkonw	10	40.7	[3, 0, 7, 0]	AG	0.7	9	41.11	[9, 0, 0, 0]	-	0
10:14536093_2	IMG	IMG1	Kidney	IMG1_kidney	10	14536093	A	unkonw	11	40.36	[7, 0, 4, 0]	AG	0.36	9	41.11	[9, 0, 0, 0]	-	0
10:14536144_2	IMG	IMG1	Kidney	IMG1_kidney	10	14536144	A	unkonw	22	42.05	[19, 0, 3, 0]	AG	0.14	12	37	[12, 0, 0, 0]	-	0
10:14536174_2	IMG	IMG1	Kidney	IMG1_kidney	10	14536174	A	unkonw	34	41.35	[28, 0, 6, 0]	AG	0.18	10	37	[10, 0, 0, 0]	-	0
10:14536231_2	IMG	IMG1	Kidney	IMG1_kidney	10	14536231	A	unkonw	36	45.94	[30, 0, 6, 0]	AG	0.17	8	37	[8, 0, 0, 0]	-	0
10:14536236_2	IMG	IMG1	Kidney	IMG1_kidney	10	14536236	A	unkonw	38	46.71	[31, 0, 7, 0]	AG	0.18	8	37	[8, 0, 0, 0]	-	0
10:14536612_2	IMG	IMG1	Kidney	IMG1_kidney	10	14536612	A	unkonw	33	40.3	[26, 0, 7, 0]	AG	0.21	7	42.29	[7, 0, 0, 0]	-	0
10:14536619_2	IMG	IMG1	Kidney	IMG1_kidney	10	14536619	A	unkonw	29	44.66	[16, 0, 13, 0]	AG	0.45	7	42.29	[7, 0, 0, 0]	-	0
10:14536659_2	IMG	IMG1	Kidney	IMG1_kidney	10	14536659	A	unkonw	20	37.55	[16, 0, 4, 0]	AG	0.2	6	37	[6, 0, 0, 0]	-	0
10:14536660_2	IMG	IMG1	Kidney	IMG1_kidney	10	14536660	A	unkonw	20	38.85	[15, 0, 5, 0]	AG	0.25	6	37	[6, 0, 0, 0]	-	0
10:14536751_2	IMG	IMG1	Kidney	IMG1_kidney	10	14536751	A	unkonw	11	37	[4, 0, 7, 0]	AG	0.64	6	37	[6, 0, 0, 0]	-	0
10:14536767_2	IMG	IMG1	Kidney	IMG1_kidney	10	14536767	A	unkonw	13	37	[8, 0, 5, 0]	AG	0.38	6	37	[6, 0, 0, 0]	-	0
10:14536769_2	IMG	IMG1	Kidney	IMG1_kidney	10	14536769	A	unkonw	16	37	[13, 0, 3, 0]	AG	0.19	6	37	[6, 0, 0, 0]	-	0
10:14536785_2	IMG	IMG1	Kidney	IMG1_kidney	10	14536785	A	unkonw	21	37	[16, 0, 5, 0]	AG	0.24	7	37	[7, 0, 0, 0]	-	0
10:15558064_2	IMG	IMG1	Kidney	IMG1_kidney	10	15558064	T	unkonw	30	41.53	[0, 6, 0, 24]	TC	0.2	7	42.29	[0, 0, 0, 7]	-	0
10:16239451_2	IMG	IMG1	Kidney	IMG1_kidney	10	16239451	A	unkonw	10	44.4	[7, 0, 3, 0]	AG	0.3	8	37	[8, 0, 0, 0]	-	0
10:16240010_2	IMG	IMG1	Kidney	IMG1_kidney	10	16240010	A	unkonw	21	42.29	[13, 0, 8, 0]	AG	0.38	7	37	[7, 0, 0, 0]	-	0
10:16240012_2	IMG	IMG1	Kidney	IMG1_kidney	10	16240012	A	unkonw	20	42.55	[16, 0, 4, 0]	AG	0.2	6	37	[6, 0, 0, 0]	-	0
10:16240351_2	IMG	IMG1	Kidney	IMG1_kidney	10	16240351	A	unkonw	11	40.36	[3, 0, 8, 0]	AG	0.73	9	37	[9, 0, 0, 0]	-	0
10:16240404_2	IMG	IMG1	Kidney	IMG1_kidney	10	16240404	A	unkonw	12	43.17	[9, 0, 3, 0]	AG	0.25	8	46.25	[8, 0, 0, 0]	-	0
10:16240458_2	IMG	IMG1	Kidney	IMG1_kidney	10	16240458	A	unkonw	22	40.36	[18, 0, 4, 0]	AG	0.18	8	41.62	[8, 0, 0, 0]	-	0
10:16243727_2	IMG	IMG1	Kidney	IMG1_kidney	10	16243727	A	unkonw	18	43.17	[0, 0, 18, 0]	AG	1	8	37	[8, 0, 0, 0]	-	0
10:16750981_2	IMG	IMG1	Kidney	IMG1_kidney	10	16750981	A	unkonw	197	40.68	[155, 0, 42, 0]	AG	0.21	8	37	[8, 0, 0, 0]	-	0
10:16750985_2	IMG	IMG1	Kidney	IMG1_kidney	10	16750985	A	unkonw	205	41.63	[133, 0, 72, 0]	AG	0.35	9	37	[9, 0, 0, 0]	-	0
10:16750999_2	IMG	IMG1	Kidney	IMG1_kidney	10	16750999	A	unkonw	195	41.17	[78, 0, 117, 0]	AG	0.6	8	40.12	[8, 0, 0, 0]	-	0
10:16751320_2	IMG	IMG1	Kidney	IMG1_kidney	10	16751320	A	unkonw	256	39.46	[138, 0, 118, 0]	AG	0.46	10	40.7	[10, 0, 0, 0]	-	0
10:16751334_2	IMG	IMG1	Kidney	IMG1_kidney	10	16751334	A	unkonw	257	41.37	[200, 0, 57, 0]	AG	0.22	12	43.17	[12, 0, 0, 0]	-	0
10:16751341_2	IMG	IMG1	Kidney	IMG1_kidney	10	16751341	A	unkonw	257	42.09	[145, 0, 112, 0]	AG	0.44	10	44.4	[10, 0, 0, 0]	-	0
10:16751370_2	IMG	IMG1	Kidney	IMG1_kidney	10	16751370	A	unkonw	253	43.05	[196, 0, 57, 0]	AG	0.23	12	40.08	[12, 0, 0, 0]	-	0
10:17334851_2	IMG	IMG1	Kidney	IMG1_kidney	10	17334851	T	unkonw	23	43.91	[0, 3, 0, 20]	TC	0.13	7	40.57	[0, 0, 0, 7]	-	0
10:18106442_1	IMG	IMG1	Kidney	IMG1_kidney	10	18106442	T	+	11	37	[0, 3, 0, 8]	TC	0.27	12	37	[0, 0, 0, 12]	-	0
10:18106555_1	IMG	IMG1	Kidney	IMG1_kidney	10	18106555	T	+	13	51.23	[0, 7, 0, 6]	TC	0.54	9	38.22	[0, 0, 0, 9]	-	0
10:18106578_1	IMG	IMG1	Kidney	IMG1_kidney	10	18106578	T	+	17	39.18	[0, 5, 0, 12]	TC	0.29	10	37	[0, 0, 0, 10]	-	0
10:18106605_1	IMG	IMG1	Kidney	IMG1_kidney	10	18106605	T	+	17	50.06	[0, 3, 0, 14]	TC	0.18	11	37	[0, 0, 0, 11]	-	0
10:18106635_1	IMG	IMG1	Kidney	IMG1_kidney	10	18106635	T	+	16	48.56	[0, 7, 0, 9]	TC	0.44	12	37	[0, 0, 0, 12]	-	0
10:18108727_1	IMG	IMG1	Kidney	IMG1_kidney	10	18108727	T	+	16	41.62	[0, 3, 0, 13]	TC	0.19	8	37	[0, 0, 0, 8]	-	0
10:18109686_1	IMG	IMG1	Kidney	IMG1_kidney	10	18109686	T	+	13	37	[0, 3, 0, 10]	TC	0.23	6	37	[0, 0, 0, 6]	-	0
10:18110149_1	IMG	IMG1	Kidney	IMG1_kidney	10	18110149	T	+	29	48.07	[0, 3, 0, 26]	TC	0.1	7	37	[0, 0, 0, 7]	-	0
10:18293053_2	IMG	IMG1	Kidney	IMG1_kidney	10	18293053	C	unkonw	10	37	[10, 0, 0, 0]	CA	1	14	39.64	[0, 14, 0, 0]	-	0
10:18503058_2	IMG	IMG1	Kidney	IMG1_kidney	10	18503058	T	unkonw	17	41.35	[0, 5, 0, 12]	TC	0.29	9	49.33	[0, 0, 0, 9]	-	0
10:18503063_2	IMG	IMG1	Kidney	IMG1_kidney	10	18503063	T	unkonw	16	42.31	[0, 7, 0, 9]	TC	0.44	11	43.73	[0, 0, 0, 11]	-	0
10:18503310_2	IMG	IMG1	Kidney	IMG1_kidney	10	18503310	T	unkonw	14	44.07	[0, 10, 0, 4]	TC	0.71	5	37	[0, 0, 0, 5]	-	0
10:18503438_2	IMG	IMG1	Kidney	IMG1_kidney	10	18503438	T	unkonw	18	41.11	[0, 7, 0, 11]	TC	0.39	9	37	[0, 0, 0, 9]	-	0
10:22528876_1	IMG	IMG1	Kidney	IMG1_kidney	10	22528876	G	+	147	45.05	[18, 0, 129, 0]	GA	0.12	8	40.12	[0, 0, 8, 0]	-	0
10:27474910_2	IMG	IMG1	Kidney	IMG1_kidney	10	27474910	G	unkonw	22	41.5	[3, 0, 19, 0]	GA	0.14	9	41.11	[0, 0, 9, 0]	-	0
10:30771506_0	IMG	IMG1	Kidney	IMG1_kidney	10	30771506	C	-	11	37	[0, 0, 0, 11]	CT	1	12	49.33	[0, 12, 0, 0]	-	0
10:30771536_0	IMG	IMG1	Kidney	IMG1_kidney	10	30771536	T	-	15	37	[15, 0, 0, 0]	TA	1	11	43.73	[0, 0, 0, 11]	-	0
10:31483518_2	IMG	IMG1	Kidney	IMG1_kidney	10	31483518	A	unkonw	20	46.25	[12, 0, 8, 0]	AG	0.4	8	37	[8, 0, 0, 0]	-	0
10:31483538_2	IMG	IMG1	Kidney	IMG1_kidney	10	31483538	A	unkonw	20	48.65	[17, 0, 3, 0]	AG	0.15	7	37	[7, 0, 0, 0]	-	0
10:31483541_2	IMG	IMG1	Kidney	IMG1_kidney	10	31483541	A	unkonw	21	49.33	[17, 0, 4, 0]	AG	0.19	7	37	[7, 0, 0, 0]	-	0
10:31483554_2	IMG	IMG1	Kidney	IMG1_kidney	10	31483554	A	unkonw	22	48.77	[14, 0, 8, 0]	AG	0.36	6	43.17	[6, 0, 0, 0]	-	0
10:31483555_2	IMG	IMG1	Kidney	IMG1_kidney	10	31483555	A	unkonw	20	49.95	[14, 0, 6, 0]	AG	0.3	6	43.17	[6, 0, 0, 0]	-	0
10:31483556_2	IMG	IMG1	Kidney	IMG1_kidney	10	31483556	A	unkonw	22	50.45	[18, 0, 4, 0]	AG	0.18	6	43.17	[6, 0, 0, 0]	-	0
10:31484058_2	IMG	IMG1	Kidney	IMG1_kidney	10	31484058	A	unkonw	28	44.93	[25, 0, 3, 0]	AG	0.11	5	44.4	[5, 0, 0, 0]	-	0
10:31484204_2	IMG	IMG1	Kidney	IMG1_kidney	10	31484204	A	unkonw	27	43.85	[15, 0, 12, 0]	AG	0.44	6	37	[6, 0, 0, 0]	-	0
10:31485288_2	IMG	IMG1	Kidney	IMG1_kidney	10	31485288	A	unkonw	24	39.58	[17, 0, 7, 0]	AG	0.29	12	43.17	[12, 0, 0, 0]	-	0
10:31485311_2	IMG	IMG1	Kidney	IMG1_kidney	10	31485311	A	unkonw	24	43.17	[19, 0, 5, 0]	AG	0.21	11	40.36	[11, 0, 0, 0]	-	0
10:33632730_1	IMG	IMG1	Kidney	IMG1_kidney	10	33632730	G	+	19	42.89	[4, 0, 15, 0]	GA	0.21	9	37	[0, 0, 9, 0]	-	0
10:36792931_2	IMG	IMG1	Kidney	IMG1_kidney	10	36792931	A	unkonw	22	43.73	[18, 0, 4, 0]	AG	0.18	5	37	[5, 0, 0, 0]	-	0
10:40915039_1	IMG	IMG1	Kidney	IMG1_kidney	10	40915039	T	+	27	43.85	[0, 3, 0, 24]	TC	0.11	9	45.22	[0, 0, 0, 9]	-	0
10:40915356_1	IMG	IMG1	Kidney	IMG1_kidney	10	40915356	T	+	17	39.94	[0, 10, 0, 7]	TC	0.59	7	37	[0, 0, 0, 7]	-	0
10:40915357_1	IMG	IMG1	Kidney	IMG1_kidney	10	40915357	T	+	16	41.62	[0, 5, 0, 11]	TC	0.31	8	37	[0, 0, 0, 8]	-	0
10:40915365_1	IMG	IMG1	Kidney	IMG1_kidney	10	40915365	T	+	14	42.29	[0, 3, 0, 11]	TC	0.21	7	37	[0, 0, 0, 7]	-	0
10:40915525_1	IMG	IMG1	Kidney	IMG1_kidney	10	40915525	T	+	10	40.7	[0, 4, 0, 6]	TC	0.4	9	37	[0, 0, 0, 9]	-	0
10:40916001_1	IMG	IMG1	Kidney	IMG1_kidney	10	40916001	T	+	36	42.83	[0, 8, 0, 28]	TC	0.22	9	41.11	[0, 0, 0, 9]	-	0
10:40916002_1	IMG	IMG1	Kidney	IMG1_kidney	10	40916002	T	+	36	41.39	[0, 8, 0, 28]	TC	0.22	10	40.7	[0, 0, 0, 10]	-	0
10:40916003_1	IMG	IMG1	Kidney	IMG1_kidney	10	40916003	T	+	35	43.34	[0, 9, 0, 26]	TC	0.26	10	40.7	[0, 0, 0, 10]	-	0
10:40916004_1	IMG	IMG1	Kidney	IMG1_kidney	10	40916004	T	+	30	44.4	[0, 18, 0, 12]	TC	0.6	8	41.62	[0, 0, 0, 8]	-	0
10:40916038_1	IMG	IMG1	Kidney	IMG1_kidney	10	40916038	T	+	31	44.52	[0, 4, 0, 27]	TC	0.13	9	37	[0, 0, 0, 9]	-	0
10:40916054_1	IMG	IMG1	Kidney	IMG1_kidney	10	40916054	T	+	27	38.78	[0, 9, 0, 18]	TC	0.33	9	37	[0, 0, 0, 9]	-	0
10:41638609_2	IMG	IMG1	Kidney	IMG1_kidney	10	41638609	A	unkonw	10	37	[0, 0, 10, 0]	AG	1	9	41.11	[9, 0, 0, 0]	-	0
10:41639068_2	IMG	IMG1	Kidney	IMG1_kidney	10	41639068	G	unkonw	436	39.8	[436, 0, 0, 0]	GA	1	5	37	[0, 0, 5, 0]	-	0
10:41953382_0	IMG	IMG1	Kidney	IMG1_kidney	10	41953382	T	-	38	37.97	[0, 4, 0, 34]	TC	0.11	10	37	[0, 0, 0, 10]	-	0
10:41953383_0	IMG	IMG1	Kidney	IMG1_kidney	10	41953383	C	-	35	38.06	[4, 31, 0, 0]	CA	0.11	10	37	[0, 10, 0, 0]	-	0
10:42048819_2	IMG	IMG1	Kidney	IMG1_kidney	10	42048819	T	unkonw	28	42.29	[0, 3, 0, 25]	TC	0.11	7	42.29	[0, 0, 0, 7]	-	0
10:51633792_2	IMG	IMG1	Kidney	IMG1_kidney	10	51633792	C	unkonw	12	37	[0, 2, 0, 10]	CT	0.83	8	37	[0, 8, 0, 0]	-	0
10:51634021_0	IMG	IMG1	Kidney	IMG1_kidney	10	51634021	C	-	10	37	[0, 1, 0, 9]	CT	0.9	7	42.29	[0, 7, 0, 0]	-	0
10:51634153_0	IMG	IMG1	Kidney	IMG1_kidney	10	51634153	T	-	16	39.31	[0, 0, 16, 0]	TG	1	9	37	[0, 0, 0, 9]	-	0
10:51634160_0	IMG	IMG1	Kidney	IMG1_kidney	10	51634160	A	-	16	39.31	[0, 0, 16, 0]	AG	1	10	37	[10, 0, 0, 0]	-	0
10:51634165_0	IMG	IMG1	Kidney	IMG1_kidney	10	51634165	G	-	14	39.64	[0, 0, 0, 14]	GT	1	9	41.11	[0, 0, 9, 0]	-	0
10:51634344_0	IMG	IMG1	Kidney	IMG1_kidney	10	51634344	C	-	53	45.15	[0, 0, 0, 53]	CT	1	9	45.22	[0, 9, 0, 0]	-	0
10:51634415_0	IMG	IMG1	Kidney	IMG1_kidney	10	51634415	C	-	47	41.15	[0, 0, 0, 47]	CT	1	10	37	[0, 10, 0, 0]	-	0
10:53360682_2	IMG	IMG1	Kidney	IMG1_kidney	10	53360682	T	unkonw	27	44.78	[0, 3, 0, 24]	TC	0.11	9	45.22	[0, 0, 0, 9]	-	0
10:57759641_2	IMG	IMG1	Kidney	IMG1_kidney	10	57759641	A	unkonw	94	43.83	[74, 0, 20, 0]	AG	0.21	5	37	[5, 0, 0, 0]	-	0
10:57759661_2	IMG	IMG1	Kidney	IMG1_kidney	10	57759661	A	unkonw	82	42.87	[61, 0, 21, 0]	AG	0.26	5	37	[5, 0, 0, 0]	-	0
10:59716706_1	IMG	IMG1	Kidney	IMG1_kidney	10	59716706	T	+	19	37	[19, 0, 0, 0]	TA	1	8	37	[0, 0, 0, 8]	-	0
10:60259129_1	IMG	IMG1	Kidney	IMG1_kidney	10	60259129	G	+	47	37.79	[5, 0, 42, 0]	GA	0.11	10	40.7	[0, 0, 10, 0]	-	0
10:61690791_2	IMG	IMG1	Kidney	IMG1_kidney	10	61690791	T	unkonw	138	37.54	[0, 82, 0, 56]	TC	0.59	8	37	[0, 0, 0, 8]	-	0
10:64626948_2	IMG	IMG1	Kidney	IMG1_kidney	10	64626948	T	unkonw	86	45.88	[0, 25, 0, 61]	TC	0.29	5	44.4	[0, 0, 0, 5]	-	0
10:64626949_2	IMG	IMG1	Kidney	IMG1_kidney	10	64626949	T	unkonw	86	45.98	[0, 21, 0, 65]	TC	0.24	5	44.4	[0, 0, 0, 5]	-	0
10:64627026_2	IMG	IMG1	Kidney	IMG1_kidney	10	64627026	T	unkonw	110	40.02	[0, 23, 0, 87]	TC	0.21	5	37	[0, 0, 0, 5]	-	0
10:66169807_0	IMG	IMG1	Kidney	IMG1_kidney	10	66169807	G	-	43	37.51	[7, 0, 36, 0]	GA	0.16	6	37	[0, 0, 6, 0]	-	0
10:66229009_1	IMG	IMG1	Kidney	IMG1_kidney	10	66229009	A	+	15	56.73	[1, 0, 0, 14]	AT	0.93	12	40.08	[12, 0, 0, 0]	-	0
10:66297668_2	IMG	IMG1	Kidney	IMG1_kidney	10	66297668	C	unkonw	63	44.25	[0, 43, 0, 20]	CT	0.32	6	49.33	[0, 6, 0, 0]	-	0
10:67381668_0	IMG	IMG1	Kidney	IMG1_kidney	10	67381668	T	-	28	47.57	[0, 4, 0, 24]	TC	0.14	9	41.11	[0, 0, 0, 9]	-	0
10:67381670_0	IMG	IMG1	Kidney	IMG1_kidney	10	67381670	T	-	31	46.55	[0, 10, 0, 21]	TC	0.32	10	40.7	[0, 0, 0, 10]	-	0
10:67381688_0	IMG	IMG1	Kidney	IMG1_kidney	10	67381688	T	-	34	47.53	[0, 9, 0, 25]	TC	0.26	11	37	[0, 0, 0, 11]	-	0
10:67381702_0	IMG	IMG1	Kidney	IMG1_kidney	10	67381702	T	-	37	44.68	[0, 6, 0, 31]	TC	0.16	12	37	[0, 0, 0, 12]	-	0
10:67381734_0	IMG	IMG1	Kidney	IMG1_kidney	10	67381734	T	-	29	41.69	[0, 7, 0, 22]	TC	0.24	11	37	[0, 0, 0, 11]	-	0
10:67381755_0	IMG	IMG1	Kidney	IMG1_kidney	10	67381755	T	-	31	38.19	[0, 8, 0, 23]	TC	0.26	8	37	[0, 0, 0, 8]	-	0
10:67381757_0	IMG	IMG1	Kidney	IMG1_kidney	10	67381757	T	-	29	38.28	[0, 5, 0, 24]	TC	0.17	10	37	[0, 0, 0, 10]	-	0
10:67381821_0	IMG	IMG1	Kidney	IMG1_kidney	10	67381821	T	-	32	41.62	[0, 5, 0, 27]	TC	0.16	7	37	[0, 0, 0, 7]	-	0
10:75310000_2	IMG	IMG1	Kidney	IMG1_kidney	10	75310000	T	unkonw	25	41.44	[13, 0, 0, 12]	TA	0.52	7	37	[0, 0, 0, 7]	-	0
10:79554261_0	IMG	IMG1	Kidney	IMG1_kidney	10	79554261	A	-	90	40.29	[36, 0, 54, 0]	AG	0.6	6	37	[6, 0, 0, 0]	-	0
10:79606940_1	IMG	IMG1	Kidney	IMG1_kidney	10	79606940	A	+	70	40.17	[0, 0, 70, 0]	AG	1	6	37	[6, 0, 0, 0]	-	0
10:79852470_2	IMG	IMG1	Kidney	IMG1_kidney	10	79852470	G	unkonw	44	38.45	[8, 0, 36, 0]	GA	0.18	6	36.83	[0, 0, 6, 0]	-	0
10:80412184_1	IMG	IMG1	Kidney	IMG1_kidney	10	80412184	A	+	50	42.16	[31, 0, 19, 0]	AG	0.38	7	37	[7, 0, 0, 0]	-	0
10:80412185_1	IMG	IMG1	Kidney	IMG1_kidney	10	80412185	A	+	51	43.53	[40, 0, 11, 0]	AG	0.22	7	37	[7, 0, 0, 0]	-	0
10:80412424_1	IMG	IMG1	Kidney	IMG1_kidney	10	80412424	A	+	46	45.85	[40, 0, 6, 0]	AG	0.13	8	41.62	[8, 0, 0, 0]	-	0
10:91188114_1	IMG	IMG1	Kidney	IMG1_kidney	10	91188114	A	+	24	38.54	[12, 0, 12, 0]	AG	0.5	5	37	[5, 0, 0, 0]	-	0
10:91188157_1	IMG	IMG1	Kidney	IMG1_kidney	10	91188157	A	+	19	48.68	[14, 0, 5, 0]	AG	0.26	7	37	[7, 0, 0, 0]	-	0
10:91204315_1	IMG	IMG1	Kidney	IMG1_kidney	10	91204315	A	+	76	39.92	[15, 0, 61, 0]	AG	0.8	11	39.27	[11, 0, 0, 0]	-	0
10:91206118_1	IMG	IMG1	Kidney	IMG1_kidney	10	91206118	A	+	128	41.24	[112, 0, 16, 0]	AG	0.12	11	43.73	[11, 0, 0, 0]	-	0
10:91206130_1	IMG	IMG1	Kidney	IMG1_kidney	10	91206130	A	+	115	44.4	[87, 0, 28, 0]	AG	0.24	11	42.64	[11, 0, 0, 0]	-	0
10:91206134_1	IMG	IMG1	Kidney	IMG1_kidney	10	91206134	A	+	118	43.76	[61, 1, 56, 0]	AG	0.48	12	42.17	[12, 0, 0, 0]	-	0
10:91206136_1	IMG	IMG1	Kidney	IMG1_kidney	10	91206136	A	+	123	43.72	[75, 0, 48, 0]	AG	0.39	12	40.08	[12, 0, 0, 0]	-	0
10:91206152_1	IMG	IMG1	Kidney	IMG1_kidney	10	91206152	A	+	118	46.73	[98, 0, 20, 0]	AG	0.17	13	39.85	[13, 0, 0, 0]	-	0
10:91206153_1	IMG	IMG1	Kidney	IMG1_kidney	10	91206153	A	+	114	47.28	[62, 0, 52, 0]	AG	0.46	13	39.85	[13, 0, 0, 0]	-	0
10:91206159_1	IMG	IMG1	Kidney	IMG1_kidney	10	91206159	A	+	125	47.66	[111, 0, 14, 0]	AG	0.11	14	39.64	[14, 0, 0, 0]	-	0
10:91206627_1	IMG	IMG1	Kidney	IMG1_kidney	10	91206627	A	+	82	40.01	[71, 0, 11, 0]	AG	0.13	10	44.4	[10, 0, 0, 0]	-	0
10:91206656_1	IMG	IMG1	Kidney	IMG1_kidney	10	91206656	A	+	79	39.66	[67, 0, 12, 0]	AG	0.15	8	41.62	[8, 0, 0, 0]	-	0
10:91206662_1	IMG	IMG1	Kidney	IMG1_kidney	10	91206662	A	+	84	40.52	[55, 0, 29, 0]	AG	0.35	9	37	[9, 0, 0, 0]	-	0
10:91808730_0	IMG	IMG1	Kidney	IMG1_kidney	10	91808730	G	-	16	37	[16, 0, 0, 0]	GA	1	8	37	[0, 0, 8, 0]	-	0
10:91808770_0	IMG	IMG1	Kidney	IMG1_kidney	10	91808770	A	-	26	37	[0, 0, 26, 0]	AG	1	10	37	[10, 0, 0, 0]	-	0
10:91808783_0	IMG	IMG1	Kidney	IMG1_kidney	10	91808783	A	-	28	37	[0, 0, 28, 0]	AG	1	12	37	[12, 0, 0, 0]	-	0
10:91808860_0	IMG	IMG1	Kidney	IMG1_kidney	10	91808860	G	-	62	37.6	[62, 0, 0, 0]	GA	1	9	37	[0, 0, 9, 0]	-	0
10:91808943_0	IMG	IMG1	Kidney	IMG1_kidney	10	91808943	T	-	86	41.3	[0, 0, 86, 0]	TG	1	11	37	[0, 0, 0, 11]	-	0
10:94457443_1	IMG	IMG1	Kidney	IMG1_kidney	10	94457443	G	+	47	41.43	[7, 0, 40, 0]	GA	0.15	7	37	[0, 0, 7, 0]	-	0
10:96224137_2	IMG	IMG1	Kidney	IMG1_kidney	10	96224137	A	unkonw	21	39.95	[10, 0, 11, 0]	AG	0.52	8	37	[8, 0, 0, 0]	-	0
10:96228736_2	IMG	IMG1	Kidney	IMG1_kidney	10	96228736	A	unkonw	16	37	[12, 0, 4, 0]	AG	0.25	7	42.29	[7, 0, 0, 0]	-	0
10:96532376_1	IMG	IMG1	Kidney	IMG1_kidney	10	96532376	G	+	25	37	[24, 0, 1, 0]	GA	0.96	7	38.57	[0, 0, 7, 0]	-	0
11:1551320_0	IMG	IMG1	Kidney	IMG1_kidney	11	1551320	T	-	447	39.07	[0, 447, 0, 0]	TC	1	10	37	[0, 0, 0, 10]	-	0
11:1551321_0	IMG	IMG1	Kidney	IMG1_kidney	11	1551321	A	-	441	39.02	[0, 0, 0, 441]	AT	1	10	37	[10, 0, 0, 0]	-	0
11:1912842_2	IMG	IMG1	Kidney	IMG1_kidney	11	1912842	A	unkonw	10	43.2	[5, 0, 5, 0]	AG	0.5	16	38.56	[16, 0, 0, 0]	-	0
11:2504756_2	IMG	IMG1	Kidney	IMG1_kidney	11	2504756	T	unkonw	22	42.05	[0, 3, 0, 19]	TC	0.14	6	37	[0, 0, 0, 6]	-	0
11:2507534_2	IMG	IMG1	Kidney	IMG1_kidney	11	2507534	T	unkonw	11	43.73	[0, 4, 0, 7]	TC	0.36	11	40.36	[0, 0, 0, 11]	-	0
11:2507539_2	IMG	IMG1	Kidney	IMG1_kidney	11	2507539	T	unkonw	11	43.73	[0, 4, 0, 7]	TC	0.36	9	41.11	[0, 0, 0, 9]	-	0
11:5908200_1	IMG	IMG1	Kidney	IMG1_kidney	11	5908200	T	+	25	37	[22, 0, 0, 3]	TA	0.88	5	37	[0, 0, 0, 5]	-	0
11:5941901_0	IMG	IMG1	Kidney	IMG1_kidney	11	5941901	C	-	32	40.47	[0, 17, 0, 15]	CT	0.47	6	43.17	[0, 6, 0, 0]	-	0
11:8929376_2	IMG	IMG1	Kidney	IMG1_kidney	11	8929376	A	unkonw	13	41.77	[5, 0, 8, 0]	AG	0.62	6	37	[6, 0, 0, 0]	-	0
11:11940821_1	IMG	IMG1	Kidney	IMG1_kidney	11	11940821	A	+	14	39.64	[0, 0, 14, 0]	AG	1	11	40.36	[11, 0, 0, 0]	-	0
11:13263945_2	IMG	IMG1	Kidney	IMG1_kidney	11	13263945	A	unkonw	29	47.21	[25, 0, 4, 0]	AG	0.14	5	37	[5, 0, 0, 0]	-	0
11:13264028_2	IMG	IMG1	Kidney	IMG1_kidney	11	13264028	A	unkonw	26	42.23	[22, 0, 4, 0]	AG	0.15	9	45.22	[9, 0, 0, 0]	-	0
11:13264726_2	IMG	IMG1	Kidney	IMG1_kidney	11	13264726	A	unkonw	26	44.96	[23, 0, 3, 0]	AG	0.12	12	37	[12, 0, 0, 0]	-	0
11:13264869_2	IMG	IMG1	Kidney	IMG1_kidney	11	13264869	A	unkonw	14	47.57	[10, 0, 4, 0]	AG	0.29	7	42.29	[7, 0, 0, 0]	-	0
11:13853341_1	IMG	IMG1	Kidney	IMG1_kidney	11	13853341	C	+	120	42.85	[0, 73, 47, 0]	CG	0.39	7	37	[0, 7, 0, 0]	-	0
11:13853597_1	IMG	IMG1	Kidney	IMG1_kidney	11	13853597	A	+	61	42.26	[0, 0, 61, 0]	AG	1	9	37	[9, 0, 0, 0]	-	0
11:19419136_2	IMG	IMG1	Kidney	IMG1_kidney	11	19419136	T	unkonw	43	39.58	[0, 5, 0, 38]	TC	0.12	8	41.62	[0, 0, 0, 8]	-	0
11:19419577_2	IMG	IMG1	Kidney	IMG1_kidney	11	19419577	T	unkonw	20	44.4	[0, 11, 0, 9]	TC	0.55	7	37	[0, 0, 0, 7]	-	0
11:19421780_2	IMG	IMG1	Kidney	IMG1_kidney	11	19421780	T	unkonw	21	40.52	[0, 7, 0, 14]	TC	0.33	10	44.4	[0, 0, 0, 10]	-	0
11:19421788_2	IMG	IMG1	Kidney	IMG1_kidney	11	19421788	T	unkonw	22	40.36	[0, 9, 0, 13]	TC	0.41	9	45.22	[0, 0, 0, 9]	-	0
11:19421818_2	IMG	IMG1	Kidney	IMG1_kidney	11	19421818	T	unkonw	19	45.37	[0, 17, 0, 2]	TC	0.89	6	43.17	[0, 0, 0, 6]	-	0
11:19421821_2	IMG	IMG1	Kidney	IMG1_kidney	11	19421821	T	unkonw	20	49.35	[0, 3, 0, 17]	TC	0.15	10	40.7	[0, 0, 0, 10]	-	0
11:19421834_2	IMG	IMG1	Kidney	IMG1_kidney	11	19421834	T	unkonw	20	45.65	[0, 14, 0, 6]	TC	0.7	9	41.11	[0, 0, 0, 9]	-	0
11:19421852_2	IMG	IMG1	Kidney	IMG1_kidney	11	19421852	T	unkonw	21	44.05	[0, 14, 0, 7]	TC	0.67	11	37	[0, 0, 0, 11]	-	0
11:19421860_2	IMG	IMG1	Kidney	IMG1_kidney	11	19421860	T	unkonw	22	42.05	[0, 19, 1, 2]	TC	0.9	12	40.08	[0, 0, 0, 12]	-	0
11:20776547_0	IMG	IMG1	Kidney	IMG1_kidney	11	20776547	T	-	40	37	[40, 0, 0, 0]	TA	1	8	44.75	[0, 0, 0, 8]	-	0
11:20776548_0	IMG	IMG1	Kidney	IMG1_kidney	11	20776548	A	-	39	37	[0, 0, 39, 0]	AG	1	6	49.33	[6, 0, 0, 0]	-	0
11:20776551_0	IMG	IMG1	Kidney	IMG1_kidney	11	20776551	C	-	39	37	[0, 0, 39, 0]	CG	1	8	46.25	[0, 8, 0, 0]	-	0
11:29906483_0	IMG	IMG1	Kidney	IMG1_kidney	11	29906483	C	-	10	37	[0, 0, 10, 0]	CG	1	7	37	[0, 7, 0, 0]	-	0
11:36162752_2	IMG	IMG1	Kidney	IMG1_kidney	11	36162752	T	unkonw	25	43.36	[0, 17, 0, 8]	TC	0.68	9	37	[0, 0, 0, 9]	-	0
11:36162753_2	IMG	IMG1	Kidney	IMG1_kidney	11	36162753	T	unkonw	25	43.92	[0, 4, 0, 21]	TC	0.16	8	37	[0, 0, 0, 8]	-	0
11:36356137_2	IMG	IMG1	Kidney	IMG1_kidney	11	36356137	A	unkonw	29	38.28	[0, 29, 0, 0]	AC	1	10	40.7	[10, 0, 0, 0]	-	0
11:38112392_2	IMG	IMG1	Kidney	IMG1_kidney	11	38112392	C	unkonw	23	37	[0, 12, 0, 11]	CT	0.48	7	52.86	[0, 7, 0, 0]	-	0
11:43119645_1	IMG	IMG1	Kidney	IMG1_kidney	11	43119645	A	+	19	37	[0, 0, 19, 0]	AG	1	5	37	[5, 0, 0, 0]	-	0
11:43119688_1	IMG	IMG1	Kidney	IMG1_kidney	11	43119688	G	+	17	39.18	[17, 0, 0, 0]	GA	1	9	45.22	[0, 0, 9, 0]	-	0
11:43119701_1	IMG	IMG1	Kidney	IMG1_kidney	11	43119701	G	+	18	39.06	[18, 0, 0, 0]	GA	1	9	41.11	[0, 0, 9, 0]	-	0
11:43390986_2	IMG	IMG1	Kidney	IMG1_kidney	11	43390986	T	unkonw	79	46.06	[0, 8, 0, 71]	TC	0.1	8	46.25	[0, 0, 0, 8]	-	0
11:43390987_2	IMG	IMG1	Kidney	IMG1_kidney	11	43390987	C	unkonw	66	46.55	[0, 57, 0, 9]	CT	0.14	6	49.33	[0, 6, 0, 0]	-	0
11:44193464_1	IMG	IMG1	Kidney	IMG1_kidney	11	44193464	G	+	35	41.86	[0, 7, 28, 0]	GC	0.2	10	37	[0, 0, 10, 0]	-	0
11:44193474_1	IMG	IMG1	Kidney	IMG1_kidney	11	44193474	G	+	33	42.15	[10, 0, 23, 0]	GA	0.3	7	37	[0, 0, 7, 0]	-	0
11:47476465_0	IMG	IMG1	Kidney	IMG1_kidney	11	47476465	A	-	13	37	[7, 0, 6, 0]	AG	0.46	14	37	[14, 0, 0, 0]	-	0
11:48410984_1	IMG	IMG1	Kidney	IMG1_kidney	11	48410984	T	+	44	40.36	[0, 19, 0, 25]	TC	0.43	6	37	[0, 0, 0, 6]	-	0
11:61416241_0	IMG	IMG1	Kidney	IMG1_kidney	11	61416241	A	-	21	45.81	[15, 0, 6, 0]	AG	0.29	14	42.29	[14, 0, 0, 0]	-	0
11:61416334_0	IMG	IMG1	Kidney	IMG1_kidney	11	61416334	A	-	28	45.32	[19, 0, 9, 0]	AG	0.32	10	37	[10, 0, 0, 0]	-	0
11:61416356_0	IMG	IMG1	Kidney	IMG1_kidney	11	61416356	A	-	30	46.07	[16, 0, 14, 0]	AG	0.47	11	40.36	[11, 0, 0, 0]	-	0
11:61416357_0	IMG	IMG1	Kidney	IMG1_kidney	11	61416357	A	-	28	45.79	[16, 0, 12, 0]	AG	0.43	11	40.36	[11, 0, 0, 0]	-	0
11:61416358_0	IMG	IMG1	Kidney	IMG1_kidney	11	61416358	A	-	28	47.57	[22, 0, 6, 0]	AG	0.21	11	40.36	[11, 0, 0, 0]	-	0
11:61416551_0	IMG	IMG1	Kidney	IMG1_kidney	11	61416551	A	-	19	37	[5, 0, 14, 0]	AG	0.74	10	37	[10, 0, 0, 0]	-	0
11:61416552_0	IMG	IMG1	Kidney	IMG1_kidney	11	61416552	A	-	20	37	[9, 0, 11, 0]	AG	0.55	10	37	[10, 0, 0, 0]	-	0
11:61416587_0	IMG	IMG1	Kidney	IMG1_kidney	11	61416587	A	-	21	37	[9, 0, 12, 0]	AG	0.57	11	43.73	[11, 0, 0, 0]	-	0
11:61416683_0	IMG	IMG1	Kidney	IMG1_kidney	11	61416683	A	-	19	48.68	[16, 0, 3, 0]	AG	0.16	11	37	[11, 0, 0, 0]	-	0
11:61416698_0	IMG	IMG1	Kidney	IMG1_kidney	11	61416698	A	-	20	40.7	[16, 0, 4, 0]	AG	0.2	10	37	[10, 0, 0, 0]	-	0
11:61417045_0	IMG	IMG1	Kidney	IMG1_kidney	11	61417045	A	-	18	43.17	[10, 0, 8, 0]	AG	0.44	7	37	[7, 0, 0, 0]	-	0
11:61417054_0	IMG	IMG1	Kidney	IMG1_kidney	11	61417054	A	-	21	41.05	[15, 0, 6, 0]	AG	0.29	7	37	[7, 0, 0, 0]	-	0
11:61417092_0	IMG	IMG1	Kidney	IMG1_kidney	11	61417092	A	-	19	40.89	[16, 0, 3, 0]	AG	0.16	8	41.62	[8, 0, 0, 0]	-	0
11:61417147_0	IMG	IMG1	Kidney	IMG1_kidney	11	61417147	A	-	14	49.36	[10, 0, 4, 0]	AG	0.29	8	41.62	[8, 0, 0, 0]	-	0
11:61417370_0	IMG	IMG1	Kidney	IMG1_kidney	11	61417370	A	-	11	43.73	[6, 0, 5, 0]	AG	0.45	12	43.17	[12, 0, 0, 0]	-	0
11:61417386_0	IMG	IMG1	Kidney	IMG1_kidney	11	61417386	A	-	15	36.93	[8, 0, 7, 0]	AG	0.47	10	51.8	[10, 0, 0, 0]	-	0
11:61417494_0	IMG	IMG1	Kidney	IMG1_kidney	11	61417494	A	-	18	43.17	[13, 0, 5, 0]	AG	0.28	12	43.17	[12, 0, 0, 0]	-	0
11:61417495_0	IMG	IMG1	Kidney	IMG1_kidney	11	61417495	A	-	16	43.94	[7, 0, 9, 0]	AG	0.56	13	42.69	[13, 0, 0, 0]	-	0
11:61417499_0	IMG	IMG1	Kidney	IMG1_kidney	11	61417499	A	-	16	43.94	[12, 0, 4, 0]	AG	0.25	13	42.69	[13, 0, 0, 0]	-	0
11:61417501_0	IMG	IMG1	Kidney	IMG1_kidney	11	61417501	A	-	15	44.4	[4, 0, 11, 0]	AG	0.73	13	42.69	[13, 0, 0, 0]	-	0
11:61417508_0	IMG	IMG1	Kidney	IMG1_kidney	11	61417508	A	-	15	42.67	[9, 0, 6, 0]	AG	0.4	12	40.08	[12, 0, 0, 0]	-	0
11:61417545_0	IMG	IMG1	Kidney	IMG1_kidney	11	61417545	A	-	17	43.53	[11, 0, 6, 0]	AG	0.35	6	37	[6, 0, 0, 0]	-	0
11:61418446_0	IMG	IMG1	Kidney	IMG1_kidney	11	61418446	A	-	14	42.29	[10, 0, 4, 0]	AG	0.29	16	39.31	[16, 0, 0, 0]	-	0
11:61418700_0	IMG	IMG1	Kidney	IMG1_kidney	11	61418700	A	-	10	44.4	[2, 0, 8, 0]	AG	0.8	12	37	[12, 0, 0, 0]	-	0
11:61418769_0	IMG	IMG1	Kidney	IMG1_kidney	11	61418769	A	-	11	40.36	[7, 0, 4, 0]	AG	0.36	9	45.22	[9, 0, 0, 0]	-	0
11:61418796_0	IMG	IMG1	Kidney	IMG1_kidney	11	61418796	A	-	12	42.17	[8, 0, 4, 0]	AG	0.33	8	41.62	[8, 0, 0, 0]	-	0
11:61419011_0	IMG	IMG1	Kidney	IMG1_kidney	11	61419011	A	-	14	39.64	[3, 0, 11, 0]	AG	0.79	5	37	[5, 0, 0, 0]	-	0
11:62223059_1	IMG	IMG1	Kidney	IMG1_kidney	11	62223059	A	+	15	41.93	[0, 0, 15, 0]	AG	1	5	51.6	[5, 0, 0, 0]	-	0
11:63410130_2	IMG	IMG1	Kidney	IMG1_kidney	11	63410130	C	unkonw	35	41.23	[0, 31, 0, 4]	CT	0.11	5	37	[0, 5, 0, 0]	-	0
11:67918941_1	IMG	IMG1	Kidney	IMG1_kidney	11	67918941	G	+	29	37	[5, 0, 24, 0]	GA	0.17	7	37	[0, 0, 7, 0]	-	0
11:69351741_2	IMG	IMG1	Kidney	IMG1_kidney	11	69351741	G	unkonw	18	41.72	[3, 0, 15, 0]	GA	0.17	7	37	[0, 0, 7, 0]	-	0
11:71767342_2	IMG	IMG1	Kidney	IMG1_kidney	11	71767342	A	unkonw	12	39.08	[9, 0, 3, 0]	AG	0.25	13	42.69	[13, 0, 0, 0]	-	0
11:72246374_2	IMG	IMG1	Kidney	IMG1_kidney	11	72246374	T	unkonw	13	45.54	[0, 5, 0, 8]	TC	0.38	7	42.29	[0, 0, 0, 7]	-	0
11:72246403_2	IMG	IMG1	Kidney	IMG1_kidney	11	72246403	T	unkonw	12	40.08	[0, 4, 0, 8]	TC	0.33	8	41.62	[0, 0, 0, 8]	-	0
11:72254269_1	IMG	IMG1	Kidney	IMG1_kidney	11	72254269	T	+	11	40.36	[0, 7, 0, 4]	TC	0.64	9	49.33	[0, 0, 0, 9]	-	0
11:72258145_2	IMG	IMG1	Kidney	IMG1_kidney	11	72258145	T	unkonw	71	39.7	[0, 10, 0, 61]	TC	0.14	9	41.11	[0, 0, 0, 9]	-	0
11:72916828_1	IMG	IMG1	Kidney	IMG1_kidney	11	72916828	T	+	14	43.07	[0, 12, 0, 2]	TC	0.86	6	36.83	[0, 0, 0, 6]	-	0
11:72916833_1	IMG	IMG1	Kidney	IMG1_kidney	11	72916833	A	+	15	44.4	[3, 0, 12, 0]	AG	0.8	6	43.17	[6, 0, 0, 0]	-	0
11:72947586_2	IMG	IMG1	Kidney	IMG1_kidney	11	72947586	T	unkonw	15	41.93	[0, 3, 0, 12]	TC	0.2	18	37	[0, 0, 0, 18]	-	0
11:72947681_2	IMG	IMG1	Kidney	IMG1_kidney	11	72947681	T	unkonw	11	43.73	[0, 4, 0, 7]	TC	0.36	11	40.36	[0, 0, 0, 11]	-	0
11:72947686_2	IMG	IMG1	Kidney	IMG1_kidney	11	72947686	T	unkonw	12	37.92	[0, 3, 0, 9]	TC	0.25	10	40.7	[0, 0, 0, 10]	-	0
11:72947691_2	IMG	IMG1	Kidney	IMG1_kidney	11	72947691	T	unkonw	13	39.85	[0, 7, 0, 6]	TC	0.54	11	40.36	[0, 0, 0, 11]	-	0
11:72947693_2	IMG	IMG1	Kidney	IMG1_kidney	11	72947693	T	unkonw	13	37	[0, 6, 0, 7]	TC	0.46	10	40.7	[0, 0, 0, 10]	-	0
11:72947729_2	IMG	IMG1	Kidney	IMG1_kidney	11	72947729	T	unkonw	15	37	[0, 6, 0, 9]	TC	0.4	9	41.11	[0, 0, 0, 9]	-	0
11:97765445_0	IMG	IMG1	Kidney	IMG1_kidney	11	97765445	C	-	160	45.31	[0, 96, 0, 64]	CT	0.4	8	37	[0, 8, 0, 0]	-	0
11:98442702_2	IMG	IMG1	Kidney	IMG1_kidney	11	98442702	T	unkonw	14	44.93	[0, 3, 0, 11]	TC	0.21	8	37	[0, 0, 0, 8]	-	0
11:98444125_2	IMG	IMG1	Kidney	IMG1_kidney	11	98444125	T	unkonw	23	42.91	[0, 7, 0, 16]	TC	0.3	8	41.62	[0, 0, 0, 8]	-	0
11:98698585_0	IMG	IMG1	Kidney	IMG1_kidney	11	98698585	A	-	16	41.56	[13, 0, 3, 0]	AG	0.19	8	37	[8, 0, 0, 0]	-	0
11:99673151_2	IMG	IMG1	Kidney	IMG1_kidney	11	99673151	G	unkonw	29	40.83	[13, 0, 16, 0]	GA	0.45	5	37	[0, 0, 5, 0]	-	0
11:100288776_1	IMG	IMG1	Kidney	IMG1_kidney	11	100288776	A	+	31	49.74	[23, 0, 8, 0]	AG	0.26	10	40.7	[10, 0, 0, 0]	-	0
11:101085534_2	IMG	IMG1	Kidney	IMG1_kidney	11	101085534	G	unkonw	54	44.7	[10, 0, 44, 0]	GA	0.19	7	37	[0, 0, 7, 0]	-	0
11:102201580_2	IMG	IMG1	Kidney	IMG1_kidney	11	102201580	A	unkonw	11	43.73	[8, 0, 3, 0]	AG	0.27	11	40.36	[11, 0, 0, 0]	-	0
11:102201614_2	IMG	IMG1	Kidney	IMG1_kidney	11	102201614	A	unkonw	18	43.17	[15, 0, 3, 0]	AG	0.17	8	41.62	[8, 0, 0, 0]	-	0
11:102201665_2	IMG	IMG1	Kidney	IMG1_kidney	11	102201665	A	unkonw	24	45.17	[20, 0, 4, 0]	AG	0.17	10	40.7	[10, 0, 0, 0]	-	0
11:102201707_2	IMG	IMG1	Kidney	IMG1_kidney	11	102201707	A	unkonw	24	44.71	[18, 0, 6, 0]	AG	0.25	7	42.29	[7, 0, 0, 0]	-	0
11:102204606_2	IMG	IMG1	Kidney	IMG1_kidney	11	102204606	A	unkonw	27	39.74	[24, 0, 3, 0]	AG	0.11	5	37	[5, 0, 0, 0]	-	0
11:102204721_2	IMG	IMG1	Kidney	IMG1_kidney	11	102204721	A	unkonw	28	39.64	[25, 0, 3, 0]	AG	0.11	6	37	[6, 0, 0, 0]	-	0
11:102503326_1	IMG	IMG1	Kidney	IMG1_kidney	11	102503326	C	+	42	37.88	[0, 26, 0, 16]	CT	0.38	7	37	[0, 7, 0, 0]	-	0
11:102624397_2	IMG	IMG1	Kidney	IMG1_kidney	11	102624397	C	unkonw	12	40.08	[0, 9, 0, 3]	CT	0.25	12	40.08	[0, 12, 0, 0]	-	0
11:102864381_0	IMG	IMG1	Kidney	IMG1_kidney	11	102864381	C	-	12	37	[3, 9, 0, 0]	CA	0.25	9	37	[0, 9, 0, 0]	-	0
11:106114863_2	IMG	IMG1	Kidney	IMG1_kidney	11	106114863	G	unkonw	11	37	[10, 0, 1, 0]	GA	0.91	7	47.57	[0, 0, 7, 0]	-	0
12:8213518_0	IMG	IMG1	Kidney	IMG1_kidney	12	8213518	C	-	57	42.63	[0, 4, 53, 0]	CG	0.93	7	37	[0, 7, 0, 0]	-	0
12:8213762_2	IMG	IMG1	Kidney	IMG1_kidney	12	8213762	A	unkonw	52	38.13	[0, 0, 0, 52]	AT	1	10	48.1	[10, 0, 0, 0]	-	0
12:8214185_2	IMG	IMG1	Kidney	IMG1_kidney	12	8214185	C	unkonw	27	37	[25, 2, 0, 0]	CA	0.93	5	37	[0, 5, 0, 0]	-	0
12:8214204_2	IMG	IMG1	Kidney	IMG1_kidney	12	8214204	C	unkonw	21	37	[0, 1, 0, 20]	CT	0.95	5	44.4	[0, 5, 0, 0]	-	0
12:8214791_2	IMG	IMG1	Kidney	IMG1_kidney	12	8214791	A	unkonw	38	37	[3, 0, 35, 0]	AG	0.92	6	37	[6, 0, 0, 0]	-	0
12:8214917_2	IMG	IMG1	Kidney	IMG1_kidney	12	8214917	C	unkonw	77	38.09	[0, 0, 0, 77]	CT	1	8	37	[0, 8, 0, 0]	-	0
12:9077633_2	IMG	IMG1	Kidney	IMG1_kidney	12	9077633	A	unkonw	25	43.92	[22, 0, 3, 0]	AG	0.12	7	47.57	[7, 0, 0, 0]	-	0
12:9077788_2	IMG	IMG1	Kidney	IMG1_kidney	12	9077788	A	unkonw	17	41.35	[12, 0, 5, 0]	AG	0.29	8	46.25	[8, 0, 0, 0]	-	0
12:9118710_2	IMG	IMG1	Kidney	IMG1_kidney	12	9118710	A	unkonw	12	40.08	[9, 0, 3, 0]	AG	0.25	8	46.25	[8, 0, 0, 0]	-	0
12:9124372_2	IMG	IMG1	Kidney	IMG1_kidney	12	9124372	A	unkonw	31	48.55	[27, 0, 4, 0]	AG	0.13	9	37	[9, 0, 0, 0]	-	0
12:9124395_2	IMG	IMG1	Kidney	IMG1_kidney	12	9124395	A	unkonw	31	45.35	[21, 0, 10, 0]	AG	0.32	11	37	[11, 0, 0, 0]	-	0
12:11234169_0	IMG	IMG1	Kidney	IMG1_kidney	12	11234169	T	-	102	45.58	[0, 0, 37, 65]	TG	0.36	7	47.57	[0, 0, 0, 7]	-	0
12:13305517_1	IMG	IMG1	Kidney	IMG1_kidney	12	13305517	T	+	15	41.93	[0, 4, 0, 11]	TC	0.27	12	43.17	[0, 0, 0, 12]	-	0
12:13305548_1	IMG	IMG1	Kidney	IMG1_kidney	12	13305548	T	+	19	48.68	[0, 4, 0, 15]	TC	0.21	10	44.4	[0, 0, 0, 10]	-	0
12:13306009_1	IMG	IMG1	Kidney	IMG1_kidney	12	13306009	T	+	26	42.23	[0, 11, 0, 15]	TC	0.42	6	43.17	[0, 0, 0, 6]	-	0
12:13306024_1	IMG	IMG1	Kidney	IMG1_kidney	12	13306024	T	+	18	41.11	[0, 8, 0, 10]	TC	0.44	6	37	[0, 0, 0, 6]	-	0
12:39162218_1	IMG	IMG1	Kidney	IMG1_kidney	12	39162218	T	+	71	37.52	[0, 71, 0, 0]	TC	1	10	44.4	[0, 0, 0, 10]	-	0
12:39162275_1	IMG	IMG1	Kidney	IMG1_kidney	12	39162275	A	+	78	38.42	[0, 0, 78, 0]	AG	1	6	43.17	[6, 0, 0, 0]	-	0
12:55250346_1	IMG	IMG1	Kidney	IMG1_kidney	12	55250346	G	+	87	37	[0, 0, 1, 86]	GT	0.99	8	37	[0, 0, 8, 0]	-	0
12:59974916_2	IMG	IMG1	Kidney	IMG1_kidney	12	59974916	G	unkonw	13	39.85	[13, 0, 0, 0]	GA	1	5	37	[0, 0, 5, 0]	-	0
12:63378047_1	IMG	IMG1	Kidney	IMG1_kidney	12	63378047	A	+	19	38.95	[14, 0, 5, 0]	AG	0.26	11	37	[11, 0, 0, 0]	-	0
12:63378057_1	IMG	IMG1	Kidney	IMG1_kidney	12	63378057	A	+	20	40.7	[17, 0, 3, 0]	AG	0.15	12	37	[12, 0, 0, 0]	-	0
12:63378067_1	IMG	IMG1	Kidney	IMG1_kidney	12	63378067	A	+	17	39.18	[9, 0, 8, 0]	AG	0.47	11	38	[11, 0, 0, 0]	-	0
12:68318406_1	IMG	IMG1	Kidney	IMG1_kidney	12	68318406	C	+	53	39.09	[0, 38, 0, 15]	CT	0.28	6	43.17	[0, 6, 0, 0]	-	0
12:70935583_0	IMG	IMG1	Kidney	IMG1_kidney	12	70935583	A	-	31	40.58	[13, 0, 18, 0]	AG	0.58	9	37	[9, 0, 0, 0]	-	0
12:70969787_2	IMG	IMG1	Kidney	IMG1_kidney	12	70969787	A	unkonw	29	44.66	[0, 0, 29, 0]	AG	1	8	37	[8, 0, 0, 0]	-	0
12:72455280_2	IMG	IMG1	Kidney	IMG1_kidney	12	72455280	T	unkonw	23	50.96	[0, 15, 0, 8]	TC	0.65	10	40.7	[0, 0, 0, 10]	-	0
12:72455306_2	IMG	IMG1	Kidney	IMG1_kidney	12	72455306	T	unkonw	28	40.11	[0, 3, 0, 25]	TC	0.11	13	42.69	[0, 0, 0, 13]	-	0
12:72456187_2	IMG	IMG1	Kidney	IMG1_kidney	12	72456187	T	unkonw	29	47.21	[0, 3, 0, 26]	TC	0.1	8	37	[0, 0, 0, 8]	-	0
12:72456196_2	IMG	IMG1	Kidney	IMG1_kidney	12	72456196	T	unkonw	30	44.4	[0, 10, 0, 20]	TC	0.33	8	37	[0, 0, 0, 8]	-	0
12:72456245_2	IMG	IMG1	Kidney	IMG1_kidney	12	72456245	T	unkonw	31	46.52	[0, 9, 0, 22]	TC	0.29	7	40.57	[0, 0, 0, 7]	-	0
12:72456259_2	IMG	IMG1	Kidney	IMG1_kidney	12	72456259	T	unkonw	31	43.77	[0, 4, 0, 27]	TC	0.13	7	37	[0, 0, 0, 7]	-	0
12:72456260_2	IMG	IMG1	Kidney	IMG1_kidney	12	72456260	T	unkonw	31	44.16	[0, 21, 0, 10]	TC	0.68	9	37	[0, 0, 0, 9]	-	0
12:72456274_2	IMG	IMG1	Kidney	IMG1_kidney	12	72456274	T	unkonw	32	46.25	[0, 4, 0, 28]	TC	0.12	9	37	[0, 0, 0, 9]	-	0
12:72456291_2	IMG	IMG1	Kidney	IMG1_kidney	12	72456291	T	unkonw	34	45.71	[0, 5, 0, 29]	TC	0.15	7	42.29	[0, 0, 0, 7]	-	0
13:7220871_0	IMG	IMG1	Kidney	IMG1_kidney	13	7220871	C	-	2749	41.56	[0, 0, 0, 2749]	CT	1	18	37	[0, 18, 0, 0]	-	0
13:17097076_2	IMG	IMG1	Kidney	IMG1_kidney	13	17097076	T	unkonw	159	42.51	[48, 0, 0, 111]	TA	0.3	9	41.11	[0, 0, 0, 9]	-	0
13:17286603_1	IMG	IMG1	Kidney	IMG1_kidney	13	17286603	G	+	34	37	[7, 0, 27, 0]	GA	0.21	6	43.17	[0, 0, 6, 0]	-	0
13:17286604_1	IMG	IMG1	Kidney	IMG1_kidney	13	17286604	A	+	33	37	[27, 6, 0, 0]	AC	0.18	7	42.29	[7, 0, 0, 0]	-	0
13:17286605_1	IMG	IMG1	Kidney	IMG1_kidney	13	17286605	C	+	32	37	[0, 26, 0, 6]	CT	0.19	6	43.17	[0, 6, 0, 0]	-	0
13:17290201_1	IMG	IMG1	Kidney	IMG1_kidney	13	17290201	A	+	43	37	[1, 42, 0, 0]	AC	0.98	12	43.17	[12, 0, 0, 0]	-	0
13:17290203_1	IMG	IMG1	Kidney	IMG1_kidney	13	17290203	T	+	43	37	[0, 0, 42, 1]	TG	0.98	10	44.4	[0, 0, 0, 10]	-	0
13:17290399_1	IMG	IMG1	Kidney	IMG1_kidney	13	17290399	A	+	38	37	[2, 1, 35, 0]	AG	0.95	9	37	[9, 0, 0, 0]	-	0
13:17290404_1	IMG	IMG1	Kidney	IMG1_kidney	13	17290404	A	+	35	37	[2, 0, 33, 0]	AG	0.94	9	37	[9, 0, 0, 0]	-	0
13:17290450_1	IMG	IMG1	Kidney	IMG1_kidney	13	17290450	A	+	43	43.02	[3, 0, 40, 0]	AG	0.93	7	37	[7, 0, 0, 0]	-	0
13:17290778_1	IMG	IMG1	Kidney	IMG1_kidney	13	17290778	G	+	11	37	[9, 0, 2, 0]	GA	0.82	10	40.7	[0, 0, 10, 0]	-	0
13:17290867_1	IMG	IMG1	Kidney	IMG1_kidney	13	17290867	G	+	156	38.9	[0, 0, 3, 153]	GT	0.98	9	41.11	[0, 0, 9, 0]	-	0
13:17517673_0	IMG	IMG1	Kidney	IMG1_kidney	13	17517673	A	-	10	44.4	[3, 0, 7, 0]	AG	0.7	10	44.4	[10, 0, 0, 0]	-	0
13:17517863_0	IMG	IMG1	Kidney	IMG1_kidney	13	17517863	A	-	15	37	[11, 0, 4, 0]	AG	0.27	7	42.29	[7, 0, 0, 0]	-	0
13:17517876_0	IMG	IMG1	Kidney	IMG1_kidney	13	17517876	A	-	14	37	[7, 0, 7, 0]	AG	0.5	6	37	[6, 0, 0, 0]	-	0
13:17517878_0	IMG	IMG1	Kidney	IMG1_kidney	13	17517878	A	-	13	37	[10, 0, 3, 0]	AG	0.23	6	37	[6, 0, 0, 0]	-	0
13:17517881_0	IMG	IMG1	Kidney	IMG1_kidney	13	17517881	A	-	14	37	[7, 0, 7, 0]	AG	0.5	5	37	[5, 0, 0, 0]	-	0
13:17789739_2	IMG	IMG1	Kidney	IMG1_kidney	13	17789739	T	unkonw	60	37	[0, 60, 0, 0]	TC	1	6	37	[0, 0, 0, 6]	-	0
13:17789782_2	IMG	IMG1	Kidney	IMG1_kidney	13	17789782	T	unkonw	67	37	[0, 67, 0, 0]	TC	1	8	41.62	[0, 0, 0, 8]	-	0
13:17789841_2	IMG	IMG1	Kidney	IMG1_kidney	13	17789841	C	unkonw	66	37	[0, 0, 66, 0]	CG	1	5	37	[0, 5, 0, 0]	-	0
13:19727552_1	IMG	IMG1	Kidney	IMG1_kidney	13	19727552	G	+	35	41.94	[19, 0, 16, 0]	GA	0.54	7	37	[0, 0, 7, 0]	-	0
13:19729157_2	IMG	IMG1	Kidney	IMG1_kidney	13	19729157	G	unkonw	21	43.48	[11, 0, 10, 0]	GA	0.52	11	43.73	[0, 0, 11, 0]	-	0
13:23523035_1	IMG	IMG1	Kidney	IMG1_kidney	13	23523035	A	+	10	37	[6, 0, 4, 0]	AG	0.4	11	37	[11, 0, 0, 0]	-	0
13:27311189_0	IMG	IMG1	Kidney	IMG1_kidney	13	27311189	T	-	18	39.06	[13, 0, 0, 5]	TA	0.72	17	37	[0, 0, 0, 17]	-	0
13:27311190_0	IMG	IMG1	Kidney	IMG1_kidney	13	27311190	A	-	18	39.06	[5, 0, 0, 13]	AT	0.72	17	37	[17, 0, 0, 0]	-	0
13:27311191_0	IMG	IMG1	Kidney	IMG1_kidney	13	27311191	T	-	18	39.06	[13, 0, 0, 5]	TA	0.72	16	37	[0, 0, 0, 16]	-	0
13:27311192_0	IMG	IMG1	Kidney	IMG1_kidney	13	27311192	G	-	18	38.39	[0, 0, 5, 13]	GT	0.72	17	37	[0, 0, 17, 0]	-	0
13:38727320_1	IMG	IMG1	Kidney	IMG1_kidney	13	38727320	C	+	28	47.57	[0, 0, 28, 0]	CG	1	5	44.4	[0, 5, 0, 0]	-	0
13:39614039_0	IMG	IMG1	Kidney	IMG1_kidney	13	39614039	T	-	21	38.19	[0, 21, 0, 0]	TC	1	8	41.62	[0, 0, 0, 8]	-	0
13:42632702_1	IMG	IMG1	Kidney	IMG1_kidney	13	42632702	G	+	69	37	[46, 0, 23, 0]	GA	0.67	8	41.62	[0, 0, 8, 0]	-	0
13:42633143_1	IMG	IMG1	Kidney	IMG1_kidney	13	42633143	C	+	217	37.17	[0, 21, 0, 196]	CT	0.9	6	49.33	[0, 6, 0, 0]	-	0
13:42633242_1	IMG	IMG1	Kidney	IMG1_kidney	13	42633242	C	+	233	37.16	[0, 26, 0, 207]	CT	0.89	13	37	[0, 13, 0, 0]	-	0
13:42659043_1	IMG	IMG1	Kidney	IMG1_kidney	13	42659043	A	+	366	38.11	[157, 0, 209, 0]	AG	0.57	7	37	[7, 0, 0, 0]	-	0
13:42659151_1	IMG	IMG1	Kidney	IMG1_kidney	13	42659151	C	+	473	37.78	[0, 255, 0, 218]	CT	0.46	7	37	[0, 7, 0, 0]	-	0
13:42724878_1	IMG	IMG1	Kidney	IMG1_kidney	13	42724878	C	+	29	37	[0, 0, 0, 29]	CT	1	5	44.4	[0, 5, 0, 0]	-	0
13:42798339_1	IMG	IMG1	Kidney	IMG1_kidney	13	42798339	C	+	46	37.8	[0, 0, 0, 46]	CT	1	7	37	[0, 7, 0, 0]	-	0
13:42861036_1	IMG	IMG1	Kidney	IMG1_kidney	13	42861036	C	+	21	44.05	[0, 1, 0, 20]	CT	0.95	7	37	[0, 7, 0, 0]	-	0
13:42861047_1	IMG	IMG1	Kidney	IMG1_kidney	13	42861047	G	+	20	44.4	[19, 0, 1, 0]	GA	0.95	7	37	[0, 0, 7, 0]	-	0
13:42861116_1	IMG	IMG1	Kidney	IMG1_kidney	13	42861116	A	+	26	38.42	[21, 0, 5, 0]	AG	0.19	7	42.29	[7, 0, 0, 0]	-	0
13:42919160_1	IMG	IMG1	Kidney	IMG1_kidney	13	42919160	T	+	49	39.02	[19, 0, 0, 30]	TA	0.39	8	37	[0, 0, 0, 8]	-	0
13:43065925_1	IMG	IMG1	Kidney	IMG1_kidney	13	43065925	T	+	61	39.43	[0, 61, 0, 0]	TC	1	13	39.85	[0, 0, 0, 13]	-	0
13:43272768_1	IMG	IMG1	Kidney	IMG1_kidney	13	43272768	A	+	17	41.35	[5, 0, 12, 0]	AG	0.71	12	43.17	[12, 0, 0, 0]	-	0
13:43272781_1	IMG	IMG1	Kidney	IMG1_kidney	13	43272781	A	+	17	39.18	[4, 0, 13, 0]	AG	0.76	13	44.62	[13, 0, 0, 0]	-	0
13:43272855_1	IMG	IMG1	Kidney	IMG1_kidney	13	43272855	A	+	15	49.33	[6, 0, 9, 0]	AG	0.6	12	43.17	[12, 0, 0, 0]	-	0
13:43273129_1	IMG	IMG1	Kidney	IMG1_kidney	13	43273129	A	+	21	44.05	[12, 0, 9, 0]	AG	0.43	7	37	[7, 0, 0, 0]	-	0
13:43273130_1	IMG	IMG1	Kidney	IMG1_kidney	13	43273130	A	+	21	42.29	[7, 0, 14, 0]	AG	0.67	6	37	[6, 0, 0, 0]	-	0
13:43273131_1	IMG	IMG1	Kidney	IMG1_kidney	13	43273131	A	+	20	42.55	[2, 0, 18, 0]	AG	0.9	7	37	[7, 0, 0, 0]	-	0
13:43273194_1	IMG	IMG1	Kidney	IMG1_kidney	13	43273194	A	+	18	45.22	[14, 0, 4, 0]	AG	0.22	6	38.83	[6, 0, 0, 0]	-	0
13:43273209_1	IMG	IMG1	Kidney	IMG1_kidney	13	43273209	A	+	17	47.88	[14, 0, 3, 0]	AG	0.18	10	40.7	[10, 0, 0, 0]	-	0
13:43273210_1	IMG	IMG1	Kidney	IMG1_kidney	13	43273210	A	+	13	42.69	[3, 0, 10, 0]	AG	0.77	9	41.11	[9, 0, 0, 0]	-	0
13:43273278_1	IMG	IMG1	Kidney	IMG1_kidney	13	43273278	A	+	14	39.64	[10, 0, 4, 0]	AG	0.29	9	41.11	[9, 0, 0, 0]	-	0
13:43377343_2	IMG	IMG1	Kidney	IMG1_kidney	13	43377343	T	unkonw	12	47.33	[0, 6, 0, 6]	TC	0.5	6	43.17	[0, 0, 0, 6]	-	0
13:43377352_2	IMG	IMG1	Kidney	IMG1_kidney	13	43377352	T	unkonw	13	48.38	[0, 8, 0, 5]	TC	0.62	7	42.29	[0, 0, 0, 7]	-	0
13:45354930_1	IMG	IMG1	Kidney	IMG1_kidney	13	45354930	A	+	10	40.7	[0, 0, 10, 0]	AG	1	5	44.4	[5, 0, 0, 0]	-	0
13:46254551_0	IMG	IMG1	Kidney	IMG1_kidney	13	46254551	G	-	13	37	[11, 0, 2, 0]	GA	0.85	8	37	[0, 0, 8, 0]	-	0
13:50654546_0	IMG	IMG1	Kidney	IMG1_kidney	13	50654546	A	-	16	46.25	[11, 0, 5, 0]	AG	0.31	8	41.62	[8, 0, 0, 0]	-	0
13:50654586_0	IMG	IMG1	Kidney	IMG1_kidney	13	50654586	A	-	17	45.71	[6, 0, 11, 0]	AG	0.65	9	48	[9, 0, 0, 0]	-	0
13:50654587_0	IMG	IMG1	Kidney	IMG1_kidney	13	50654587	A	-	17	45.71	[5, 0, 12, 0]	AG	0.71	11	47.09	[11, 0, 0, 0]	-	0
13:50654611_0	IMG	IMG1	Kidney	IMG1_kidney	13	50654611	A	-	28	38.32	[22, 0, 6, 0]	AG	0.21	8	46.25	[8, 0, 0, 0]	-	0
13:50654642_0	IMG	IMG1	Kidney	IMG1_kidney	13	50654642	A	-	24	37.54	[16, 0, 8, 0]	AG	0.33	9	49.33	[9, 0, 0, 0]	-	0
13:50654674_0	IMG	IMG1	Kidney	IMG1_kidney	13	50654674	A	-	30	39.83	[24, 0, 6, 0]	AG	0.2	9	41.11	[9, 0, 0, 0]	-	0
13:50654829_0	IMG	IMG1	Kidney	IMG1_kidney	13	50654829	A	-	25	43.4	[20, 0, 5, 0]	AG	0.2	8	37	[8, 0, 0, 0]	-	0
13:50655476_0	IMG	IMG1	Kidney	IMG1_kidney	13	50655476	A	-	26	43.65	[23, 0, 3, 0]	AG	0.12	5	37	[5, 0, 0, 0]	-	0
13:50655492_0	IMG	IMG1	Kidney	IMG1_kidney	13	50655492	A	-	28	39.21	[22, 0, 6, 0]	AG	0.21	7	42.29	[7, 0, 0, 0]	-	0
13:50655505_0	IMG	IMG1	Kidney	IMG1_kidney	13	50655505	A	-	33	40	[29, 0, 4, 0]	AG	0.12	6	43.17	[6, 0, 0, 0]	-	0
13:50655556_0	IMG	IMG1	Kidney	IMG1_kidney	13	50655556	A	-	20	39.4	[16, 0, 4, 0]	AG	0.2	9	41.11	[9, 0, 0, 0]	-	0
13:50655605_0	IMG	IMG1	Kidney	IMG1_kidney	13	50655605	A	-	22	39.82	[16, 0, 6, 0]	AG	0.27	6	38.83	[6, 0, 0, 0]	-	0
13:50655609_0	IMG	IMG1	Kidney	IMG1_kidney	13	50655609	A	-	24	40.08	[15, 0, 9, 0]	AG	0.38	7	42.29	[7, 0, 0, 0]	-	0
13:50655638_0	IMG	IMG1	Kidney	IMG1_kidney	13	50655638	A	-	20	38.85	[17, 0, 3, 0]	AG	0.15	6	49.33	[6, 0, 0, 0]	-	0
13:50687489_2	IMG	IMG1	Kidney	IMG1_kidney	13	50687489	T	unkonw	25	37	[0, 3, 0, 22]	TC	0.12	10	37	[0, 0, 0, 10]	-	0
13:50687523_2	IMG	IMG1	Kidney	IMG1_kidney	13	50687523	T	unkonw	17	37	[0, 8, 0, 9]	TC	0.47	7	42.29	[0, 0, 0, 7]	-	0
13:50690888_2	IMG	IMG1	Kidney	IMG1_kidney	13	50690888	T	unkonw	14	50.21	[0, 5, 0, 9]	TC	0.36	7	42.29	[0, 0, 0, 7]	-	0
13:50920122_0	IMG	IMG1	Kidney	IMG1_kidney	13	50920122	G	-	10	37	[0, 0, 0, 10]	GT	1	11	40.36	[0, 0, 11, 0]	-	0
13:51886831_2	IMG	IMG1	Kidney	IMG1_kidney	13	51886831	A	unkonw	176	41.61	[149, 0, 27, 0]	AG	0.15	9	37	[9, 0, 0, 0]	-	0
13:51886858_2	IMG	IMG1	Kidney	IMG1_kidney	13	51886858	A	unkonw	185	47.25	[146, 0, 39, 0]	AG	0.21	6	43.17	[6, 0, 0, 0]	-	0
13:54344059_0	IMG	IMG1	Kidney	IMG1_kidney	13	54344059	C	-	73	37.51	[8, 65, 0, 0]	CA	0.11	10	37	[0, 10, 0, 0]	-	0
13:59012231_1	IMG	IMG1	Kidney	IMG1_kidney	13	59012231	T	+	54	39.06	[48, 0, 0, 6]	TA	0.89	5	37	[0, 0, 0, 5]	-	0
13:59012232_1	IMG	IMG1	Kidney	IMG1_kidney	13	59012232	G	+	44	38.98	[37, 0, 7, 0]	GA	0.84	5	37	[0, 0, 5, 0]	-	0
13:61118487_1	IMG	IMG1	Kidney	IMG1_kidney	13	61118487	C	+	27	37	[27, 0, 0, 0]	CA	1	8	37	[0, 8, 0, 0]	-	0
13:61943229_2	IMG	IMG1	Kidney	IMG1_kidney	13	61943229	T	unkonw	30	38.23	[0, 30, 0, 0]	TC	1	8	41.62	[0, 0, 0, 8]	-	0
13:61943348_2	IMG	IMG1	Kidney	IMG1_kidney	13	61943348	T	unkonw	66	37.17	[0, 65, 0, 1]	TC	0.98	14	37	[0, 0, 0, 14]	-	0
13:62729816_2	IMG	IMG1	Kidney	IMG1_kidney	13	62729816	T	unkonw	13	42.69	[0, 3, 0, 10]	TC	0.23	8	37	[0, 0, 0, 8]	-	0
13:62729817_2	IMG	IMG1	Kidney	IMG1_kidney	13	62729817	T	unkonw	12	40	[0, 3, 0, 9]	TC	0.25	9	37	[0, 0, 0, 9]	-	0
13:62967662_2	IMG	IMG1	Kidney	IMG1_kidney	13	62967662	T	unkonw	17	39.18	[0, 3, 0, 14]	TC	0.18	5	51.8	[0, 0, 0, 5]	-	0
13:62967678_2	IMG	IMG1	Kidney	IMG1_kidney	13	62967678	T	unkonw	17	41.35	[0, 4, 0, 13]	TC	0.24	5	51.8	[0, 0, 0, 5]	-	0
13:64502726_0	IMG	IMG1	Kidney	IMG1_kidney	13	64502726	A	-	26	37	[17, 0, 9, 0]	AG	0.35	9	37	[9, 0, 0, 0]	-	0
13:64502727_0	IMG	IMG1	Kidney	IMG1_kidney	13	64502727	A	-	24	37	[15, 0, 9, 0]	AG	0.38	9	37	[9, 0, 0, 0]	-	0
13:64502728_0	IMG	IMG1	Kidney	IMG1_kidney	13	64502728	T	-	26	37	[10, 0, 0, 16]	TA	0.38	9	37	[0, 0, 0, 9]	-	0
13:65553116_1	IMG	IMG1	Kidney	IMG1_kidney	13	65553116	A	+	345	43.42	[4, 0, 341, 0]	AG	0.99	6	37	[6, 0, 0, 0]	-	0
13:65553253_1	IMG	IMG1	Kidney	IMG1_kidney	13	65553253	T	+	403	40	[58, 0, 0, 345]	TA	0.14	6	37	[0, 0, 0, 6]	-	0
13:66022547_0	IMG	IMG1	Kidney	IMG1_kidney	13	66022547	A	-	192	39.31	[151, 0, 41, 0]	AG	0.21	8	37	[8, 0, 0, 0]	-	0
13:69403950_2	IMG	IMG1	Kidney	IMG1_kidney	13	69403950	T	unkonw	130	42.97	[0, 70, 0, 60]	TC	0.54	5	37	[0, 0, 0, 5]	-	0
13:76377791_2	IMG	IMG1	Kidney	IMG1_kidney	13	76377791	T	unkonw	26	39.38	[0, 5, 0, 21]	TC	0.19	6	37	[0, 0, 0, 6]	-	0
13:77463076_1	IMG	IMG1	Kidney	IMG1_kidney	13	77463076	T	+	42	38.76	[0, 40, 0, 2]	TC	0.95	7	42.29	[0, 0, 0, 7]	-	0
13:77463082_1	IMG	IMG1	Kidney	IMG1_kidney	13	77463082	A	+	41	38.17	[1, 0, 40, 0]	AG	0.98	6	43.17	[6, 0, 0, 0]	-	0
13:77463086_1	IMG	IMG1	Kidney	IMG1_kidney	13	77463086	A	+	41	38.51	[2, 39, 0, 0]	AC	0.95	7	42.29	[7, 0, 0, 0]	-	0
13:77463137_1	IMG	IMG1	Kidney	IMG1_kidney	13	77463137	C	+	43	37.86	[0, 2, 0, 41]	CT	0.95	10	40.7	[0, 10, 0, 0]	-	0
13:77463215_1	IMG	IMG1	Kidney	IMG1_kidney	13	77463215	C	+	49	37.76	[0, 1, 0, 48]	CT	0.98	10	37	[0, 10, 0, 0]	-	0
13:77463241_1	IMG	IMG1	Kidney	IMG1_kidney	13	77463241	A	+	83	40.7	[1, 0, 82, 0]	AG	0.99	11	39.27	[11, 0, 0, 0]	-	0
13:77463253_1	IMG	IMG1	Kidney	IMG1_kidney	13	77463253	G	+	83	41.89	[82, 0, 1, 0]	GA	0.99	12	37	[0, 0, 12, 0]	-	0
13:77463401_1	IMG	IMG1	Kidney	IMG1_kidney	13	77463401	C	+	18	37	[0, 0, 0, 18]	CT	1	5	44.4	[0, 5, 0, 0]	-	0
13:77463426_1	IMG	IMG1	Kidney	IMG1_kidney	13	77463426	C	+	17	37	[17, 0, 0, 0]	CA	1	6	43.17	[0, 6, 0, 0]	-	0
13:77506834_1	IMG	IMG1	Kidney	IMG1_kidney	13	77506834	A	+	47	38.57	[38, 0, 9, 0]	AG	0.19	9	39.78	[9, 0, 0, 0]	-	0
13:77506849_1	IMG	IMG1	Kidney	IMG1_kidney	13	77506849	A	+	46	41.83	[35, 0, 11, 0]	AG	0.24	9	41.11	[9, 0, 0, 0]	-	0
13:77506872_1	IMG	IMG1	Kidney	IMG1_kidney	13	77506872	A	+	45	42.73	[39, 0, 6, 0]	AG	0.13	10	39.5	[10, 0, 0, 0]	-	0
13:77742082_2	IMG	IMG1	Kidney	IMG1_kidney	13	77742082	G	unkonw	19	43.47	[0, 0, 16, 3]	GT	0.16	7	44.14	[0, 0, 7, 0]	-	0
13:77742083_2	IMG	IMG1	Kidney	IMG1_kidney	13	77742083	G	unkonw	18	45.17	[0, 3, 15, 0]	GC	0.17	7	43.86	[0, 0, 7, 0]	-	0
13:77742084_2	IMG	IMG1	Kidney	IMG1_kidney	13	77742084	C	unkonw	18	47.28	[0, 15, 3, 0]	CG	0.17	6	45	[0, 6, 0, 0]	-	0
14:4664937_1	IMG	IMG1	Kidney	IMG1_kidney	14	4664937	A	+	38	38.95	[32, 0, 6, 0]	AG	0.16	8	46.25	[8, 0, 0, 0]	-	0
14:4664968_1	IMG	IMG1	Kidney	IMG1_kidney	14	4664968	A	+	37	38	[31, 0, 6, 0]	AG	0.16	8	44.75	[8, 0, 0, 0]	-	0
14:4664971_1	IMG	IMG1	Kidney	IMG1_kidney	14	4664971	A	+	40	37.92	[35, 0, 5, 0]	AG	0.12	8	41.62	[8, 0, 0, 0]	-	0
14:4665014_1	IMG	IMG1	Kidney	IMG1_kidney	14	4665014	A	+	41	48.73	[35, 0, 6, 0]	AG	0.15	6	43.17	[6, 0, 0, 0]	-	0
14:4665015_1	IMG	IMG1	Kidney	IMG1_kidney	14	4665015	A	+	39	49.03	[34, 0, 5, 0]	AG	0.13	5	44.4	[5, 0, 0, 0]	-	0
14:4665945_1	IMG	IMG1	Kidney	IMG1_kidney	14	4665945	A	+	43	37.86	[36, 0, 7, 0]	AG	0.16	5	37	[5, 0, 0, 0]	-	0
14:4667671_1	IMG	IMG1	Kidney	IMG1_kidney	14	4667671	A	+	34	39.18	[30, 0, 4, 0]	AG	0.12	13	39.85	[13, 0, 0, 0]	-	0
14:4668011_1	IMG	IMG1	Kidney	IMG1_kidney	14	4668011	A	+	27	47	[20, 0, 7, 0]	AG	0.26	11	37	[11, 0, 0, 0]	-	0
14:4692008_1	IMG	IMG1	Kidney	IMG1_kidney	14	4692008	G	+	50	40.22	[8, 0, 42, 0]	GA	0.16	9	41.11	[0, 0, 9, 0]	-	0
14:5125358_1	IMG	IMG1	Kidney	IMG1_kidney	14	5125358	A	+	34	38.79	[28, 6, 0, 0]	AC	0.18	6	37	[6, 0, 0, 0]	-	0
14:8523326_1	IMG	IMG1	Kidney	IMG1_kidney	14	8523326	G	+	50	37	[49, 0, 1, 0]	GA	0.98	11	43.73	[0, 0, 11, 0]	-	0
14:8523489_1	IMG	IMG1	Kidney	IMG1_kidney	14	8523489	G	+	170	46.79	[0, 28, 142, 0]	GC	0.16	12	40.08	[0, 0, 12, 0]	-	0
14:8779695_2	IMG	IMG1	Kidney	IMG1_kidney	14	8779695	T	unkonw	14	42.29	[0, 7, 0, 7]	TC	0.5	9	37	[0, 0, 0, 9]	-	0
14:8779697_2	IMG	IMG1	Kidney	IMG1_kidney	14	8779697	T	unkonw	12	43.17	[0, 3, 0, 9]	TC	0.25	8	37	[0, 0, 0, 8]	-	0
14:8779710_2	IMG	IMG1	Kidney	IMG1_kidney	14	8779710	T	unkonw	15	39.47	[0, 7, 0, 8]	TC	0.47	7	37	[0, 0, 0, 7]	-	0
14:8779736_2	IMG	IMG1	Kidney	IMG1_kidney	14	8779736	T	unkonw	20	38.85	[0, 3, 0, 17]	TC	0.15	8	37	[0, 0, 0, 8]	-	0
14:8779886_2	IMG	IMG1	Kidney	IMG1_kidney	14	8779886	T	unkonw	18	45.22	[0, 3, 0, 15]	TC	0.17	12	40.08	[0, 0, 0, 12]	-	0
14:8779892_2	IMG	IMG1	Kidney	IMG1_kidney	14	8779892	T	unkonw	17	41.35	[0, 10, 0, 7]	TC	0.59	12	43.17	[0, 0, 0, 12]	-	0
14:8779939_2	IMG	IMG1	Kidney	IMG1_kidney	14	8779939	T	unkonw	18	43.17	[0, 6, 0, 12]	TC	0.33	8	46.25	[0, 0, 0, 8]	-	0
14:11663426_2	IMG	IMG1	Kidney	IMG1_kidney	14	11663426	G	unkonw	18	37	[3, 0, 15, 0]	GA	0.17	19	38.95	[0, 0, 19, 0]	-	0
14:11663429_2	IMG	IMG1	Kidney	IMG1_kidney	14	11663429	T	unkonw	17	41.35	[0, 10, 0, 7]	TC	0.59	16	39.31	[0, 0, 0, 16]	-	0
14:11663431_2	IMG	IMG1	Kidney	IMG1_kidney	14	11663431	T	unkonw	19	40.84	[0, 3, 0, 16]	TC	0.16	16	38.56	[0, 0, 0, 16]	-	0
14:11663435_2	IMG	IMG1	Kidney	IMG1_kidney	14	11663435	T	unkonw	17	43.53	[0, 5, 0, 12]	TC	0.29	20	38.85	[0, 0, 0, 20]	-	0
14:11663473_2	IMG	IMG1	Kidney	IMG1_kidney	14	11663473	T	unkonw	18	51.39	[0, 4, 0, 14]	TC	0.22	20	38.85	[0, 0, 0, 20]	-	0
14:12501133_0	IMG	IMG1	Kidney	IMG1_kidney	14	12501133	G	-	85	37.44	[85, 0, 0, 0]	GA	1	7	47.57	[0, 0, 7, 0]	-	0
14:12501148_0	IMG	IMG1	Kidney	IMG1_kidney	14	12501148	C	-	80	37.46	[0, 0, 0, 80]	CT	1	8	46.25	[0, 8, 0, 0]	-	0
14:12501196_0	IMG	IMG1	Kidney	IMG1_kidney	14	12501196	T	-	86	37.29	[0, 86, 0, 0]	TC	1	7	37	[0, 0, 0, 7]	-	0
14:12925359_1	IMG	IMG1	Kidney	IMG1_kidney	14	12925359	G	+	21	37	[5, 0, 16, 0]	GA	0.24	11	37	[0, 0, 11, 0]	-	0
[truncated: 82,134 more rows]

## Sheet: Table S3
Table S3. Proportion of each editing level part in RNA editing.
>Editing level	All type	All type（%）	AG	AG （%）	TC	TC （%）	GA	GA （%）	CT	CT （%）
0	84132	1	30398	1	22279	1	8638	1	7566	1
0.3	51747	0.6151	16392	0.5392	13104	0.5882	5739	0.6644	5485	0.725
0.5	36295	0.4314	9748	0.3207	8449	0.3792	4580	0.5302	4313	0.5701
0.7	27900	0.3316	6519	0.2145	6055	0.2718	3747	0.4338	3561	0.4707
0.9	22661	0.2694	4861	0.1599	4689	0.2105	3159	0.3657	3041	0.4019
0.95	20250	0.2407	4305	0.1416	4158	0.1866	2809	0.3252	2750	0.3635
1	16389	0.1948	3479	0.1144	3316	0.1488	2270	0.2628	2213	0.2925

## Sheet: Table S4
Table S4. High-quality sites of RNA editing.
Sample	ALL	AC	AG	AT	CA	CG	CT	GA	GC	GT	TA	TC	TG
median	2103.3	37.55	759.95	39.55	54.9	52.9	189.15	215.95	48.8	44.675	53.225	556.975	49.675
Average % of ALL		0.0178529	0.361313	0.0188038	0.0261018	0.025151	0.0899301	0.102672	0.0232016	0.0212404	0.0253055	0.26481	0.0236176
IMG1_heart	1528	43	449	28	67	43	178	199	43	47	53	339	39
IMG1_kidney	2391	42	949	34	70	48	170	216	49	47	54	673	39
IMG1_LD	2333	51	797	47	71	51	237	272	63	50	63	582	49
IMG1_lung	3062	53	1194	52	71	58	221	274	74	53	69	874	69
IMG2_heart	1585	27	520	35	50	50	156	193	46	46	41	380	41
IMG2_kidney	2387	33	1007	38	51	52	133	196	46	45	49	694	43
IMG2_LD	1446	40	390	36	63	54	141	201	47	59	44	332	39
IMG2_lung	3064	43	1236	40	64	62	189	254	63	54	59	936	64
IMG3_heart	1542	25	536	38	42	49	154	172	38	34	46	370	38
IMG3_kidney	2544	27	1133	35	45	47	162	200	40	37	46	735	37
IMG3_LD	1615	38	486	39	56	51	189	201	44	47	50	369	45
IMG3_lung	1446	30	413	32	38	38	215	228	46	40	44	272	50
IMG4_heart	1725	38	516	50	61	48	186	240	51	49	57	372	57
IMG4_kidney	2629	40	1030	44	69	52	180	223	53	55	62	770	51
IMG4_LD	1511	36	456	37	56	54	185	188	44	46	54	309	46
IMG4_lung	3273	44	1372	47	71	57	219	252	54	51	66	971	69
IMG5_heart	1105	26	301	31	36	39	148	142	30	30	46	240	36
IMG5_kidney	2639	30	1071	49	61	63	187	218	50	44	62	753	51
IMG5_LD	1538	35	431	37	63	58	193	198	39	41	61	341	41
IMG5_lung	3482	43	1409	57	80	73	266	302	61	54	66	1004	67
TBG1_heart	872	19	191	17	28	34	158	132	32	22	36	178	25
TBG1_kidney	1660	31	535	37	38	57	189	203	49	46	52	376	47
TBG1_LD	1616	41	440	44	59	59	181	213	64	56	54	359	46
TBG1_lung	2984	49	1121	55	60	75	254	295	72	48	67	828	60
TBG2_heart	1646	40	463	44	56	61	200	220	48	44	54	362	54
TBG2_kidney	805	17	250	19	25	23	80	74	16	17	30	227	27
TBG2_LD	1834	44	576	39	61	54	202	204	45	39	58	458	54
TBG2_lung	3359	46	1402	49	57	73	241	250	56	44	68	1004	69
TBG3_heart	1135	24	268	29	40	46	163	172	32	43	33	238	47
TBG3_kidney	2556	33	1072	32	45	54	174	215	49	44	41	745	52
TBG3_LD	1896	39	592	37	64	58	206	245	47	53	49	448	58
TBG3_lung	1968	36	620	46	57	59	233	258	44	56	60	436	63
TBG4_heart	1834	40	591	42	52	53	189	204	42	37	49	489	46
TBG4_kidney	2682	38	1163	34	46	52	162	202	42	42	47	800	54
TBG4_LD	1875	50	529	47	64	65	204	252	57	40	55	456	56
TBG4_lung	3367	50	1306	51	58	70	254	297	66	45	65	1038	67
TBG5_heart	1595	39	535	34	37	41	169	178	51	32	47	390	42
TBG5_kidney	2545	31	1133	36	43	37	146	154	46	40	56	781	42
TBG5_LD	1879	41	588	37	65	48	212	244	57	51	54	434	48
TBG5_lung	3179	50	1327	47	56	50	240	257	56	59	62	916	59

## Sheet: Table S5
Table S5. Gene annotation of A-to-I and C-to-U.
loci	Region	Position	editStrand	editType	gene_name	strand	gene_id
1:50042875_1	1	50042875	+	A-to-I	ALCAM	+	ENSCHIG00000024020
1:71326966_0	1	71326966	-	C-to-U	DLG1	-	ENSCHIG00000010169
1:71326966_0	1	71326966	-	C-to-U	NA	-	ENSCHIG00000020892
1:72633767_1	1	72633767	+	A-to-I	LSG1	+	ENSCHIG00000015769
1:81856992_0	1	81856992	-	C-to-U	VPS8	-	ENSCHIG00000011920
1:87534365_1	1	87534365	+	C-to-U	KCNMB3	+	ENSCHIG00000021624
1:119310369_0	1	119310369	-	C-to-U	NA	-	ENSCHIG00000014985
1:153165934_0	1	153165934	-	A-to-I	RFTN1	-	ENSCHIG00000013091
10:41953382_0	10	41953382	-	A-to-I	SECISBP2L	-	ENSCHIG00000017527
10:67381670_0	10	67381670	-	A-to-I	EIF2AK4	-	ENSCHIG00000006777
10:67381755_0	10	67381755	-	A-to-I	EIF2AK4	-	ENSCHIG00000006777
10:67381821_0	10	67381821	-	A-to-I	EIF2AK4	-	ENSCHIG00000006777
10:72762052_1	10	72762052	+	C-to-U	ACTC1	+	ENSCHIG00000003341
10:79606940_1	10	79606940	+	A-to-I	NA	+	ENSCHIG00000024418
10:79906388_0	10	79906388	-	C-to-U	MYH6	-	ENSCHIG00000017127
10:79907966_0	10	79907966	-	A-to-I	MYH6	-	ENSCHIG00000017127
10:79914537_0	10	79914537	-	A-to-I	MYH6	-	ENSCHIG00000017127
10:79915052_0	10	79915052	-	C-to-U	MYH6	-	ENSCHIG00000017127
10:79922371_0	10	79922371	-	A-to-I	MYH6	-	ENSCHIG00000017127
10:91808730_0	10	91808730	-	C-to-U	NA	-	ENSCHIG00000026947
10:91808860_0	10	91808860	-	C-to-U	NA	-	ENSCHIG00000026947
11:13853597_1	11	13853597	+	A-to-I	NA	+	ENSCHIG00000013552
11:49458714_0	11	49458714	-	C-to-U	KCMF1	-	ENSCHIG00000000578
11:49458716_0	11	49458716	-	C-to-U	KCMF1	-	ENSCHIG00000000578
11:62223059_1	11	62223059	+	A-to-I	NA	+	ENSCHIG00000003100
11:72916833_1	11	72916833	+	A-to-I	NA	+	ENSCHIG00000023283
11:102503326_1	11	102503326	+	C-to-U	GTF3C5	+	ENSCHIG00000024162
12:39162275_1	12	39162275	+	A-to-I	NA	+	ENSCHIG00000007170
12:68318406_1	12	68318406	+	C-to-U	RCBTB2	+	ENSCHIG00000012624
12:70969646_0	12	70969646	-	A-to-I	COG3	-	ENSCHIG00000021605
13:23523035_1	13	23523035	+	A-to-I	MSRB2	+	ENSCHIG00000014549
13:23524075_1	13	23524075	+	A-to-I	MSRB2	+	ENSCHIG00000014549
13:23524106_1	13	23524106	+	A-to-I	MSRB2	+	ENSCHIG00000014549
13:39614039_0	13	39614039	-	A-to-I	NA	-	ENSCHIG00000005268
13:51891347_0	13	51891347	-	A-to-I	TMC2	-	ENSCHIG00000020430
13:52730938_1	13	52730938	+	C-to-U	NA	+	ENSCHIG00000024563
13:52862279_1	13	52862279	+	A-to-I	NA	+	ENSCHIG00000014141
13:57307490_0	13	57307490	-	C-to-U	RAB22A	-	ENSCHIG00000017305
13:65553116_1	13	65553116	+	A-to-I	NA	+	ENSCHIG00000011028
13:77463082_1	13	77463082	+	A-to-I	SLC9A8	+	ENSCHIG00000019556
13:77463082_1	13	77463082	+	A-to-I	NA	+	ENSCHIG00000016542
13:77463137_1	13	77463137	+	C-to-U	SLC9A8	+	ENSCHIG00000019556
13:77463137_1	13	77463137	+	C-to-U	NA	+	ENSCHIG00000016542
13:77463215_1	13	77463215	+	C-to-U	SLC9A8	+	ENSCHIG00000019556
13:77463215_1	13	77463215	+	C-to-U	NA	+	ENSCHIG00000016542
13:77463241_1	13	77463241	+	A-to-I	SLC9A8	+	ENSCHIG00000019556
13:77463241_1	13	77463241	+	A-to-I	NA	+	ENSCHIG00000016542
13:77463401_1	13	77463401	+	C-to-U	SLC9A8	+	ENSCHIG00000019556
13:77463401_1	13	77463401	+	C-to-U	NA	+	ENSCHIG00000016542
13:77506834_1	13	77506834	+	A-to-I	SLC9A8	+	ENSCHIG00000019556
13:77506849_1	13	77506849	+	A-to-I	SLC9A8	+	ENSCHIG00000019556
13:77506872_1	13	77506872	+	A-to-I	SLC9A8	+	ENSCHIG00000019556
14:12501133_0	14	12501133	-	C-to-U	NA	-	ENSCHIG00000019947
14:12501196_0	14	12501196	-	A-to-I	NA	-	ENSCHIG00000019947
14:40356117_0	14	40356117	-	C-to-U	NA	-	ENSCHIG00000026486
14:42833291_1	14	42833291	+	C-to-U	NA	+	ENSCHIG00000020169
14:52007075_1	14	52007075	+	A-to-I	PDE7A	+	ENSCHIG00000016873
14:52007075_1	14	52007075	+	A-to-I	NA	+	ENSCHIG00000012015
14:81383948_1	14	81383948	+	A-to-I	ADCK5	+	ENSCHIG00000000936
14:87809928_0	14	87809928	-	A-to-I	NA	-	ENSCHIG00000021052
14:87810533_0	14	87810533	-	C-to-U	NA	-	ENSCHIG00000021052
15:27103764_0	15	27103764	-	C-to-U	NA	-	ENSCHIG00000006745
15:35984667_0	15	35984667	-	C-to-U	NA	-	ENSCHIG00000013289
15:35987909_0	15	35987909	-	C-to-U	NA	-	ENSCHIG00000013289
15:36121153_0	15	36121153	-	C-to-U	NA	-	ENSCHIG00000009663
15:36121177_0	15	36121177	-	A-to-I	NA	-	ENSCHIG00000009663
15:36121543_0	15	36121543	-	C-to-U	NA	-	ENSCHIG00000009663
15:36124023_0	15	36124023	-	C-to-U	NA	-	ENSCHIG00000009663
15:36125172_0	15	36125172	-	C-to-U	NA	-	ENSCHIG00000009663
15:36208612_0	15	36208612	-	C-to-U	NA	-	ENSCHIG00000001740
15:36210167_0	15	36210167	-	C-to-U	NA	-	ENSCHIG00000001740
15:36210172_0	15	36210172	-	C-to-U	NA	-	ENSCHIG00000001740
15:40037125_1	15	40037125	+	C-to-U	NA	+	ENSCHIG00000010925
15:52980296_1	15	52980296	+	A-to-I	DDX6	+	ENSCHIG00000026114
15:62123716_0	15	62123716	-	C-to-U	ZC3H12C	-	ENSCHIG00000021221
16:66044_1	16	66044	+	A-to-I	NA	+	ENSCHIG00000002879
16:4254036_1	16	4254036	+	A-to-I	PFKFB2	+	ENSCHIG00000024187
16:4254046_1	16	4254046	+	A-to-I	PFKFB2	+	ENSCHIG00000024187
16:4254348_1	16	4254348	+	A-to-I	PFKFB2	+	ENSCHIG00000024187
16:4254401_1	16	4254401	+	A-to-I	PFKFB2	+	ENSCHIG00000024187
16:27738289_0	16	27738289	-	C-to-U	ACBD3	-	ENSCHIG00000010539
16:34284935_1	16	34284935	+	C-to-U	NA	+	ENSCHIG00000016226
16:35480718_0	16	35480718	-	A-to-I	NME7	-	ENSCHIG00000009802
17:416978_0	17	416978	-	C-to-U	NA	-	ENSCHIG00000003521
17:616311_0	17	616311	-	C-to-U	NA	-	ENSCHIG00000020629
17:616313_0	17	616313	-	C-to-U	NA	-	ENSCHIG00000020629
17:9731788_1	17	9731788	+	C-to-U	OAS1	+	ENSCHIG00000019892
17:9749595_1	17	9749595	+	C-to-U	OAS1	+	ENSCHIG00000019892
17:16521042_1	17	16521042	+	A-to-I	MYL2	+	ENSCHIG00000019988
17:16521225_1	17	16521225	+	C-to-U	MYL2	+	ENSCHIG00000019988
17:27023559_0	17	27023559	-	C-to-U	NA	-	ENSCHIG00000010433
17:36373695_1	17	36373695	+	A-to-I	SPATA5	+	ENSCHIG00000010298
17:36373695_1	17	36373695	+	A-to-I	NA	+	ENSCHIG00000015099
17:58282649_1	17	58282649	+	A-to-I	NA	+	ENSCHIG00000016648
17:60627689_1	17	60627689	+	A-to-I	ARHGAP10	+	ENSCHIG00000002829
17:68855718_0	17	68855718	-	C-to-U	TMEM192	-	ENSCHIG00000025377
17:68855718_0	17	68855718	-	C-to-U	NA	-	ENSCHIG00000021159
18:3181456_0	18	3181456	-	A-to-I	GLG1	-	ENSCHIG00000009836
18:3181697_0	18	3181697	-	C-to-U	GLG1	-	ENSCHIG00000009836
18:4175088_1	18	4175088	+	C-to-U	NA	+	ENSCHIG00000021323
18:18676625_0	18	18676625	-	C-to-U	TENT4B	-	ENSCHIG00000021933
18:25500508_1	18	25500508	+	C-to-U	BBS2	+	ENSCHIG00000020676
18:25500510_1	18	25500510	+	A-to-I	BBS2	+	ENSCHIG00000020676
18:40386978_0	18	40386978	-	C-to-U	IST1	-	ENSCHIG00000005424
18:52175085_0	18	52175085	-	A-to-I	NA	-	ENSCHIG00000008355
18:52175210_0	18	52175210	-	C-to-U	NA	-	ENSCHIG00000008355
18:52175717_0	18	52175717	-	A-to-I	NA	-	ENSCHIG00000008355
18:55295273_0	18	55295273	-	C-to-U	NA	-	ENSCHIG00000023357
18:55295601_0	18	55295601	-	A-to-I	NA	-	ENSCHIG00000023357
18:60791958_0	18	60791958	-	C-to-U	NA	-	ENSCHIG00000017914
18:60791958_0	18	60791958	-	C-to-U	NA	-	ENSCHIG00000011248
18:60792038_0	18	60792038	-	A-to-I	NA	-	ENSCHIG00000017914
18:60792038_0	18	60792038	-	A-to-I	NA	-	ENSCHIG00000011248
18:60792118_0	18	60792118	-	A-to-I	NA	-	ENSCHIG00000017914
18:60792118_0	18	60792118	-	A-to-I	NA	-	ENSCHIG00000011248
18:60792124_0	18	60792124	-	A-to-I	NA	-	ENSCHIG00000017914
18:60792124_0	18	60792124	-	A-to-I	NA	-	ENSCHIG00000011248
18:61274031_0	18	61274031	-	C-to-U	NA	-	ENSCHIG00000027195
18:61274031_0	18	61274031	-	C-to-U	NA	-	ENSCHIG00000015590
19:10264535_1	19	10264535	+	C-to-U	CLTC	+	ENSCHIG00000025765
19:13819099_0	19	13819099	-	A-to-I	NA	-	ENSCHIG00000026795
19:13819127_0	19	13819127	-	C-to-U	NA	-	ENSCHIG00000026795
19:20297895_0	19	20297895	-	C-to-U	MYO18A	-	ENSCHIG00000011736
19:21548172_1	19	21548172	+	A-to-I	ABR	+	ENSCHIG00000023804
19:47695840_0	19	47695840	-	C-to-U	SMARCD2	-	ENSCHIG00000011609
19:47821818_0	19	47821818	-	A-to-I	NA	-	ENSCHIG00000026728
19:47846766_0	19	47846766	-	C-to-U	NA	-	ENSCHIG00000026728
19:48132323_0	19	48132323	-	A-to-I	NA	-	ENSCHIG00000008613
19:49893288_1	19	49893288	+	A-to-I	NA	+	ENSCHIG00000007906
19:49893288_1	19	49893288	+	A-to-I	NA	+	ENSCHIG00000014871
19:62326764_0	19	62326764	-	A-to-I	HELZ	-	ENSCHIG00000002760
2:4006284_0	2	4006284	-	A-to-I	KIF17	-	ENSCHIG00000023700
2:4006347_0	2	4006347	-	A-to-I	KIF17	-	ENSCHIG00000023700
2:4006365_0	2	4006365	-	A-to-I	KIF17	-	ENSCHIG00000023700
2:4006384_0	2	4006384	-	A-to-I	KIF17	-	ENSCHIG00000023700
2:14510146_0	2	14510146	-	C-to-U	BSDC1	-	ENSCHIG00000022470
2:28593262_0	2	28593262	-	A-to-I	NA	-	ENSCHIG00000019438
2:31370725_0	2	31370725	-	C-to-U	SMARCAL1	-	ENSCHIG00000025342
2:59667410_0	2	59667410	-	A-to-I	CNTNAP5	-	ENSCHIG00000009353
2:59667410_0	2	59667410	-	A-to-I	NA	-	ENSCHIG00000026511
2:91857074_0	2	91857074	-	A-to-I	NA	-	ENSCHIG00000013367
2:91857074_0	2	91857074	-	A-to-I	NA	-	ENSCHIG00000022060
2:98500724_1	2	98500724	+	A-to-I	PKP4	+	ENSCHIG00000018303
2:115405641_0	2	115405641	-	C-to-U	LNPK	-	ENSCHIG00000012313
2:134525695_0	2	134525695	-	C-to-U	NA	-	ENSCHIG00000007457
2:134525908_0	2	134525908	-	A-to-I	NA	-	ENSCHIG00000007457
20:10024538_0	20	10024538	-	C-to-U	BDP1	-	ENSCHIG00000013992
20:10024600_0	20	10024600	-	A-to-I	BDP1	-	ENSCHIG00000013992
20:20775699_0	20	20775699	-	C-to-U	RAB3C	-	ENSCHIG00000000529
20:48370385_1	20	48370385	+	A-to-I	NA	+	ENSCHIG00000008209
20:64534938_0	20	64534938	-	A-to-I	NA	-	ENSCHIG00000001904
21:36062941_0	21	36062941	-	C-to-U	NA	-	ENSCHIG00000026291
21:45843905_0	21	45843905	-	C-to-U	NA	-	ENSCHIG00000008222
21:45843954_0	21	45843954	-	A-to-I	NA	-	ENSCHIG00000008222
21:45843999_0	21	45843999	-	C-to-U	NA	-	ENSCHIG00000008222
21:58502014_0	21	58502014	-	A-to-I	NA	-	ENSCHIG00000009308
21:68974929_1	21	68974929	+	C-to-U	NA	+	ENSCHIG00000014983
21:68974929_1	21	68974929	+	C-to-U	NA	+	ENSCHIG00000013577
22:10962031_1	22	10962031	+	C-to-U	ITGA9	+	ENSCHIG00000021157
22:10962031_1	22	10962031	+	C-to-U	NA	+	ENSCHIG00000009750
22:17011451_1	22	17011451	+	A-to-I	NA	+	ENSCHIG00000010782
22:17011485_1	22	17011485	+	A-to-I	NA	+	ENSCHIG00000010782
22:17011549_1	22	17011549	+	A-to-I	NA	+	ENSCHIG00000010782
22:17011662_1	22	17011662	+	A-to-I	NA	+	ENSCHIG00000010782
22:17011706_1	22	17011706	+	A-to-I	NA	+	ENSCHIG00000010782
22:17061802_0	22	17061802	-	C-to-U	THUMPD3	-	ENSCHIG00000024037
22:50553281_1	22	50553281	+	C-to-U	IP6K1	+	ENSCHIG00000025216
22:56929003_0	22	56929003	-	A-to-I	SYN2	-	ENSCHIG00000024912
23:15186195_0	23	15186195	-	C-to-U	TUBB2B	-	ENSCHIG00000021272
23:16850012_1	23	16850012	+	C-to-U	NA	+	ENSCHIG00000018153
23:20954469_0	23	20954469	-	C-to-U	NA	-	ENSCHIG00000021899
23:20954513_0	23	20954513	-	C-to-U	NA	-	ENSCHIG00000021899
23:21399217_1	23	21399217	+	A-to-I	NA	+	ENSCHIG00000009614
23:21459614_1	23	21459614	+	A-to-I	NA	+	ENSCHIG00000018785
23:21924961_0	23	21924961	-	A-to-I	NA	-	ENSCHIG00000019468
23:21924986_0	23	21924986	-	C-to-U	NA	-	ENSCHIG00000019468
23:21924987_0	23	21924987	-	A-to-I	NA	-	ENSCHIG00000019468
23:22136375_0	23	22136375	-	C-to-U	NA	-	ENSCHIG00000024246
23:22136375_0	23	22136375	-	C-to-U	NA	-	ENSCHIG00000018938
23:22156769_0	23	22156769	-	C-to-U	NA	-	ENSCHIG00000024246
23:22156802_0	23	22156802	-	C-to-U	NA	-	ENSCHIG00000024246
23:22156813_0	23	22156813	-	A-to-I	NA	-	ENSCHIG00000024246
23:22159069_0	23	22159069	-	A-to-I	NA	-	ENSCHIG00000024246
23:22159075_0	23	22159075	-	C-to-U	NA	-	ENSCHIG00000024246
23:22159200_0	23	22159200	-	C-to-U	NA	-	ENSCHIG00000024246
23:22591397_1	23	22591397	+	A-to-I	NA	+	ENSCHIG00000021630
23:22646913_0	23	22646913	-	A-to-I	NA	-	ENSCHIG00000022140
23:22655659_0	23	22655659	-	C-to-U	NA	-	ENSCHIG00000022140
23:26654141_1	23	26654141	+	A-to-I	NA	+	ENSCHIG00000010083
23:40354510_1	23	40354510	+	C-to-U	NA	+	ENSCHIG00000008210
23:40354605_1	23	40354605	+	A-to-I	NA	+	ENSCHIG00000008210
23:40365867_0	23	40365867	-	A-to-I	HMGA1	-	ENSCHIG00000010976
24:34873654_0	24	34873654	-	A-to-I	NA	-	ENSCHIG00000014890
25:13640744_0	25	13640744	-	C-to-U	PDXDC1	-	ENSCHIG00000009960
25:27768877_0	25	27768877	-	A-to-I	NA	-	ENSCHIG00000026715
25:27768927_0	25	27768927	-	C-to-U	NA	-	ENSCHIG00000026715
25:30707785_0	25	30707785	-	A-to-I	NA	-	ENSCHIG00000026324
25:30707793_0	25	30707793	-	C-to-U	NA	-	ENSCHIG00000026324
26:16625900_0	26	16625900	-	A-to-I	NA	-	ENSCHIG00000005285
26:16626081_0	26	16626081	-	C-to-U	NA	-	ENSCHIG00000005285
26:27208552_0	26	27208552	-	A-to-I	SLK	-	ENSCHIG00000017273
26:29111075_1	26	29111075	+	A-to-I	KCNIP2	+	ENSCHIG00000023969
26:46649017_0	26	46649017	-	A-to-I	PCDH15	-	ENSCHIG00000019596
27:14169115_1	27	14169115	+	C-to-U	NA	+	ENSCHIG00000015679
27:25571750_1	27	25571750	+	A-to-I	VPS37A	+	ENSCHIG00000014767
29:12027910_1	29	12027910	+	A-to-I	RAB30	+	ENSCHIG00000020601
29:17848021_1	29	17848021	+	A-to-I	NA	+	ENSCHIG00000008822
29:17848221_1	29	17848221	+	C-to-U	NA	+	ENSCHIG00000008822
29:17848273_1	29	17848273	+	A-to-I	NA	+	ENSCHIG00000008822
29:24229155_0	29	24229155	-	C-to-U	NAV2	-	ENSCHIG00000000920
29:25564003_1	29	25564003	+	C-to-U	NA	+	ENSCHIG00000024305
29:44562101_1	29	44562101	+	C-to-U	PACS1	+	ENSCHIG00000022748
29:49554157_1	29	49554157	+	A-to-I	OSBPL5	+	ENSCHIG00000024291
3:6026878_1	3	6026878	+	A-to-I	NA	+	ENSCHIG00000002736
3:14210221_1	3	14210221	+	A-to-I	MACF1	+	ENSCHIG00000008154
3:19726139_0	3	19726139	-	C-to-U	HECTD3	-	ENSCHIG00000025462
3:22234574_0	3	22234574	-	C-to-U	NA	-	ENSCHIG00000008212
3:27587213_1	3	27587213	+	A-to-I	SCP2	+	ENSCHIG00000005658
3:27587233_1	3	27587233	+	A-to-I	SCP2	+	ENSCHIG00000005658
3:27587235_1	3	27587235	+	A-to-I	SCP2	+	ENSCHIG00000005658
3:28441449_0	3	28441449	-	C-to-U	YIPF1	-	ENSCHIG00000013175
3:29084309_1	3	29084309	+	A-to-I	ACOT11	+	ENSCHIG00000022927
3:37500405_0	3	37500405	-	C-to-U	NA	-	ENSCHIG00000012571
3:52117994_1	3	52117994	+	C-to-U	NA	+	ENSCHIG00000013246
3:52117996_1	3	52117996	+	A-to-I	NA	+	ENSCHIG00000013246
3:77914634_1	3	77914634	+	C-to-U	NA	+	ENSCHIG00000009839
3:85716698_0	3	85716698	-	A-to-I	NA	-	ENSCHIG00000012399
3:86773539_1	3	86773539	+	C-to-U	NA	+	ENSCHIG00000012768
3:86773609_1	3	86773609	+	A-to-I	NA	+	ENSCHIG00000012768
3:86773619_1	3	86773619	+	C-to-U	NA	+	ENSCHIG00000012768
3:86825455_1	3	86825455	+	A-to-I	NA	+	ENSCHIG00000012768
3:86866557_1	3	86866557	+	C-to-U	NA	+	ENSCHIG00000024688
3:86867809_1	3	86867809	+	A-to-I	NA	+	ENSCHIG00000024688
3:86867819_1	3	86867819	+	C-to-U	NA	+	ENSCHIG00000024688
3:86878822_1	3	86878822	+	A-to-I	NA	+	ENSCHIG00000024688
3:99925738_1	3	99925738	+	A-to-I	RPRD2	+	ENSCHIG00000023733
3:99925744_1	3	99925744	+	A-to-I	RPRD2	+	ENSCHIG00000023733
3:99925755_1	3	99925755	+	C-to-U	RPRD2	+	ENSCHIG00000023733
3:105952976_0	3	105952976	-	C-to-U	NES	-	ENSCHIG00000026388
4:6213423_1	4	6213423	+	A-to-I	TMUB1	+	ENSCHIG00000024956
4:6213423_1	4	6213423	+	A-to-I	NA	+	ENSCHIG00000013495
4:16218811_0	4	16218811	-	A-to-I	NA	-	ENSCHIG00000011022
4:21028753_1	4	21028753	+	C-to-U	NA	+	ENSCHIG00000011732
4:73638912_0	4	73638912	-	C-to-U	RINT1	-	ENSCHIG00000010078
4:74727127_1	4	74727127	+	A-to-I	NA	+	ENSCHIG00000017227
4:88678503_1	4	88678503	+	C-to-U	NA	+	ENSCHIG00000002492
5:2351419_1	5	2351419	+	C-to-U	NA	+	ENSCHIG00000012666
5:30210170_0	5	30210170	-	C-to-U	NA	-	ENSCHIG00000025067
5:30210179_0	5	30210179	-	C-to-U	NA	-	ENSCHIG00000025067
5:30304766_1	5	30304766	+	C-to-U	TUBA1A	+	ENSCHIG00000022988
5:30741494_1	5	30741494	+	C-to-U	KANSL2	+	ENSCHIG00000026147
5:30741496_1	5	30741496	+	A-to-I	KANSL2	+	ENSCHIG00000026147
5:33528208_1	5	33528208	+	A-to-I	SLC38A1	+	ENSCHIG00000001165
5:33528228_1	5	33528228	+	A-to-I	SLC38A1	+	ENSCHIG00000001165
5:33528247_1	5	33528247	+	A-to-I	SLC38A1	+	ENSCHIG00000001165
5:33528250_1	5	33528250	+	A-to-I	SLC38A1	+	ENSCHIG00000001165
5:33528281_1	5	33528281	+	A-to-I	SLC38A1	+	ENSCHIG00000001165
5:33528494_1	5	33528494	+	A-to-I	SLC38A1	+	ENSCHIG00000001165
5:33528495_1	5	33528495	+	A-to-I	SLC38A1	+	ENSCHIG00000001165
5:60745270_0	5	60745270	-	C-to-U	NA	-	ENSCHIG00000007303
5:63938854_0	5	63938854	-	A-to-I	NA	-	ENSCHIG00000007713
5:72332791_1	5	72332791	+	C-to-U	MCM5	+	ENSCHIG00000011442
5:80077172_0	5	80077172	-	C-to-U	CCDC91	-	ENSCHIG00000021171
5:90511840_1	5	90511840	+	A-to-I	RERGL	+	ENSCHIG00000014690
5:92265366_1	5	92265366	+	A-to-I	NA	+	ENSCHIG00000024096
5:92265958_1	5	92265958	+	A-to-I	NA	+	ENSCHIG00000024096
5:93408077_1	5	93408077	+	A-to-I	RERG	+	ENSCHIG00000011004
5:112050173_0	5	112050173	-	A-to-I	NA	-	ENSCHIG00000017340
5:118184901_1	5	118184901	+	C-to-U	NA	+	ENSCHIG00000017804
5:118195767_1	5	118195767	+	A-to-I	NA	+	ENSCHIG00000017804
5:118195769_1	5	118195769	+	A-to-I	NA	+	ENSCHIG00000017804
5:118196575_1	5	118196575	+	A-to-I	NA	+	ENSCHIG00000017804
5:118196861_1	5	118196861	+	A-to-I	NA	+	ENSCHIG00000017804
5:118196862_1	5	118196862	+	A-to-I	NA	+	ENSCHIG00000017804
5:118196863_1	5	118196863	+	A-to-I	NA	+	ENSCHIG00000017804
5:118197241_1	5	118197241	+	A-to-I	NA	+	ENSCHIG00000017804
5:118197291_1	5	118197291	+	A-to-I	NA	+	ENSCHIG00000017804
5:118197319_1	5	118197319	+	A-to-I	NA	+	ENSCHIG00000017804
5:118198860_1	5	118198860	+	A-to-I	NA	+	ENSCHIG00000017804
5:118198864_1	5	118198864	+	A-to-I	NA	+	ENSCHIG00000017804
5:118198941_1	5	118198941	+	A-to-I	NA	+	ENSCHIG00000017804
5:118198944_1	5	118198944	+	A-to-I	NA	+	ENSCHIG00000017804
5:118198984_1	5	118198984	+	A-to-I	NA	+	ENSCHIG00000017804
6:2381570_0	6	2381570	-	C-to-U	TMA16	-	ENSCHIG00000014354
6:24591171_1	6	24591171	+	A-to-I	EMCN	+	ENSCHIG00000005156
6:24591177_1	6	24591177	+	A-to-I	EMCN	+	ENSCHIG00000005156
6:24591244_1	6	24591244	+	A-to-I	EMCN	+	ENSCHIG00000005156
6:24591252_1	6	24591252	+	A-to-I	EMCN	+	ENSCHIG00000005156
6:24591263_1	6	24591263	+	A-to-I	EMCN	+	ENSCHIG00000005156
6:24591275_1	6	24591275	+	A-to-I	EMCN	+	ENSCHIG00000005156
6:24591277_1	6	24591277	+	A-to-I	EMCN	+	ENSCHIG00000005156
6:24591282_1	6	24591282	+	A-to-I	EMCN	+	ENSCHIG00000005156
6:24591315_1	6	24591315	+	A-to-I	EMCN	+	ENSCHIG00000005156
6:24591325_1	6	24591325	+	A-to-I	EMCN	+	ENSCHIG00000005156
6:24591712_1	6	24591712	+	A-to-I	EMCN	+	ENSCHIG00000005156
6:24591743_1	6	24591743	+	A-to-I	EMCN	+	ENSCHIG00000005156
6:24591748_1	6	24591748	+	A-to-I	EMCN	+	ENSCHIG00000005156
6:24591776_1	6	24591776	+	A-to-I	EMCN	+	ENSCHIG00000005156
6:24591777_1	6	24591777	+	A-to-I	EMCN	+	ENSCHIG00000005156
6:24591778_1	6	24591778	+	A-to-I	EMCN	+	ENSCHIG00000005156
6:24594585_1	6	24594585	+	A-to-I	EMCN	+	ENSCHIG00000005156
6:24595265_1	6	24595265	+	A-to-I	EMCN	+	ENSCHIG00000005156
6:24595323_1	6	24595323	+	A-to-I	EMCN	+	ENSCHIG00000005156
6:24595382_1	6	24595382	+	A-to-I	EMCN	+	ENSCHIG00000005156
6:24595422_1	6	24595422	+	A-to-I	EMCN	+	ENSCHIG00000005156
6:35357721_0	6	35357721	-	A-to-I	NA	-	ENSCHIG00000013599
6:56294116_0	6	56294116	-	A-to-I	ARAP2	-	ENSCHIG00000014093
6:56294116_0	6	56294116	-	A-to-I	NA	-	ENSCHIG00000022196
6:56294395_0	6	56294395	-	C-to-U	ARAP2	-	ENSCHIG00000014093
6:111438006_0	6	111438006	-	C-to-U	PROM1	-	ENSCHIG00000026198
6:111438222_0	6	111438222	-	C-to-U	PROM1	-	ENSCHIG00000026198
7:27674852_1	7	27674852	+	A-to-I	NA	+	ENSCHIG00000010267
7:64171836_0	7	64171836	-	A-to-I	NA	-	ENSCHIG00000016073
7:64172255_0	7	64172255	-	A-to-I	NA	-	ENSCHIG00000016073
7:67358283_0	7	67358283	-	C-to-U	NA	-	ENSCHIG00000016980
7:67358300_0	7	67358300	-	A-to-I	NA	-	ENSCHIG00000016980
7:72173485_1	7	72173485	+	A-to-I	UIMC1	+	ENSCHIG00000022878
7:76498343_0	7	76498343	-	A-to-I	NA	-	ENSCHIG00000014731
7:97985089_0	7	97985089	-	C-to-U	RAD23A	-	ENSCHIG00000017626
7:105969921_1	7	105969921	+	C-to-U	OBSCN	+	ENSCHIG00000026141
7:105973802_1	7	105973802	+	C-to-U	OBSCN	+	ENSCHIG00000026141
7:105973904_1	7	105973904	+	C-to-U	OBSCN	+	ENSCHIG00000026141
7:105973987_1	7	105973987	+	C-to-U	OBSCN	+	ENSCHIG00000026141
7:105974032_1	7	105974032	+	A-to-I	OBSCN	+	ENSCHIG00000026141
7:105984663_1	7	105984663	+	C-to-U	OBSCN	+	ENSCHIG00000026141
7:105989035_1	7	105989035	+	C-to-U	OBSCN	+	ENSCHIG00000026141
7:105993041_1	7	105993041	+	C-to-U	OBSCN	+	ENSCHIG00000026141
7:105993063_1	7	105993063	+	A-to-I	OBSCN	+	ENSCHIG00000026141
7:105993078_1	7	105993078	+	C-to-U	OBSCN	+	ENSCHIG00000026141
7:106008120_1	7	106008120	+	C-to-U	OBSCN	+	ENSCHIG00000026141
7:106070380_1	7	106070380	+	A-to-I	OBSCN	+	ENSCHIG00000026141
7:106071522_1	7	106071522	+	C-to-U	OBSCN	+	ENSCHIG00000026141
7:106071528_1	7	106071528	+	C-to-U	OBSCN	+	ENSCHIG00000026141
7:106075171_1	7	106075171	+	C-to-U	OBSCN	+	ENSCHIG00000026141
8:23337078_0	8	23337078	-	C-to-U	FOCAD	-	ENSCHIG00000024141
8:71219356_1	8	71219356	+	C-to-U	NA	+	ENSCHIG00000012581
8:71219481_1	8	71219481	+	C-to-U	NA	+	ENSCHIG00000012581
8:75809649_0	8	75809649	-	C-to-U	DCTN3	-	ENSCHIG00000014829
8:95872771_1	8	95872771	+	C-to-U	NA	+	ENSCHIG00000008581
8:95872804_1	8	95872804	+	A-to-I	NA	+	ENSCHIG00000008581
9:52768494_0	9	52768494	-	C-to-U	CYB5R4	-	ENSCHIG00000025247
9:54361243_0	9	54361243	-	C-to-U	NA	-	ENSCHIG00000014607
9:56622945_1	9	56622945	+	A-to-I	NA	+	ENSCHIG00000007926
9:76951781_1	9	76951781	+	C-to-U	MYCT1	+	ENSCHIG00000027092
1:129289847_0	1	129289847	-	A-to-I	MRPS22	-	ENSCHIG00000027042
1:148909540_0	1	148909540	-	C-to-U	HLCS	-	ENSCHIG00000019377
10:66169807_0	10	66169807	-	C-to-U	RTF1	-	ENSCHIG00000016642
10:67381668_0	10	67381668	-	A-to-I	EIF2AK4	-	ENSCHIG00000006777
10:67381688_0	10	67381688	-	A-to-I	EIF2AK4	-	ENSCHIG00000006777
10:67381702_0	10	67381702	-	A-to-I	EIF2AK4	-	ENSCHIG00000006777
10:67381734_0	10	67381734	-	A-to-I	EIF2AK4	-	ENSCHIG00000006777
10:67381757_0	10	67381757	-	A-to-I	EIF2AK4	-	ENSCHIG00000006777
10:80412184_1	10	80412184	+	A-to-I	DCAF11	+	ENSCHIG00000016776
10:80412185_1	10	80412185	+	A-to-I	DCAF11	+	ENSCHIG00000016776
10:80412424_1	10	80412424	+	A-to-I	DCAF11	+	ENSCHIG00000016776
10:91188114_1	10	91188114	+	A-to-I	DMGDH	+	ENSCHIG00000021924
10:91188157_1	10	91188157	+	A-to-I	DMGDH	+	ENSCHIG00000021924
10:91204315_1	10	91204315	+	A-to-I	DMGDH	+	ENSCHIG00000021924
10:91206118_1	10	91206118	+	A-to-I	DMGDH	+	ENSCHIG00000021924
10:91206130_1	10	91206130	+	A-to-I	DMGDH	+	ENSCHIG00000021924
10:91206134_1	10	91206134	+	A-to-I	DMGDH	+	ENSCHIG00000021924
10:91206136_1	10	91206136	+	A-to-I	DMGDH	+	ENSCHIG00000021924
10:91206152_1	10	91206152	+	A-to-I	DMGDH	+	ENSCHIG00000021924
10:91206153_1	10	91206153	+	A-to-I	DMGDH	+	ENSCHIG00000021924
10:91206159_1	10	91206159	+	A-to-I	DMGDH	+	ENSCHIG00000021924
10:91206627_1	10	91206627	+	A-to-I	DMGDH	+	ENSCHIG00000021924
10:91206656_1	10	91206656	+	A-to-I	DMGDH	+	ENSCHIG00000021924
10:91206662_1	10	91206662	+	A-to-I	DMGDH	+	ENSCHIG00000021924
11:1551320_0	11	1551320	-	A-to-I	NA	-	ENSCHIG00000018031
11:43119645_1	11	43119645	+	A-to-I	PAPOLG	+	ENSCHIG00000015082
11:100288776_1	11	100288776	+	A-to-I	ASS1	+	ENSCHIG00000017801
12:63378047_1	12	63378047	+	A-to-I	FREM2	+	ENSCHIG00000022176
12:63378057_1	12	63378057	+	A-to-I	FREM2	+	ENSCHIG00000022176
12:63378067_1	12	63378067	+	A-to-I	FREM2	+	ENSCHIG00000022176
13:17286605_1	13	17286605	+	C-to-U	NA	+	ENSCHIG00000024157
13:17290399_1	13	17290399	+	A-to-I	NA	+	ENSCHIG00000024157
13:17290404_1	13	17290404	+	A-to-I	NA	+	ENSCHIG00000024157
13:17290450_1	13	17290450	+	A-to-I	NA	+	ENSCHIG00000024157
13:42633143_1	13	42633143	+	C-to-U	NA	+	ENSCHIG00000017096
13:42633242_1	13	42633242	+	C-to-U	NA	+	ENSCHIG00000017096
13:42659043_1	13	42659043	+	A-to-I	NA	+	ENSCHIG00000015607
13:42659151_1	13	42659151	+	C-to-U	NA	+	ENSCHIG00000015607
13:42724878_1	13	42724878	+	C-to-U	NA	+	ENSCHIG00000015228
13:42798339_1	13	42798339	+	C-to-U	NA	+	ENSCHIG00000026316
13:42861036_1	13	42861036	+	C-to-U	NA	+	ENSCHIG00000013258
13:42861116_1	13	42861116	+	A-to-I	NA	+	ENSCHIG00000013258
13:43272768_1	13	43272768	+	A-to-I	NA	+	ENSCHIG00000015988
13:43272781_1	13	43272781	+	A-to-I	NA	+	ENSCHIG00000015988
13:43272855_1	13	43272855	+	A-to-I	NA	+	ENSCHIG00000015988
13:43273129_1	13	43273129	+	A-to-I	NA	+	ENSCHIG00000015988
13:43273130_1	13	43273130	+	A-to-I	NA	+	ENSCHIG00000015988
13:43273131_1	13	43273131	+	A-to-I	NA	+	ENSCHIG00000015988
13:43273194_1	13	43273194	+	A-to-I	NA	+	ENSCHIG00000015988
13:43273209_1	13	43273209	+	A-to-I	NA	+	ENSCHIG00000015988
13:43273210_1	13	43273210	+	A-to-I	NA	+	ENSCHIG00000015988
13:43273278_1	13	43273278	+	A-to-I	NA	+	ENSCHIG00000015988
13:45354930_1	13	45354930	+	A-to-I	NA	+	ENSCHIG00000007362
13:46254551_0	13	46254551	-	C-to-U	ZMYND11	-	ENSCHIG00000024812
14:4664937_1	14	4664937	+	A-to-I	NA	+	ENSCHIG00000013455
14:4664968_1	14	4664968	+	A-to-I	NA	+	ENSCHIG00000013455
14:4664971_1	14	4664971	+	A-to-I	NA	+	ENSCHIG00000013455
14:4665014_1	14	4665014	+	A-to-I	NA	+	ENSCHIG00000013455
14:4665015_1	14	4665015	+	A-to-I	NA	+	ENSCHIG00000013455
14:4665945_1	14	4665945	+	A-to-I	NA	+	ENSCHIG00000013455
14:4667671_1	14	4667671	+	A-to-I	NA	+	ENSCHIG00000013455
14:4668011_1	14	4668011	+	A-to-I	NA	+	ENSCHIG00000013455
14:20013305_0	14	20013305	-	C-to-U	RRM2B	-	ENSCHIG00000022467
15:1299705_1	15	1299705	+	A-to-I	NA	+	ENSCHIG00000016391
15:1299714_1	15	1299714	+	A-to-I	NA	+	ENSCHIG00000016391
15:1300200_1	15	1300200	+	A-to-I	NA	+	ENSCHIG00000016391
15:1300221_1	15	1300221	+	A-to-I	NA	+	ENSCHIG00000016391
15:1300234_1	15	1300234	+	A-to-I	NA	+	ENSCHIG00000016391
15:1300284_1	15	1300284	+	A-to-I	NA	+	ENSCHIG00000016391
15:1305204_1	15	1305204	+	A-to-I	NA	+	ENSCHIG00000016391
15:1306708_1	15	1306708	+	A-to-I	NA	+	ENSCHIG00000016391
15:1306743_1	15	1306743	+	A-to-I	NA	+	ENSCHIG00000016391
15:1307831_1	15	1307831	+	A-to-I	NA	+	ENSCHIG00000016391
15:15981443_1	15	15981443	+	A-to-I	TRAF6	+	ENSCHIG00000015888
15:15981444_1	15	15981444	+	A-to-I	TRAF6	+	ENSCHIG00000015888
15:15981467_1	15	15981467	+	A-to-I	TRAF6	+	ENSCHIG00000015888
15:15981479_1	15	15981479	+	A-to-I	TRAF6	+	ENSCHIG00000015888
15:15981487_1	15	15981487	+	A-to-I	TRAF6	+	ENSCHIG00000015888
15:15981491_1	15	15981491	+	A-to-I	TRAF6	+	ENSCHIG00000015888
15:15982081_1	15	15982081	+	A-to-I	TRAF6	+	ENSCHIG00000015888
15:15982082_1	15	15982082	+	A-to-I	TRAF6	+	ENSCHIG00000015888
15:15982092_1	15	15982092	+	A-to-I	TRAF6	+	ENSCHIG00000015888
15:15982098_1	15	15982098	+	A-to-I	TRAF6	+	ENSCHIG00000015888
15:15982105_1	15	15982105	+	A-to-I	TRAF6	+	ENSCHIG00000015888
15:15982110_1	15	15982110	+	A-to-I	TRAF6	+	ENSCHIG00000015888
15:15982111_1	15	15982111	+	A-to-I	TRAF6	+	ENSCHIG00000015888
15:15982122_1	15	15982122	+	A-to-I	TRAF6	+	ENSCHIG00000015888
15:15982131_1	15	15982131	+	A-to-I	TRAF6	+	ENSCHIG00000015888
15:25572346_1	15	25572346	+	A-to-I	SLC5A12	+	ENSCHIG00000017024
15:25587244_1	15	25587244	+	A-to-I	SLC5A12	+	ENSCHIG00000017024
15:25587261_1	15	25587261	+	A-to-I	SLC5A12	+	ENSCHIG00000017024
15:25588942_1	15	25588942	+	A-to-I	SLC5A12	+	ENSCHIG00000017024
15:54370267_1	15	54370267	+	C-to-U	BACE1	+	ENSCHIG00000018165
16:41098977_0	16	41098977	-	A-to-I	TARDBP	-	ENSCHIG00000026090
17:230240_0	17	230240	-	A-to-I	NA	-	ENSCHIG00000023467
17:230270_0	17	230270	-	C-to-U	NA	-	ENSCHIG00000023467
17:248044_0	17	248044	-	C-to-U	NA	-	ENSCHIG00000024061
17:248049_0	17	248049	-	C-to-U	NA	-	ENSCHIG00000024061
17:263832_0	17	263832	-	C-to-U	NA	-	ENSCHIG00000003453
17:263879_0	17	263879	-	C-to-U	NA	-	ENSCHIG00000003453
17:287218_0	17	287218	-	C-to-U	NA	-	ENSCHIG00000017632
17:417026_0	17	417026	-	C-to-U	NA	-	ENSCHIG00000003521
17:434539_0	17	434539	-	C-to-U	NA	-	ENSCHIG00000011805
17:593189_0	17	593189	-	A-to-I	NA	-	ENSCHIG00000020629
17:593189_0	17	593189	-	A-to-I	NA	-	ENSCHIG00000011513
17:616314_0	17	616314	-	C-to-U	NA	-	ENSCHIG00000020629
17:616459_0	17	616459	-	C-to-U	NA	-	ENSCHIG00000020629
17:1383619_1	17	1383619	+	A-to-I	SELENOM	+	ENSCHIG00000016509
17:30625318_1	17	30625318	+	C-to-U	RXFP1	+	ENSCHIG00000023622
18:25560283_0	18	25560283	-	C-to-U	OGFOD1	-	ENSCHIG00000013098
18:25560283_0	18	25560283	-	C-to-U	NA	-	ENSCHIG00000024870
18:38251762_0	18	38251762	-	A-to-I	NA	-	ENSCHIG00000018478
18:50639710_0	18	50639710	-	C-to-U	PRX	-	ENSCHIG00000026808
18:59646091_1	18	59646091	+	C-to-U	NA	+	ENSCHIG00000023288
18:60123239_0	18	60123239	-	A-to-I	NA	-	ENSCHIG00000021602
18:60415969_0	18	60415969	-	C-to-U	NA	-	ENSCHIG00000016489
18:60416002_0	18	60416002	-	A-to-I	NA	-	ENSCHIG00000016489
18:60416310_0	18	60416310	-	C-to-U	NA	-	ENSCHIG00000016489
18:60792421_0	18	60792421	-	A-to-I	NA	-	ENSCHIG00000017914
18:60792421_0	18	60792421	-	A-to-I	NA	-	ENSCHIG00000011248
18:60967130_0	18	60967130	-	C-to-U	NA	-	ENSCHIG00000025387
18:60967130_0	18	60967130	-	C-to-U	NA	-	ENSCHIG00000024565
18:61128304_0	18	61128304	-	C-to-U	NA	-	ENSCHIG00000027195
19:13818993_0	19	13818993	-	A-to-I	NA	-	ENSCHIG00000026795
19:22321185_0	19	22321185	-	C-to-U	NA	-	ENSCHIG00000023201
19:22321188_0	19	22321188	-	C-to-U	NA	-	ENSCHIG00000023201
19:42326624_1	19	42326624	+	C-to-U	TUBG1	+	ENSCHIG00000023630
19:42372564_1	19	42372564	+	C-to-U	TUBG2	+	ENSCHIG00000017871
19:43669642_0	19	43669642	-	A-to-I	UBTF	-	ENSCHIG00000011621
19:44039969_0	19	44039969	-	A-to-I	NA	-	ENSCHIG00000003692
19:44040150_0	19	44040150	-	A-to-I	NA	-	ENSCHIG00000003692
19:49911971_1	19	49911971	+	A-to-I	NA	+	ENSCHIG00000007906
19:49912018_1	19	49912018	+	A-to-I	NA	+	ENSCHIG00000007906
19:49912147_1	19	49912147	+	A-to-I	NA	+	ENSCHIG00000007906
19:49912227_1	19	49912227	+	A-to-I	NA	+	ENSCHIG00000007906
19:49912241_1	19	49912241	+	A-to-I	NA	+	ENSCHIG00000007906
19:49912251_1	19	49912251	+	A-to-I	NA	+	ENSCHIG00000007906
19:49912317_1	19	49912317	+	A-to-I	NA	+	ENSCHIG00000007906
19:49912318_1	19	49912318	+	A-to-I	NA	+	ENSCHIG00000007906
19:49912366_1	19	49912366	+	A-to-I	NA	+	ENSCHIG00000007906
19:49913774_1	19	49913774	+	A-to-I	NA	+	ENSCHIG00000007906
19:49914958_1	19	49914958	+	A-to-I	NA	+	ENSCHIG00000007906
19:49915107_1	19	49915107	+	A-to-I	NA	+	ENSCHIG00000007906
19:49915120_1	19	49915120	+	A-to-I	NA	+	ENSCHIG00000007906
19:49915226_1	19	49915226	+	A-to-I	NA	+	ENSCHIG00000007906
19:49915255_1	19	49915255	+	A-to-I	NA	+	ENSCHIG00000007906
2:4004192_0	2	4004192	-	A-to-I	KIF17	-	ENSCHIG00000023700
2:4004208_0	2	4004208	-	A-to-I	KIF17	-	ENSCHIG00000023700
2:4004223_0	2	4004223	-	A-to-I	KIF17	-	ENSCHIG00000023700
2:4004228_0	2	4004228	-	A-to-I	KIF17	-	ENSCHIG00000023700
2:4006296_0	2	4006296	-	A-to-I	KIF17	-	ENSCHIG00000023700
2:4006361_0	2	4006361	-	A-to-I	KIF17	-	ENSCHIG00000023700
2:4006376_0	2	4006376	-	A-to-I	KIF17	-	ENSCHIG00000023700
2:4006398_0	2	4006398	-	A-to-I	KIF17	-	ENSCHIG00000023700
2:4006410_0	2	4006410	-	A-to-I	KIF17	-	ENSCHIG00000023700
2:20484612_1	2	20484612	+	A-to-I	COL4A4	+	ENSCHIG00000025629
2:38103335_0	2	38103335	-	A-to-I	UNC80	-	ENSCHIG00000023318
2:38103351_0	2	38103351	-	A-to-I	UNC80	-	ENSCHIG00000023318
2:38103352_0	2	38103352	-	A-to-I	UNC80	-	ENSCHIG00000023318
2:41428923_0	2	41428923	-	C-to-U	EEF1B2	-	ENSCHIG00000026794
2:73863767_1	2	73863767	+	A-to-I	ACMSD	+	ENSCHIG00000019884
2:73863778_1	2	73863778	+	A-to-I	ACMSD	+	ENSCHIG00000019884
2:73863798_1	2	73863798	+	A-to-I	ACMSD	+	ENSCHIG00000019884
2:73863837_1	2	73863837	+	A-to-I	ACMSD	+	ENSCHIG00000019884
2:73866513_1	2	73866513	+	A-to-I	ACMSD	+	ENSCHIG00000019884
2:73866544_1	2	73866544	+	A-to-I	ACMSD	+	ENSCHIG00000019884
2:73866549_1	2	73866549	+	A-to-I	ACMSD	+	ENSCHIG00000019884
2:73866552_1	2	73866552	+	A-to-I	ACMSD	+	ENSCHIG00000019884
20:10392525_1	20	10392525	+	A-to-I	AK6	+	ENSCHIG00000017952
20:10392525_1	20	10392525	+	A-to-I	NA	+	ENSCHIG00000012429
20:12430822_0	20	12430822	-	C-to-U	MAST4	-	ENSCHIG00000016352
20:20776028_0	20	20776028	-	A-to-I	RAB3C	-	ENSCHIG00000000529
21:67049925_1	21	67049925	+	A-to-I	NA	+	ENSCHIG00000015133
21:69032548_1	21	69032548	+	C-to-U	NA	+	ENSCHIG00000014983
21:69032548_1	21	69032548	+	C-to-U	NA	+	ENSCHIG00000017462
22:56286916_1	22	56286916	+	A-to-I	MBD4	+	ENSCHIG00000009760
23:15128771_1	23	15128771	+	A-to-I	BPHL	+	ENSCHIG00000018519
23:15129360_1	23	15129360	+	A-to-I	BPHL	+	ENSCHIG00000018519
23:15129399_1	23	15129399	+	A-to-I	BPHL	+	ENSCHIG00000018519
23:15129402_1	23	15129402	+	A-to-I	BPHL	+	ENSCHIG00000018519
23:15129404_1	23	15129404	+	A-to-I	BPHL	+	ENSCHIG00000018519
23:22584997_1	23	22584997	+	A-to-I	STK19	+	ENSCHIG00000006985
23:23563567_1	23	23563567	+	C-to-U	CAHI-DQA2	+	ENSCHIG00000010572
24:33059531_0	24	33059531	-	A-to-I	LAMA3	-	ENSCHIG00000013633
24:35355306_1	24	35355306	+	A-to-I	ROCK1	+	ENSCHIG00000016132
24:38025369_0	24	38025369	-	A-to-I	DLGAP1	-	ENSCHIG00000017982
24:38025390_0	24	38025390	-	A-to-I	DLGAP1	-	ENSCHIG00000017982
24:38026151_0	24	38026151	-	A-to-I	DLGAP1	-	ENSCHIG00000017982
25:8332867_1	25	8332867	+	C-to-U	NA	+	ENSCHIG00000008814
25:25920236_0	25	25920236	-	A-to-I	NA	-	ENSCHIG00000024795
25:37869863_0	25	37869863	-	A-to-I	BUD31	-	ENSCHIG00000015455
26:16625868_0	26	16625868	-	A-to-I	NA	-	ENSCHIG00000005285
26:23030208_1	26	23030208	+	A-to-I	NA	+	ENSCHIG00000023508
26:32134776_1	26	32134776	+	A-to-I	PYROXD2	+	ENSCHIG00000012022
26:47178432_0	26	47178432	-	A-to-I	NA	-	ENSCHIG00000018263
27:29322420_0	27	29322420	-	C-to-U	FAM149A	-	ENSCHIG00000015943
28:20332358_0	28	20332358	-	C-to-U	NA	-	ENSCHIG00000000174
28:20878437_1	28	20878437	+	A-to-I	RUFY2	+	ENSCHIG00000010345
28:20878443_1	28	20878443	+	A-to-I	RUFY2	+	ENSCHIG00000010345
28:20878497_1	28	20878497	+	A-to-I	RUFY2	+	ENSCHIG00000010345
28:20878502_1	28	20878502	+	A-to-I	RUFY2	+	ENSCHIG00000010345
28:20878503_1	28	20878503	+	A-to-I	RUFY2	+	ENSCHIG00000010345
28:20878504_1	28	20878504	+	A-to-I	RUFY2	+	ENSCHIG00000010345
28:20878523_1	28	20878523	+	A-to-I	RUFY2	+	ENSCHIG00000010345
28:20878528_1	28	20878528	+	A-to-I	RUFY2	+	ENSCHIG00000010345
28:20878533_1	28	20878533	+	A-to-I	RUFY2	+	ENSCHIG00000010345
28:20878538_1	28	20878538	+	A-to-I	RUFY2	+	ENSCHIG00000010345
28:20878539_1	28	20878539	+	A-to-I	RUFY2	+	ENSCHIG00000010345
28:20878817_1	28	20878817	+	A-to-I	RUFY2	+	ENSCHIG00000010345
28:20878823_1	28	20878823	+	A-to-I	RUFY2	+	ENSCHIG00000010345
28:20878828_1	28	20878828	+	A-to-I	RUFY2	+	ENSCHIG00000010345
28:20878857_1	28	20878857	+	A-to-I	RUFY2	+	ENSCHIG00000010345
29:565273_0	29	565273	-	C-to-U	C11orf54	-	ENSCHIG00000016176
29:9022650_1	29	9022650	+	A-to-I	PICALM	+	ENSCHIG00000015634
29:12027967_1	29	12027967	+	C-to-U	RAB30	+	ENSCHIG00000020601
29:27765516_1	29	27765516	+	A-to-I	CCDC15	+	ENSCHIG00000006217
29:27765518_1	29	27765518	+	A-to-I	CCDC15	+	ENSCHIG00000006217
29:27765519_1	29	27765519	+	A-to-I	CCDC15	+	ENSCHIG00000006217
29:41926358_1	29	41926358	+	A-to-I	NA	+	ENSCHIG00000025065
29:41926388_1	29	41926388	+	A-to-I	NA	+	ENSCHIG00000025065
29:41926389_1	29	41926389	+	A-to-I	NA	+	ENSCHIG00000025065
29:41926399_1	29	41926399	+	A-to-I	NA	+	ENSCHIG00000025065
29:41926422_1	29	41926422	+	A-to-I	NA	+	ENSCHIG00000025065
29:41926437_1	29	41926437	+	A-to-I	NA	+	ENSCHIG00000025065
29:41927461_1	29	41927461	+	A-to-I	NA	+	ENSCHIG00000025065
29:41927465_1	29	41927465	+	A-to-I	NA	+	ENSCHIG00000025065
29:41927466_1	29	41927466	+	A-to-I	NA	+	ENSCHIG00000025065
29:41927471_1	29	41927471	+	A-to-I	NA	+	ENSCHIG00000025065
29:41930176_1	29	41930176	+	A-to-I	NA	+	ENSCHIG00000025065
29:41930210_1	29	41930210	+	A-to-I	NA	+	ENSCHIG00000025065
29:41930212_1	29	41930212	+	A-to-I	NA	+	ENSCHIG00000025065
29:41930217_1	29	41930217	+	A-to-I	NA	+	ENSCHIG00000025065
29:41930225_1	29	41930225	+	A-to-I	NA	+	ENSCHIG00000025065
29:41930252_1	29	41930252	+	A-to-I	NA	+	ENSCHIG00000025065
29:41930256_1	29	41930256	+	A-to-I	NA	+	ENSCHIG00000025065
29:41930257_1	29	41930257	+	A-to-I	NA	+	ENSCHIG00000025065
29:41930291_1	29	41930291	+	A-to-I	NA	+	ENSCHIG00000025065
29:42638107_1	29	42638107	+	C-to-U	MARK2	+	ENSCHIG00000019875
3:951604_0	3	951604	-	C-to-U	AGXT	-	ENSCHIG00000022496
3:19449708_1	3	19449708	+	A-to-I	ARMH1	+	ENSCHIG00000021996
3:19450057_1	3	19450057	+	A-to-I	ARMH1	+	ENSCHIG00000021996
3:27586721_1	3	27586721	+	A-to-I	SCP2	+	ENSCHIG00000005658
3:27586772_1	3	27586772	+	A-to-I	SCP2	+	ENSCHIG00000005658
3:27586786_1	3	27586786	+	A-to-I	SCP2	+	ENSCHIG00000005658
3:27586789_1	3	27586789	+	A-to-I	SCP2	+	ENSCHIG00000005658
3:27586791_1	3	27586791	+	A-to-I	SCP2	+	ENSCHIG00000005658
3:27586822_1	3	27586822	+	A-to-I	SCP2	+	ENSCHIG00000005658
3:27586823_1	3	27586823	+	A-to-I	SCP2	+	ENSCHIG00000005658
3:27586872_1	3	27586872	+	A-to-I	SCP2	+	ENSCHIG00000005658
3:27587160_1	3	27587160	+	A-to-I	SCP2	+	ENSCHIG00000005658
3:27587263_1	3	27587263	+	A-to-I	SCP2	+	ENSCHIG00000005658
3:66101623_1	3	66101623	+	C-to-U	PKN2	+	ENSCHIG00000009130
3:68691178_1	3	68691178	+	A-to-I	NA	+	ENSCHIG00000009537
3:71906019_0	3	71906019	-	A-to-I	CNN3	-	ENSCHIG00000022213
3:71906068_0	3	71906068	-	A-to-I	CNN3	-	ENSCHIG00000022213
3:71906073_0	3	71906073	-	A-to-I	CNN3	-	ENSCHIG00000022213
3:71906078_0	3	71906078	-	A-to-I	CNN3	-	ENSCHIG00000022213
3:105952983_0	3	105952983	-	C-to-U	NES	-	ENSCHIG00000026388
3:107464982_0	3	107464982	-	A-to-I	NA	-	ENSCHIG00000014091
3:111041684_0	3	111041684	-	C-to-U	NA	-	ENSCHIG00000019395
4:21554466_0	4	21554466	-	C-to-U	CALD1	-	ENSCHIG00000021959
4:32714414_1	4	32714414	+	A-to-I	SLC13A1	+	ENSCHIG00000014530
4:32714431_1	4	32714431	+	A-to-I	SLC13A1	+	ENSCHIG00000014530
4:32716066_1	4	32716066	+	A-to-I	SLC13A1	+	ENSCHIG00000014530
4:32716073_1	4	32716073	+	A-to-I	SLC13A1	+	ENSCHIG00000014530
4:32716081_1	4	32716081	+	A-to-I	SLC13A1	+	ENSCHIG00000014530
4:32716112_1	4	32716112	+	A-to-I	SLC13A1	+	ENSCHIG00000014530
4:32716129_1	4	32716129	+	A-to-I	SLC13A1	+	ENSCHIG00000014530
4:32716133_1	4	32716133	+	A-to-I	SLC13A1	+	ENSCHIG00000014530
4:32716158_1	4	32716158	+	A-to-I	SLC13A1	+	ENSCHIG00000014530
4:32716291_1	4	32716291	+	A-to-I	SLC13A1	+	ENSCHIG00000014530
4:32716292_1	4	32716292	+	A-to-I	SLC13A1	+	ENSCHIG00000014530
4:32717261_1	4	32717261	+	A-to-I	SLC13A1	+	ENSCHIG00000014530
4:32717265_1	4	32717265	+	A-to-I	SLC13A1	+	ENSCHIG00000014530
4:32717346_1	4	32717346	+	A-to-I	SLC13A1	+	ENSCHIG00000014530
4:32717607_1	4	32717607	+	A-to-I	SLC13A1	+	ENSCHIG00000014530
4:32717614_1	4	32717614	+	A-to-I	SLC13A1	+	ENSCHIG00000014530
4:32717678_1	4	32717678	+	A-to-I	SLC13A1	+	ENSCHIG00000014530
4:32717765_1	4	32717765	+	A-to-I	SLC13A1	+	ENSCHIG00000014530
4:32718947_1	4	32718947	+	A-to-I	SLC13A1	+	ENSCHIG00000014530
4:32718987_1	4	32718987	+	A-to-I	SLC13A1	+	ENSCHIG00000014530
4:32720428_1	4	32720428	+	A-to-I	SLC13A1	+	ENSCHIG00000014530
4:32721107_1	4	32721107	+	A-to-I	SLC13A1	+	ENSCHIG00000014530
4:32721114_1	4	32721114	+	A-to-I	SLC13A1	+	ENSCHIG00000014530
4:32721129_1	4	32721129	+	A-to-I	SLC13A1	+	ENSCHIG00000014530
4:32723223_1	4	32723223	+	A-to-I	SLC13A1	+	ENSCHIG00000014530
4:32723240_1	4	32723240	+	A-to-I	SLC13A1	+	ENSCHIG00000014530
4:32724485_1	4	32724485	+	A-to-I	SLC13A1	+	ENSCHIG00000014530
4:32724502_1	4	32724502	+	A-to-I	SLC13A1	+	ENSCHIG00000014530
4:32724508_1	4	32724508	+	A-to-I	SLC13A1	+	ENSCHIG00000014530
4:32724855_1	4	32724855	+	A-to-I	SLC13A1	+	ENSCHIG00000014530
4:32724880_1	4	32724880	+	A-to-I	SLC13A1	+	ENSCHIG00000014530
4:32724890_1	4	32724890	+	A-to-I	SLC13A1	+	ENSCHIG00000014530
4:32724891_1	4	32724891	+	A-to-I	SLC13A1	+	ENSCHIG00000014530
4:32724892_1	4	32724892	+	A-to-I	SLC13A1	+	ENSCHIG00000014530
4:32724909_1	4	32724909	+	A-to-I	SLC13A1	+	ENSCHIG00000014530
4:32725043_1	4	32725043	+	A-to-I	SLC13A1	+	ENSCHIG00000014530
4:32725162_1	4	32725162	+	A-to-I	SLC13A1	+	ENSCHIG00000014530
4:32725196_1	4	32725196	+	A-to-I	SLC13A1	+	ENSCHIG00000014530
4:32725218_1	4	32725218	+	A-to-I	SLC13A1	+	ENSCHIG00000014530
4:32725252_1	4	32725252	+	A-to-I	SLC13A1	+	ENSCHIG00000014530
4:32725326_1	4	32725326	+	A-to-I	SLC13A1	+	ENSCHIG00000014530
4:32725377_1	4	32725377	+	A-to-I	SLC13A1	+	ENSCHIG00000014530
4:32725461_1	4	32725461	+	A-to-I	SLC13A1	+	ENSCHIG00000014530
4:32728100_1	4	32728100	+	A-to-I	SLC13A1	+	ENSCHIG00000014530
4:32728103_1	4	32728103	+	A-to-I	SLC13A1	+	ENSCHIG00000014530
4:39307962_1	4	39307962	+	C-to-U	NA	+	ENSCHIG00000017599
4:110430018_1	4	110430018	+	C-to-U	CDK6	+	ENSCHIG00000011604
5:60745946_0	5	60745946	-	A-to-I	NA	-	ENSCHIG00000007303
5:112046519_0	5	112046519	-	A-to-I	NA	-	ENSCHIG00000017340
5:112047510_0	5	112047510	-	C-to-U	NA	-	ENSCHIG00000017340
5:118196743_1	5	118196743	+	A-to-I	NA	+	ENSCHIG00000017804
5:118196748_1	5	118196748	+	A-to-I	NA	+	ENSCHIG00000017804
5:118196860_1	5	118196860	+	A-to-I	NA	+	ENSCHIG00000017804
5:118197360_1	5	118197360	+	A-to-I	NA	+	ENSCHIG00000017804
6:22053101_1	6	22053101	+	A-to-I	BDH2	+	ENSCHIG00000019185
6:24591176_1	6	24591176	+	A-to-I	EMCN	+	ENSCHIG00000005156
6:24591746_1	6	24591746	+	A-to-I	EMCN	+	ENSCHIG00000005156
6:24594546_1	6	24594546	+	A-to-I	EMCN	+	ENSCHIG00000005156
6:24595361_1	6	24595361	+	A-to-I	EMCN	+	ENSCHIG00000005156
6:24596688_1	6	24596688	+	A-to-I	EMCN	+	ENSCHIG00000005156
6:30442790_0	6	30442790	-	C-to-U	PDLIM5	-	ENSCHIG00000008891
6:59781612_0	6	59781612	-	A-to-I	NA	-	ENSCHIG00000003545
6:85320184_0	6	85320184	-	A-to-I	NA	-	ENSCHIG00000009526
6:85320201_0	6	85320201	-	A-to-I	NA	-	ENSCHIG00000009526
6:85320223_0	6	85320223	-	C-to-U	NA	-	ENSCHIG00000009526
6:85373600_0	6	85373600	-	A-to-I	NA	-	ENSCHIG00000022594
6:85373601_0	6	85373601	-	C-to-U	NA	-	ENSCHIG00000022594
6:85373612_0	6	85373612	-	A-to-I	NA	-	ENSCHIG00000022594
6:85419038_0	6	85419038	-	A-to-I	NA	-	ENSCHIG00000022594
6:85419039_0	6	85419039	-	C-to-U	NA	-	ENSCHIG00000022594
6:86693109_1	6	86693109	+	A-to-I	RUFY3	+	ENSCHIG00000004465
6:86693125_1	6	86693125	+	A-to-I	RUFY3	+	ENSCHIG00000004465
6:86693127_1	6	86693127	+	A-to-I	RUFY3	+	ENSCHIG00000004465
6:86693192_1	6	86693192	+	A-to-I	RUFY3	+	ENSCHIG00000004465
6:86693712_1	6	86693712	+	A-to-I	RUFY3	+	ENSCHIG00000004465
6:86693753_1	6	86693753	+	A-to-I	RUFY3	+	ENSCHIG00000004465
6:86693789_1	6	86693789	+	A-to-I	RUFY3	+	ENSCHIG00000004465
6:86693804_1	6	86693804	+	A-to-I	RUFY3	+	ENSCHIG00000004465
6:117043360_0	6	117043360	-	C-to-U	MAEA	-	ENSCHIG00000025892
7:58714600_0	7	58714600	-	C-to-U	IK	-	ENSCHIG00000008932
7:88445199_1	7	88445199	+	A-to-I	SLC22A4	+	ENSCHIG00000021571
7:88445205_1	7	88445205	+	A-to-I	SLC22A4	+	ENSCHIG00000021571
8:313265_1	8	313265	+	C-to-U	NA	+	ENSCHIG00000015957
8:6485295_0	8	6485295	-	C-to-U	FBXO8	-	ENSCHIG00000024422
8:10835142_1	8	10835142	+	C-to-U	NA	+	ENSCHIG00000003841
8:10835142_1	8	10835142	+	C-to-U	NA	+	ENSCHIG00000008066
8:10835143_1	8	10835143	+	A-to-I	NA	+	ENSCHIG00000003841
8:10835143_1	8	10835143	+	A-to-I	NA	+	ENSCHIG00000008066
8:44138293_1	8	44138293	+	A-to-I	NA	+	ENSCHIG00000024887
8:44138328_1	8	44138328	+	A-to-I	NA	+	ENSCHIG00000024887
8:44138601_1	8	44138601	+	A-to-I	NA	+	ENSCHIG00000024887
8:44138629_1	8	44138629	+	A-to-I	NA	+	ENSCHIG00000024887
8:69065025_1	8	69065025	+	C-to-U	DMTN	+	ENSCHIG00000019052
9:162782_1	9	162782	+	A-to-I	MTO1	+	ENSCHIG00000014134
9:74460611_0	9	74460611	-	C-to-U	NA	-	ENSCHIG00000008160
9:74460611_0	9	74460611	-	C-to-U	NA	-	ENSCHIG00000009062
9:91539845_1	9	91539845	+	A-to-I	NA	+	ENSCHIG00000008033
1:376729_1	1	376729	+	A-to-I	DONSON	+	ENSCHIG00000020590
1:119310310_0	1	119310310	-	C-to-U	NA	-	ENSCHIG00000014985
1:129288443_0	1	129288443	-	A-to-I	MRPS22	-	ENSCHIG00000027042
1:129289846_0	1	129289846	-	A-to-I	MRPS22	-	ENSCHIG00000027042
1:129289902_0	1	129289902	-	A-to-I	MRPS22	-	ENSCHIG00000027042
10:67381812_0	10	67381812	-	A-to-I	EIF2AK4	-	ENSCHIG00000006777
10:79405933_0	10	79405933	-	A-to-I	SLC7A7	-	ENSCHIG00000022436
10:80412177_1	10	80412177	+	A-to-I	DCAF11	+	ENSCHIG00000016776
10:92319418_1	10	92319418	+	A-to-I	TBCA	+	ENSCHIG00000021233
10:100298740_0	10	100298740	-	A-to-I	MCC	-	ENSCHIG00000025270
11:3066808_0	11	3066808	-	C-to-U	TMEM131	-	ENSCHIG00000024122
11:46850694_1	11	46850694	+	A-to-I	NA	+	ENSCHIG00000016512
13:23522949_1	13	23522949	+	A-to-I	MSRB2	+	ENSCHIG00000014549
13:43162195_0	13	43162195	-	C-to-U	NA	-	ENSCHIG00000005111
13:74122987_0	13	74122987	-	A-to-I	ACOT8	-	ENSCHIG00000017449
13:77506819_1	13	77506819	+	A-to-I	SLC9A8	+	ENSCHIG00000019556
14:61025214_1	14	61025214	+	A-to-I	PCMTD1	+	ENSCHIG00000024195
14:61025275_1	14	61025275	+	A-to-I	PCMTD1	+	ENSCHIG00000024195
14:80906038_1	14	80906038	+	C-to-U	GSDMD	+	ENSCHIG00000010774
15:30904337_1	15	30904337	+	C-to-U	ACAD8	+	ENSCHIG00000011486
15:34822191_1	15	34822191	+	C-to-U	NA	+	ENSCHIG00000007971
15:34822200_1	15	34822200	+	C-to-U	NA	+	ENSCHIG00000007971
15:35984094_0	15	35984094	-	A-to-I	NA	-	ENSCHIG00000013289
15:35984112_0	15	35984112	-	C-to-U	NA	-	ENSCHIG00000013289
15:35986245_0	15	35986245	-	A-to-I	NA	-	ENSCHIG00000013289
15:35986380_0	15	35986380	-	A-to-I	NA	-	ENSCHIG00000013289
15:35986597_0	15	35986597	-	C-to-U	NA	-	ENSCHIG00000013289
15:35986611_0	15	35986611	-	C-to-U	NA	-	ENSCHIG00000013289
15:36041177_0	15	36041177	-	A-to-I	NA	-	ENSCHIG00000001685
15:36041203_0	15	36041203	-	C-to-U	NA	-	ENSCHIG00000001685
15:36044932_0	15	36044932	-	A-to-I	NA	-	ENSCHIG00000001685
15:36125158_0	15	36125158	-	C-to-U	NA	-	ENSCHIG00000009663
15:36208598_0	15	36208598	-	C-to-U	NA	-	ENSCHIG00000001740
15:36209923_0	15	36209923	-	A-to-I	NA	-	ENSCHIG00000001740
15:36210035_0	15	36210035	-	C-to-U	NA	-	ENSCHIG00000001740
16:4254116_1	16	4254116	+	A-to-I	PFKFB2	+	ENSCHIG00000024187
16:4254450_1	16	4254450	+	A-to-I	PFKFB2	+	ENSCHIG00000024187
17:217169_0	17	217169	-	C-to-U	NA	-	ENSCHIG00000011445
17:230135_0	17	230135	-	C-to-U	NA	-	ENSCHIG00000023467
17:230145_0	17	230145	-	C-to-U	NA	-	ENSCHIG00000023467
17:230316_0	17	230316	-	C-to-U	NA	-	ENSCHIG00000023467
17:230335_0	17	230335	-	C-to-U	NA	-	ENSCHIG00000023467
17:247918_0	17	247918	-	C-to-U	NA	-	ENSCHIG00000024061
17:248016_0	17	248016	-	C-to-U	NA	-	ENSCHIG00000024061
17:263692_0	17	263692	-	C-to-U	NA	-	ENSCHIG00000003453
17:263887_0	17	263887	-	C-to-U	NA	-	ENSCHIG00000003453
17:263961_0	17	263961	-	C-to-U	NA	-	ENSCHIG00000003453
17:287191_0	17	287191	-	C-to-U	NA	-	ENSCHIG00000017632
17:287290_0	17	287290	-	C-to-U	NA	-	ENSCHIG00000017632
17:417048_0	17	417048	-	C-to-U	NA	-	ENSCHIG00000003521
17:417053_0	17	417053	-	C-to-U	NA	-	ENSCHIG00000003521
17:434437_0	17	434437	-	C-to-U	NA	-	ENSCHIG00000011805
17:556252_0	17	556252	-	A-to-I	NA	-	ENSCHIG00000020629
17:578159_0	17	578159	-	C-to-U	NA	-	ENSCHIG00000020629
17:578159_0	17	578159	-	C-to-U	NA	-	ENSCHIG00000026203
17:578203_0	17	578203	-	C-to-U	NA	-	ENSCHIG00000020629
17:578203_0	17	578203	-	C-to-U	NA	-	ENSCHIG00000026203
17:593129_0	17	593129	-	C-to-U	NA	-	ENSCHIG00000020629
17:593129_0	17	593129	-	C-to-U	NA	-	ENSCHIG00000011513
17:593130_0	17	593130	-	C-to-U	NA	-	ENSCHIG00000020629
17:593130_0	17	593130	-	C-to-U	NA	-	ENSCHIG00000011513
17:607549_0	17	607549	-	C-to-U	NA	-	ENSCHIG00000020629
17:616179_0	17	616179	-	C-to-U	NA	-	ENSCHIG00000020629
17:616181_0	17	616181	-	C-to-U	NA	-	ENSCHIG00000020629
17:616184_0	17	616184	-	C-to-U	NA	-	ENSCHIG00000020629
17:616383_0	17	616383	-	C-to-U	NA	-	ENSCHIG00000020629
17:6785956_0	17	6785956	-	C-to-U	NA	-	ENSCHIG00000009552
18:12304476_1	18	12304476	+	A-to-I	NA	+	ENSCHIG00000025916
18:40387387_0	18	40387387	-	C-to-U	IST1	-	ENSCHIG00000005424
18:58153741_0	18	58153741	-	A-to-I	NA	-	ENSCHIG00000024377
18:58294815_0	18	58294815	-	C-to-U	NA	-	ENSCHIG00000015355
18:58641817_0	18	58641817	-	C-to-U	NA	-	ENSCHIG00000015689
18:58642331_0	18	58642331	-	C-to-U	NA	-	ENSCHIG00000015689
18:58642391_0	18	58642391	-	C-to-U	NA	-	ENSCHIG00000015689
18:59640760_1	18	59640760	+	A-to-I	NA	+	ENSCHIG00000023288
18:61274057_0	18	61274057	-	C-to-U	NA	-	ENSCHIG00000027195
18:61274057_0	18	61274057	-	C-to-U	NA	-	ENSCHIG00000015590
18:64551380_0	18	64551380	-	C-to-U	NA	-	ENSCHIG00000005560
18:65949220_1	18	65949220	+	C-to-U	NA	+	ENSCHIG00000025167
18:65949319_1	18	65949319	+	C-to-U	NA	+	ENSCHIG00000025167
18:66732514_1	18	66732514	+	C-to-U	NA	+	ENSCHIG00000007367
19:29065412_0	19	29065412	-	A-to-I	NA	-	ENSCHIG00000011344
19:29065562_0	19	29065562	-	C-to-U	NA	-	ENSCHIG00000011344
19:29065623_0	19	29065623	-	A-to-I	NA	-	ENSCHIG00000011344
19:29096749_0	19	29096749	-	C-to-U	NA	-	ENSCHIG00000011344
19:29129354_0	19	29129354	-	A-to-I	MYH8	-	ENSCHIG00000008714
19:29129405_0	19	29129405	-	C-to-U	MYH8	-	ENSCHIG00000008714
19:29134032_0	19	29134032	-	A-to-I	MYH8	-	ENSCHIG00000008714
19:29140713_0	19	29140713	-	A-to-I	MYH8	-	ENSCHIG00000008714
19:29140761_0	19	29140761	-	A-to-I	MYH8	-	ENSCHIG00000008714
19:29142884_0	19	29142884	-	C-to-U	MYH8	-	ENSCHIG00000008714
19:29143930_0	19	29143930	-	A-to-I	MYH8	-	ENSCHIG00000008714
19:29147437_0	19	29147437	-	A-to-I	MYH8	-	ENSCHIG00000008714
19:29151170_0	19	29151170	-	C-to-U	MYH8	-	ENSCHIG00000008714
19:29173509_0	19	29173509	-	C-to-U	NA	-	ENSCHIG00000009070
19:29175406_0	19	29175406	-	A-to-I	NA	-	ENSCHIG00000009070
19:29178676_0	19	29178676	-	C-to-U	NA	-	ENSCHIG00000009070
19:29183089_0	19	29183089	-	A-to-I	NA	-	ENSCHIG00000009070
19:29184054_0	19	29184054	-	C-to-U	NA	-	ENSCHIG00000009070
19:29185918_0	19	29185918	-	A-to-I	NA	-	ENSCHIG00000009070
19:29185966_0	19	29185966	-	A-to-I	NA	-	ENSCHIG00000009070
19:29189395_0	19	29189395	-	C-to-U	NA	-	ENSCHIG00000009070
19:29191557_0	19	29191557	-	A-to-I	NA	-	ENSCHIG00000009070
19:29233224_0	19	29233224	-	C-to-U	MYH2	-	ENSCHIG00000026092
19:29238281_0	19	29238281	-	C-to-U	MYH2	-	ENSCHIG00000026092
19:29320343_0	19	29320343	-	C-to-U	MYH3	-	ENSCHIG00000020512
19:29328901_0	19	29328901	-	C-to-U	MYH3	-	ENSCHIG00000020512
19:29328904_0	19	29328904	-	C-to-U	MYH3	-	ENSCHIG00000020512
19:32928299_0	19	32928299	-	C-to-U	UBB	-	ENSCHIG00000022841
19:43378787_1	19	43378787	+	A-to-I	NA	+	ENSCHIG00000015425
19:51642821_1	19	51642821	+	C-to-U	SGSH	+	ENSCHIG00000025151
2:14438260_1	2	14438260	+	A-to-I	LCK	+	ENSCHIG00000013860
2:91558095_0	2	91558095	-	A-to-I	NEB	-	ENSCHIG00000014281
2:91558096_0	2	91558096	-	C-to-U	NEB	-	ENSCHIG00000014281
20:9412862_0	20	9412862	-	C-to-U	MAP1B	-	ENSCHIG00000013737
21:18923502_0	21	18923502	-	A-to-I	NA	-	ENSCHIG00000021876
21:18923512_0	21	18923512	-	A-to-I	NA	-	ENSCHIG00000021876
21:68946670_1	21	68946670	+	C-to-U	NA	+	ENSCHIG00000012445
21:68946682_1	21	68946682	+	A-to-I	NA	+	ENSCHIG00000012445
21:68961611_1	21	68961611	+	A-to-I	NA	+	ENSCHIG00000024628
21:68974926_1	21	68974926	+	A-to-I	NA	+	ENSCHIG00000014983
21:68974926_1	21	68974926	+	A-to-I	NA	+	ENSCHIG00000013577
21:68974995_1	21	68974995	+	C-to-U	NA	+	ENSCHIG00000014983
21:68974995_1	21	68974995	+	C-to-U	NA	+	ENSCHIG00000013577
21:68975005_1	21	68975005	+	A-to-I	NA	+	ENSCHIG00000014983
21:68975005_1	21	68975005	+	A-to-I	NA	+	ENSCHIG00000013577
22:37603158_1	22	37603158	+	A-to-I	THOC7	+	ENSCHIG00000018603
23:15128729_1	23	15128729	+	A-to-I	BPHL	+	ENSCHIG00000018519
23:15128732_1	23	15128732	+	A-to-I	BPHL	+	ENSCHIG00000018519
23:20954573_0	23	20954573	-	A-to-I	NA	-	ENSCHIG00000021899
23:21461137_1	23	21461137	+	C-to-U	NA	+	ENSCHIG00000018785
23:21489505_0	23	21489505	-	C-to-U	NA	-	ENSCHIG00000024673
23:21489528_0	23	21489528	-	C-to-U	NA	-	ENSCHIG00000024673
23:22593932_1	23	22593932	+	C-to-U	NA	+	ENSCHIG00000021630
23:40774863_1	23	40774863	+	A-to-I	LEMD2	+	ENSCHIG00000017649
24:22094688_0	24	22094688	-	A-to-I	ZNF397	-	ENSCHIG00000000314
24:54227078_1	24	54227078	+	A-to-I	NA	+	ENSCHIG00000009672
25:2384184_1	25	2384184	+	C-to-U	NA	+	ENSCHIG00000010136
26:9542570_0	26	9542570	-	C-to-U	NA	-	ENSCHIG00000011076
26:9549120_0	26	9549120	-	A-to-I	NA	-	ENSCHIG00000011076
26:9555129_0	26	9555129	-	C-to-U	NA	-	ENSCHIG00000011076
27:8373037_0	27	8373037	-	C-to-U	NA	-	ENSCHIG00000020881
27:12302349_0	27	12302349	-	C-to-U	NA	-	ENSCHIG00000020428
27:12302358_0	27	12302358	-	A-to-I	NA	-	ENSCHIG00000020428
27:12302369_0	27	12302369	-	A-to-I	NA	-	ENSCHIG00000020428
27:18741686_0	27	18741686	-	C-to-U	UBXN8	-	ENSCHIG00000022025
27:42729259_0	27	42729259	-	A-to-I	NA	-	ENSCHIG00000011773
27:42729350_0	27	42729350	-	A-to-I	NA	-	ENSCHIG00000011773
28:4372779_0	28	4372779	-	C-to-U	LDB3	-	ENSCHIG00000009814
28:20878431_1	28	20878431	+	A-to-I	RUFY2	+	ENSCHIG00000010345
28:20878474_1	28	20878474	+	A-to-I	RUFY2	+	ENSCHIG00000010345
28:20878793_1	28	20878793	+	A-to-I	RUFY2	+	ENSCHIG00000010345
29:9351828_0	29	9351828	-	C-to-U	TMEM126B	-	ENSCHIG00000013101
29:42248349_1	29	42248349	+	A-to-I	NA	+	ENSCHIG00000011083
3:10267830_0	3	10267830	-	A-to-I	SFPQ	-	ENSCHIG00000023097
3:27586722_1	3	27586722	+	A-to-I	SCP2	+	ENSCHIG00000005658
3:27586871_1	3	27586871	+	A-to-I	SCP2	+	ENSCHIG00000005658
3:27587156_1	3	27587156	+	A-to-I	SCP2	+	ENSCHIG00000005658
3:27587199_1	3	27587199	+	A-to-I	SCP2	+	ENSCHIG00000005658
3:27587218_1	3	27587218	+	A-to-I	SCP2	+	ENSCHIG00000005658
3:27587314_1	3	27587314	+	A-to-I	SCP2	+	ENSCHIG00000005658
3:34724907_0	3	34724907	-	C-to-U	NA	-	ENSCHIG00000022554
3:66545473_0	3	66545473	-	A-to-I	GBP5	-	ENSCHIG00000011241
3:66545473_0	3	66545473	-	A-to-I	NA	-	ENSCHIG00000016414
3:111041716_0	3	111041716	-	C-to-U	NA	-	ENSCHIG00000019395
3:111392068_0	3	111392068	-	C-to-U	NA	-	ENSCHIG00000014904
4:6631465_0	4	6631465	-	A-to-I	NA	-	ENSCHIG00000024288
4:7075855_1	4	7075855	+	A-to-I	NA	+	ENSCHIG00000007974
4:7566559_0	4	7566559	-	A-to-I	NA	-	ENSCHIG00000014676
5:30197974_0	5	30197974	-	C-to-U	NA	-	ENSCHIG00000019237
5:32015282_1	5	32015282	+	A-to-I	VDR	+	ENSCHIG00000023586
5:61423193_1	5	61423193	+	A-to-I	TMPO	+	ENSCHIG00000011297
5:61423214_1	5	61423214	+	A-to-I	TMPO	+	ENSCHIG00000011297
5:63939305_0	5	63939305	-	A-to-I	NA	-	ENSCHIG00000007713
5:98057357_1	5	98057357	+	A-to-I	KLRK1	+	ENSCHIG00000011749
5:98057408_1	5	98057408	+	A-to-I	KLRK1	+	ENSCHIG00000011749
5:98057414_1	5	98057414	+	A-to-I	KLRK1	+	ENSCHIG00000011749
5:98057880_1	5	98057880	+	A-to-I	KLRK1	+	ENSCHIG00000011749
5:98057950_1	5	98057950	+	A-to-I	KLRK1	+	ENSCHIG00000011749
5:118195749_1	5	118195749	+	A-to-I	NA	+	ENSCHIG00000017804
5:118195789_1	5	118195789	+	A-to-I	NA	+	ENSCHIG00000017804
5:118196576_1	5	118196576	+	A-to-I	NA	+	ENSCHIG00000017804
5:118196652_1	5	118196652	+	A-to-I	NA	+	ENSCHIG00000017804
5:118197635_1	5	118197635	+	A-to-I	NA	+	ENSCHIG00000017804
5:118198345_1	5	118198345	+	A-to-I	NA	+	ENSCHIG00000017804
5:118198346_1	5	118198346	+	A-to-I	NA	+	ENSCHIG00000017804
5:118198385_1	5	118198385	+	A-to-I	NA	+	ENSCHIG00000017804
5:118198386_1	5	118198386	+	A-to-I	NA	+	ENSCHIG00000017804
5:118198387_1	5	118198387	+	A-to-I	NA	+	ENSCHIG00000017804
5:118198391_1	5	118198391	+	A-to-I	NA	+	ENSCHIG00000017804
5:118198917_1	5	118198917	+	A-to-I	NA	+	ENSCHIG00000017804
5:118198977_1	5	118198977	+	A-to-I	NA	+	ENSCHIG00000017804
5:118200583_1	5	118200583	+	A-to-I	NA	+	ENSCHIG00000017804
5:118200586_1	5	118200586	+	A-to-I	NA	+	ENSCHIG00000017804
5:118200587_1	5	118200587	+	A-to-I	NA	+	ENSCHIG00000017804
5:118200597_1	5	118200597	+	A-to-I	NA	+	ENSCHIG00000017804
5:118200598_1	5	118200598	+	A-to-I	NA	+	ENSCHIG00000017804
5:118200659_1	5	118200659	+	A-to-I	NA	+	ENSCHIG00000017804
5:118200669_1	5	118200669	+	A-to-I	NA	+	ENSCHIG00000017804
5:118201149_1	5	118201149	+	A-to-I	NA	+	ENSCHIG00000017804
5:118201150_1	5	118201150	+	A-to-I	NA	+	ENSCHIG00000017804
5:118201181_1	5	118201181	+	A-to-I	NA	+	ENSCHIG00000017804
5:118201849_1	5	118201849	+	A-to-I	NA	+	ENSCHIG00000017804
6:24591288_1	6	24591288	+	A-to-I	EMCN	+	ENSCHIG00000005156
6:24591324_1	6	24591324	+	A-to-I	EMCN	+	ENSCHIG00000005156
6:24591331_1	6	24591331	+	A-to-I	EMCN	+	ENSCHIG00000005156
6:24594562_1	6	24594562	+	A-to-I	EMCN	+	ENSCHIG00000005156
6:24595266_1	6	24595266	+	A-to-I	EMCN	+	ENSCHIG00000005156
7:66647134_0	7	66647134	-	C-to-U	DAZAP1	-	ENSCHIG00000024694
7:95441071_0	7	95441071	-	A-to-I	SPC24	-	ENSCHIG00000021502
7:103765694_1	7	103765694	+	C-to-U	NA	+	ENSCHIG00000010984
7:105962650_1	7	105962650	+	A-to-I	OBSCN	+	ENSCHIG00000026141
7:105984474_1	7	105984474	+	A-to-I	OBSCN	+	ENSCHIG00000026141
7:105988940_1	7	105988940	+	C-to-U	OBSCN	+	ENSCHIG00000026141
7:105988962_1	7	105988962	+	A-to-I	OBSCN	+	ENSCHIG00000026141
7:105988977_1	7	105988977	+	C-to-U	OBSCN	+	ENSCHIG00000026141
7:106075198_1	7	106075198	+	C-to-U	OBSCN	+	ENSCHIG00000026141
7:106076771_1	7	106076771	+	C-to-U	OBSCN	+	ENSCHIG00000026141
7:106076774_1	7	106076774	+	C-to-U	OBSCN	+	ENSCHIG00000026141
7:106076789_1	7	106076789	+	C-to-U	OBSCN	+	ENSCHIG00000026141
7:106076795_1	7	106076795	+	C-to-U	OBSCN	+	ENSCHIG00000026141
8:95015977_1	8	95015977	+	A-to-I	SLC44A1	+	ENSCHIG00000009437
8:95016297_1	8	95016297	+	A-to-I	SLC44A1	+	ENSCHIG00000009437
8:95016333_1	8	95016333	+	A-to-I	SLC44A1	+	ENSCHIG00000009437
8:100551097_0	8	100551097	-	C-to-U	ECPAS	-	ENSCHIG00000017566
9:105630_0	9	105630	-	A-to-I	CGAS	-	ENSCHIG00000018397
9:28076227_1	9	28076227	+	A-to-I	CD164	+	ENSCHIG00000021803
9:74078567_1	9	74078567	+	A-to-I	NA	+	ENSCHIG00000023938
1:363178_1	1	363178	+	A-to-I	CRYZL1	+	ENSCHIG00000017812
1:71149669_0	1	71149669	-	C-to-U	NA	-	ENSCHIG00000020192
1:72855314_1	1	72855314	+	A-to-I	ATP13A3	+	ENSCHIG00000024773
1:129289836_0	1	129289836	-	A-to-I	MRPS22	-	ENSCHIG00000027042
10:41953111_0	10	41953111	-	C-to-U	SECISBP2L	-	ENSCHIG00000017527
10:50527076_1	10	50527076	+	A-to-I	NA	+	ENSCHIG00000010101
10:50527523_1	10	50527523	+	A-to-I	NA	+	ENSCHIG00000010101
10:67377942_0	10	67377942	-	A-to-I	EIF2AK4	-	ENSCHIG00000006777
10:67378014_0	10	67378014	-	A-to-I	EIF2AK4	-	ENSCHIG00000006777
10:67378049_0	10	67378049	-	A-to-I	EIF2AK4	-	ENSCHIG00000006777
10:67378070_0	10	67378070	-	A-to-I	EIF2AK4	-	ENSCHIG00000006777
10:100298707_0	10	100298707	-	A-to-I	MCC	-	ENSCHIG00000025270
11:18873686_1	11	18873686	+	A-to-I	CRIM1	+	ENSCHIG00000010023
11:29906352_0	11	29906352	-	C-to-U	NA	-	ENSCHIG00000011530
11:46880360_1	11	46880360	+	A-to-I	NA	+	ENSCHIG00000018862
11:48859236_1	11	48859236	+	A-to-I	SFTPB	+	ENSCHIG00000025259
11:48859375_1	11	48859375	+	A-to-I	SFTPB	+	ENSCHIG00000025259
11:48859398_1	11	48859398	+	A-to-I	SFTPB	+	ENSCHIG00000025259
11:48859432_1	11	48859432	+	A-to-I	SFTPB	+	ENSCHIG00000025259
11:48859433_1	11	48859433	+	A-to-I	SFTPB	+	ENSCHIG00000025259
11:48859434_1	11	48859434	+	A-to-I	SFTPB	+	ENSCHIG00000025259
11:48859568_1	11	48859568	+	A-to-I	SFTPB	+	ENSCHIG00000025259
11:48859649_1	11	48859649	+	A-to-I	SFTPB	+	ENSCHIG00000025259
11:100880128_1	11	100880128	+	A-to-I	NUP214	+	ENSCHIG00000026201
12:14724550_1	12	14724550	+	C-to-U	NA	+	ENSCHIG00000022427
13:231188_0	13	231188	-	A-to-I	NA	-	ENSCHIG00000013227
13:23523071_1	13	23523071	+	A-to-I	MSRB2	+	ENSCHIG00000014549
13:23523096_1	13	23523096	+	A-to-I	MSRB2	+	ENSCHIG00000014549
13:28814449_1	13	28814449	+	A-to-I	NA	+	ENSCHIG00000022952
13:42798446_1	13	42798446	+	C-to-U	NA	+	ENSCHIG00000026316
13:77506792_1	13	77506792	+	A-to-I	SLC9A8	+	ENSCHIG00000019556
14:5134356_1	14	5134356	+	A-to-I	CA3	+	ENSCHIG00000012435
14:5134948_1	14	5134948	+	A-to-I	CA3	+	ENSCHIG00000012435
14:5134989_1	14	5134989	+	A-to-I	CA3	+	ENSCHIG00000012435
14:8906044_1	14	8906044	+	A-to-I	LRRC69	+	ENSCHIG00000016924
14:8906064_1	14	8906064	+	A-to-I	LRRC69	+	ENSCHIG00000016924
14:52814234_1	14	52814234	+	A-to-I	CYP7B1	+	ENSCHIG00000012833
14:61027917_1	14	61027917	+	A-to-I	PCMTD1	+	ENSCHIG00000024195
14:61027926_1	14	61027926	+	A-to-I	PCMTD1	+	ENSCHIG00000024195
14:61027943_1	14	61027943	+	A-to-I	PCMTD1	+	ENSCHIG00000024195
15:15981430_1	15	15981430	+	A-to-I	TRAF6	+	ENSCHIG00000015888
15:15981432_1	15	15981432	+	A-to-I	TRAF6	+	ENSCHIG00000015888
15:15981458_1	15	15981458	+	A-to-I	TRAF6	+	ENSCHIG00000015888
15:15981484_1	15	15981484	+	A-to-I	TRAF6	+	ENSCHIG00000015888
15:15981508_1	15	15981508	+	A-to-I	TRAF6	+	ENSCHIG00000015888
15:31602541_0	15	31602541	-	A-to-I	FOLR2	-	ENSCHIG00000012684
15:34725384_1	15	34725384	+	A-to-I	NA	+	ENSCHIG00000015759
15:36043227_0	15	36043227	-	C-to-U	NA	-	ENSCHIG00000001685
15:36043234_0	15	36043234	-	A-to-I	NA	-	ENSCHIG00000001685
15:36206098_0	15	36206098	-	A-to-I	NA	-	ENSCHIG00000001740
15:36208979_0	15	36208979	-	C-to-U	NA	-	ENSCHIG00000001740
15:59891574_1	15	59891574	+	A-to-I	IL18	+	ENSCHIG00000020991
15:59896067_1	15	59896067	+	A-to-I	IL18	+	ENSCHIG00000020991
16:4254047_1	16	4254047	+	A-to-I	PFKFB2	+	ENSCHIG00000024187
16:4254398_1	16	4254398	+	A-to-I	PFKFB2	+	ENSCHIG00000024187
16:4254879_1	16	4254879	+	A-to-I	PFKFB2	+	ENSCHIG00000024187
16:37323536_1	16	37323536	+	A-to-I	FMO2	+	ENSCHIG00000020835
16:37323547_1	16	37323547	+	A-to-I	FMO2	+	ENSCHIG00000020835
16:37324786_1	16	37324786	+	A-to-I	FMO2	+	ENSCHIG00000020835
16:37324798_1	16	37324798	+	A-to-I	FMO2	+	ENSCHIG00000020835
17:230259_0	17	230259	-	C-to-U	NA	-	ENSCHIG00000023467
17:230328_0	17	230328	-	C-to-U	NA	-	ENSCHIG00000023467
17:248088_0	17	248088	-	C-to-U	NA	-	ENSCHIG00000024061
17:248110_0	17	248110	-	C-to-U	NA	-	ENSCHIG00000024061
17:263790_0	17	263790	-	C-to-U	NA	-	ENSCHIG00000003453
17:263976_0	17	263976	-	C-to-U	NA	-	ENSCHIG00000003453
17:287246_0	17	287246	-	C-to-U	NA	-	ENSCHIG00000017632
17:287247_0	17	287247	-	C-to-U	NA	-	ENSCHIG00000017632
17:287335_0	17	287335	-	C-to-U	NA	-	ENSCHIG00000017632
17:416976_0	17	416976	-	C-to-U	NA	-	ENSCHIG00000003521
17:434396_0	17	434396	-	C-to-U	NA	-	ENSCHIG00000011805
17:434412_0	17	434412	-	C-to-U	NA	-	ENSCHIG00000011805
17:434456_0	17	434456	-	C-to-U	NA	-	ENSCHIG00000011805
17:434459_0	17	434459	-	C-to-U	NA	-	ENSCHIG00000011805
17:434462_0	17	434462	-	C-to-U	NA	-	ENSCHIG00000011805
17:578162_0	17	578162	-	C-to-U	NA	-	ENSCHIG00000020629
17:578162_0	17	578162	-	C-to-U	NA	-	ENSCHIG00000026203
17:578168_0	17	578168	-	C-to-U	NA	-	ENSCHIG00000020629
17:578168_0	17	578168	-	C-to-U	NA	-	ENSCHIG00000026203
17:578314_0	17	578314	-	C-to-U	NA	-	ENSCHIG00000020629
17:578314_0	17	578314	-	C-to-U	NA	-	ENSCHIG00000026203
17:593069_0	17	593069	-	C-to-U	NA	-	ENSCHIG00000020629
17:593069_0	17	593069	-	C-to-U	NA	-	ENSCHIG00000011513
17:593076_0	17	593076	-	C-to-U	NA	-	ENSCHIG00000020629
17:593076_0	17	593076	-	C-to-U	NA	-	ENSCHIG00000011513
17:593078_0	17	593078	-	C-to-U	NA	-	ENSCHIG00000020629
17:593078_0	17	593078	-	C-to-U	NA	-	ENSCHIG00000011513
17:607498_0	17	607498	-	C-to-U	NA	-	ENSCHIG00000020629
17:616373_0	17	616373	-	C-to-U	NA	-	ENSCHIG00000020629
17:9734298_1	17	9734298	+	A-to-I	OAS1	+	ENSCHIG00000019892
17:68505097_0	17	68505097	-	A-to-I	NA	-	ENSCHIG00000019259
18:3975_1	18	3975	+	A-to-I	NA	+	ENSCHIG00000015294
18:4070_1	18	4070	+	A-to-I	NA	+	ENSCHIG00000015294
18:50639668_0	18	50639668	-	C-to-U	PRX	-	ENSCHIG00000026808
18:51546380_1	18	51546380	+	C-to-U	NA	+	ENSCHIG00000021270
18:51546489_1	18	51546489	+	A-to-I	NA	+	ENSCHIG00000021270
18:51551843_1	18	51551843	+	C-to-U	NA	+	ENSCHIG00000021270
18:51554861_1	18	51554861	+	C-to-U	NA	+	ENSCHIG00000021270
18:51554939_1	18	51554939	+	C-to-U	NA	+	ENSCHIG00000021270
18:58620151_0	18	58620151	-	C-to-U	NA	-	ENSCHIG00000023228
18:58641938_0	18	58641938	-	A-to-I	NA	-	ENSCHIG00000015689
18:58642208_0	18	58642208	-	C-to-U	NA	-	ENSCHIG00000015689
18:58642442_0	18	58642442	-	A-to-I	NA	-	ENSCHIG00000015689
18:58676245_0	18	58676245	-	C-to-U	NA	-	ENSCHIG00000026196
18:58684734_0	18	58684734	-	A-to-I	NA	-	ENSCHIG00000019287
18:59635455_1	18	59635455	+	C-to-U	NA	+	ENSCHIG00000023288
18:59635518_1	18	59635518	+	A-to-I	NA	+	ENSCHIG00000023288
18:59635532_1	18	59635532	+	A-to-I	NA	+	ENSCHIG00000023288
18:59646064_1	18	59646064	+	C-to-U	NA	+	ENSCHIG00000023288
18:60414437_0	18	60414437	-	A-to-I	NA	-	ENSCHIG00000016489
18:60791387_0	18	60791387	-	A-to-I	NA	-	ENSCHIG00000017914
18:61267133_0	18	61267133	-	A-to-I	NA	-	ENSCHIG00000027195
18:61267133_0	18	61267133	-	A-to-I	NA	-	ENSCHIG00000015590
18:62743303_1	18	62743303	+	C-to-U	NA	+	ENSCHIG00000019688
19:12579285_1	19	12579285	+	A-to-I	MRM1	+	ENSCHIG00000008558
19:12579311_1	19	12579311	+	A-to-I	MRM1	+	ENSCHIG00000008558
19:55910112_1	19	55910112	+	A-to-I	NA	+	ENSCHIG00000017521
19:56000457_1	19	56000457	+	A-to-I	NA	+	ENSCHIG00000023164
2:3429456_0	2	3429456	-	C-to-U	NA	-	ENSCHIG00000019640
2:4004256_0	2	4004256	-	A-to-I	KIF17	-	ENSCHIG00000023700
2:4006371_0	2	4006371	-	A-to-I	KIF17	-	ENSCHIG00000023700
20:10390046_1	20	10390046	+	A-to-I	AK6	+	ENSCHIG00000017952
20:10390065_1	20	10390065	+	A-to-I	AK6	+	ENSCHIG00000017952
21:18923490_0	21	18923490	-	C-to-U	NA	-	ENSCHIG00000021876
21:55779858_1	21	55779858	+	A-to-I	NA	+	ENSCHIG00000005255
21:68961620_1	21	68961620	+	A-to-I	NA	+	ENSCHIG00000024628
21:68975007_1	21	68975007	+	C-to-U	NA	+	ENSCHIG00000014983
21:68975007_1	21	68975007	+	C-to-U	NA	+	ENSCHIG00000013577
21:68975019_1	21	68975019	+	C-to-U	NA	+	ENSCHIG00000014983
21:68975019_1	21	68975019	+	C-to-U	NA	+	ENSCHIG00000013577
23:13194697_1	23	13194697	+	A-to-I	CDKAL1	+	ENSCHIG00000022647
23:14256263_0	23	14256263	-	C-to-U	NA	-	ENSCHIG00000010444
23:14256306_0	23	14256306	-	A-to-I	NA	-	ENSCHIG00000010444
23:14942724_0	23	14942724	-	C-to-U	NA	-	ENSCHIG00000013116
23:15128713_1	23	15128713	+	A-to-I	BPHL	+	ENSCHIG00000018519
23:15128714_1	23	15128714	+	A-to-I	BPHL	+	ENSCHIG00000018519
23:15128763_1	23	15128763	+	A-to-I	BPHL	+	ENSCHIG00000018519
23:15128776_1	23	15128776	+	A-to-I	BPHL	+	ENSCHIG00000018519
23:22008916_0	23	22008916	-	A-to-I	NA	-	ENSCHIG00000012657
23:22157021_0	23	22157021	-	C-to-U	NA	-	ENSCHIG00000024246
23:22176394_0	23	22176394	-	A-to-I	NA	-	ENSCHIG00000020748
23:22584982_1	23	22584982	+	A-to-I	STK19	+	ENSCHIG00000006985
23:22585057_1	23	22585057	+	A-to-I	STK19	+	ENSCHIG00000006985
23:22585061_1	23	22585061	+	A-to-I	STK19	+	ENSCHIG00000006985
23:22646950_0	23	22646950	-	A-to-I	NA	-	ENSCHIG00000022140
23:22646956_0	23	22646956	-	A-to-I	NA	-	ENSCHIG00000022140
23:40041018_1	23	40041018	+	C-to-U	C6orf106	+	ENSCHIG00000019313
24:38025395_0	24	38025395	-	A-to-I	DLGAP1	-	ENSCHIG00000017982
24:43402654_0	24	43402654	-	A-to-I	CEP76	-	ENSCHIG00000021076
25:9570898_1	25	9570898	+	A-to-I	CLEC16A	+	ENSCHIG00000014199
25:26975263_1	25	26975263	+	A-to-I	SETD1A	+	ENSCHIG00000025896
25:37791754_0	25	37791754	-	A-to-I	ZKSCAN5	-	ENSCHIG00000024258
25:37791904_0	25	37791904	-	C-to-U	ZKSCAN5	-	ENSCHIG00000024258
25:37791905_0	25	37791905	-	A-to-I	ZKSCAN5	-	ENSCHIG00000024258
26:9542468_0	26	9542468	-	A-to-I	NA	-	ENSCHIG00000011076
26:9544694_0	26	9544694	-	C-to-U	NA	-	ENSCHIG00000011076
26:9566470_0	26	9566470	-	A-to-I	NA	-	ENSCHIG00000011076
26:46647850_0	26	46647850	-	C-to-U	PCDH15	-	ENSCHIG00000019596
29:16934100_1	29	16934100	+	A-to-I	NARS2	+	ENSCHIG00000018475
29:21406917_1	29	21406917	+	A-to-I	SVIP	+	ENSCHIG00000018647
3:21461698_0	3	21461698	-	A-to-I	NA	-	ENSCHIG00000008252
3:21461716_0	3	21461716	-	A-to-I	NA	-	ENSCHIG00000008252
3:21461799_0	3	21461799	-	A-to-I	NA	-	ENSCHIG00000008252
3:21461863_0	3	21461863	-	A-to-I	NA	-	ENSCHIG00000008252
3:21463855_0	3	21463855	-	A-to-I	NA	-	ENSCHIG00000008252
3:21464065_0	3	21464065	-	A-to-I	NA	-	ENSCHIG00000008252
3:27586797_1	3	27586797	+	A-to-I	SCP2	+	ENSCHIG00000005658
3:34725411_0	3	34725411	-	C-to-U	NA	-	ENSCHIG00000022554
3:37500528_0	3	37500528	-	A-to-I	NA	-	ENSCHIG00000012571
3:71910174_0	3	71910174	-	A-to-I	CNN3	-	ENSCHIG00000022213
3:77368075_1	3	77368075	+	A-to-I	TRMT13	+	ENSCHIG00000015395
3:77368094_1	3	77368094	+	A-to-I	TRMT13	+	ENSCHIG00000015395
3:77368096_1	3	77368096	+	A-to-I	TRMT13	+	ENSCHIG00000015395
3:88541364_0	3	88541364	-	A-to-I	NA	-	ENSCHIG00000024796
3:88542143_0	3	88542143	-	A-to-I	NA	-	ENSCHIG00000024796
3:88542209_0	3	88542209	-	A-to-I	NA	-	ENSCHIG00000024796
3:88542211_0	3	88542211	-	A-to-I	NA	-	ENSCHIG00000024796
3:88542217_0	3	88542217	-	A-to-I	NA	-	ENSCHIG00000024796
3:100707909_0	3	100707909	-	C-to-U	SELENBP1	-	ENSCHIG00000017025
3:107477304_0	3	107477304	-	C-to-U	NA	-	ENSCHIG00000014091
3:107477352_0	3	107477352	-	C-to-U	NA	-	ENSCHIG00000014091
4:4714942_0	4	4714942	-	C-to-U	NA	-	ENSCHIG00000026843
4:6213424_1	4	6213424	+	A-to-I	TMUB1	+	ENSCHIG00000024956
4:6213424_1	4	6213424	+	A-to-I	NA	+	ENSCHIG00000013495
4:47891183_1	4	47891183	+	A-to-I	SRI	+	ENSCHIG00000015421
4:47891236_1	4	47891236	+	A-to-I	SRI	+	ENSCHIG00000015421
4:47891251_1	4	47891251	+	A-to-I	SRI	+	ENSCHIG00000015421
4:47891278_1	4	47891278	+	A-to-I	SRI	+	ENSCHIG00000015421
4:47891283_1	4	47891283	+	A-to-I	SRI	+	ENSCHIG00000015421
5:43400202_0	5	43400202	-	C-to-U	NA	-	ENSCHIG00000020628
5:43400328_0	5	43400328	-	A-to-I	NA	-	ENSCHIG00000020628
5:93408121_1	5	93408121	+	A-to-I	RERG	+	ENSCHIG00000011004
5:98318829_1	5	98318829	+	A-to-I	CLEC1A	+	ENSCHIG00000023055
5:98318863_1	5	98318863	+	A-to-I	CLEC1A	+	ENSCHIG00000023055
5:112046224_0	5	112046224	-	A-to-I	NA	-	ENSCHIG00000017340
5:118200684_1	5	118200684	+	A-to-I	NA	+	ENSCHIG00000017804
5:118200859_1	5	118200859	+	A-to-I	NA	+	ENSCHIG00000017804
5:118201147_1	5	118201147	+	A-to-I	NA	+	ENSCHIG00000017804
5:118201858_1	5	118201858	+	A-to-I	NA	+	ENSCHIG00000017804
6:24591238_1	6	24591238	+	A-to-I	EMCN	+	ENSCHIG00000005156
6:24591306_1	6	24591306	+	A-to-I	EMCN	+	ENSCHIG00000005156
7:38780806_0	7	38780806	-	A-to-I	FABP6	-	ENSCHIG00000013198
7:71678840_0	7	71678840	-	A-to-I	GRK6	-	ENSCHIG00000019847
7:71678844_0	7	71678844	-	C-to-U	GRK6	-	ENSCHIG00000019847
7:88908312_0	7	88908312	-	C-to-U	KIF3A	-	ENSCHIG00000027262
7:92935248_1	7	92935248	+	C-to-U	ADGRE1	+	ENSCHIG00000021647
8:76632679_1	8	76632679	+	A-to-I	IDNK	+	ENSCHIG00000024068
9:28077559_1	9	28077559	+	A-to-I	CD164	+	ENSCHIG00000021803
1:362751_1	1	362751	+	A-to-I	CRYZL1	+	ENSCHIG00000017812
1:44450568_0	1	44450568	-	A-to-I	TOMM70	-	ENSCHIG00000018620
1:149078060_0	1	149078060	-	C-to-U	HLCS	-	ENSCHIG00000019377
10:93266185_0	10	93266185	-	C-to-U	F2R	-	ENSCHIG00000022474
11:2739356_0	11	2739356	-	C-to-U	SEMA4C	-	ENSCHIG00000017412
11:2739357_0	11	2739357	-	A-to-I	SEMA4C	-	ENSCHIG00000017412
11:2739361_0	11	2739361	-	A-to-I	SEMA4C	-	ENSCHIG00000017412
11:15989093_0	11	15989093	-	C-to-U	NA	-	ENSCHIG00000026285
11:59684038_0	11	59684038	-	C-to-U	USP34	-	ENSCHIG00000015071
13:37444198_0	13	37444198	-	A-to-I	RRBP1	-	ENSCHIG00000022721
14:81274044_1	14	81274044	+	A-to-I	MROH1	+	ENSCHIG00000018354
14:81391853_0	14	81391853	-	A-to-I	CPSF1	-	ENSCHIG00000015833
15:58578592_0	15	58578592	-	C-to-U	NCAM1	-	ENSCHIG00000013038
16:74731138_0	16	74731138	-	C-to-U	ZBTB41	-	ENSCHIG00000011632
17:593178_0	17	593178	-	C-to-U	NA	-	ENSCHIG00000020629
17:593178_0	17	593178	-	C-to-U	NA	-	ENSCHIG00000011513
17:9748211_1	17	9748211	+	A-to-I	OAS1	+	ENSCHIG00000019892
17:9767684_1	17	9767684	+	C-to-U	OAS1	+	ENSCHIG00000019892
17:20310049_0	17	20310049	-	C-to-U	UBC	-	ENSCHIG00000015365
18:3144793_0	18	3144793	-	C-to-U	PDPR	-	ENSCHIG00000016561
18:26117176_1	18	26117176	+	C-to-U	NA	+	ENSCHIG00000025848
18:52175679_0	18	52175679	-	A-to-I	NA	-	ENSCHIG00000008355
18:59805274_1	18	59805274	+	C-to-U	NA	+	ENSCHIG00000015012
18:66732725_1	18	66732725	+	A-to-I	NA	+	ENSCHIG00000007367
19:54700670_1	19	54700670	+	A-to-I	RNF157	+	ENSCHIG00000026615
19:54700670_1	19	54700670	+	A-to-I	NA	+	ENSCHIG00000015850
2:2621903_0	2	2621903	-	C-to-U	EMC1	-	ENSCHIG00000026161
2:2621904_0	2	2621904	-	C-to-U	EMC1	-	ENSCHIG00000026161
2:29555791_1	2	29555791	+	C-to-U	NA	+	ENSCHIG00000002910
2:109636069_1	2	109636069	+	A-to-I	PPIG	+	ENSCHIG00000013589
2:109636069_1	2	109636069	+	A-to-I	NA	+	ENSCHIG00000011012
2:109636227_1	2	109636227	+	A-to-I	PPIG	+	ENSCHIG00000013589
2:109636227_1	2	109636227	+	A-to-I	NA	+	ENSCHIG00000011012
21:20611212_1	21	20611212	+	A-to-I	NA	+	ENSCHIG00000026031
21:27286708_1	21	27286708	+	C-to-U	KLF13	+	ENSCHIG00000007281
21:27286708_1	21	27286708	+	C-to-U	NA	+	ENSCHIG00000015732
21:69098555_1	21	69098555	+	A-to-I	NA	+	ENSCHIG00000014983
21:69098555_1	21	69098555	+	A-to-I	NA	+	ENSCHIG00000017462
21:69098555_1	21	69098555	+	A-to-I	NA	+	ENSCHIG00000014225
23:10536260_1	23	10536260	+	A-to-I	FAM8A1	+	ENSCHIG00000010066
23:15148598_0	23	15148598	-	A-to-I	TUBB2A	-	ENSCHIG00000025595
23:18950515_1	23	18950515	+	C-to-U	NA	+	ENSCHIG00000011608
23:18950518_1	23	18950518	+	C-to-U	NA	+	ENSCHIG00000011608
23:21399060_1	23	21399060	+	C-to-U	NA	+	ENSCHIG00000009614
23:21399248_1	23	21399248	+	A-to-I	NA	+	ENSCHIG00000009614
23:21461269_1	23	21461269	+	A-to-I	NA	+	ENSCHIG00000018785
23:21924950_0	23	21924950	-	C-to-U	NA	-	ENSCHIG00000019468
23:21924982_0	23	21924982	-	C-to-U	NA	-	ENSCHIG00000019468
23:21924988_0	23	21924988	-	C-to-U	NA	-	ENSCHIG00000019468
23:22008764_0	23	22008764	-	C-to-U	NA	-	ENSCHIG00000012657
23:22008766_0	23	22008766	-	C-to-U	NA	-	ENSCHIG00000012657
23:22156778_0	23	22156778	-	C-to-U	NA	-	ENSCHIG00000024246
23:22156804_0	23	22156804	-	A-to-I	NA	-	ENSCHIG00000024246
23:22156816_0	23	22156816	-	A-to-I	NA	-	ENSCHIG00000024246
23:22156999_0	23	22156999	-	C-to-U	NA	-	ENSCHIG00000024246
23:22157001_0	23	22157001	-	C-to-U	NA	-	ENSCHIG00000024246
23:22593213_1	23	22593213	+	A-to-I	NA	+	ENSCHIG00000021630
23:22645656_0	23	22645656	-	C-to-U	NA	-	ENSCHIG00000022140
23:23527805_0	23	23527805	-	C-to-U	NA	-	ENSCHIG00000025604
24:22094827_0	24	22094827	-	A-to-I	ZNF397	-	ENSCHIG00000000314
24:22095025_0	24	22095025	-	A-to-I	ZNF397	-	ENSCHIG00000000314
24:41314075_1	24	41314075	+	A-to-I	PTPRM	+	ENSCHIG00000015240
24:41314154_1	24	41314154	+	A-to-I	PTPRM	+	ENSCHIG00000015240
25:1064899_0	25	1064899	-	C-to-U	CLCN7	-	ENSCHIG00000016124
25:2382168_1	25	2382168	+	A-to-I	NA	+	ENSCHIG00000010136
25:2399258_1	25	2399258	+	A-to-I	NA	+	ENSCHIG00000010136
26:17050242_1	26	17050242	+	A-to-I	ABLIM1	+	ENSCHIG00000013355
27:29084695_1	27	29084695	+	C-to-U	FAT1	+	ENSCHIG00000017793
29:42248620_1	29	42248620	+	A-to-I	NA	+	ENSCHIG00000011083
29:45836951_0	29	45836951	-	C-to-U	PHRF1	-	ENSCHIG00000008005
3:27587230_1	3	27587230	+	A-to-I	SCP2	+	ENSCHIG00000005658
3:66737438_0	3	66737438	-	A-to-I	NA	-	ENSCHIG00000010163
3:86816807_1	3	86816807	+	A-to-I	NA	+	ENSCHIG00000012768
3:86816807_1	3	86816807	+	A-to-I	NA	+	ENSCHIG00000026847
3:86867762_1	3	86867762	+	A-to-I	NA	+	ENSCHIG00000024688
3:87479994_1	3	87479994	+	C-to-U	RBM15	+	ENSCHIG00000026774
3:115983944_1	3	115983944	+	C-to-U	PBX1	+	ENSCHIG00000019761
4:2432051_0	4	2432051	-	C-to-U	RBM33	-	ENSCHIG00000012513
4:6213577_1	4	6213577	+	A-to-I	TMUB1	+	ENSCHIG00000024956
4:6213577_1	4	6213577	+	A-to-I	NA	+	ENSCHIG00000013495
4:87502032_0	4	87502032	-	C-to-U	NA	-	ENSCHIG00000019932
5:2350909_1	5	2350909	+	A-to-I	NA	+	ENSCHIG00000012666
5:30200082_0	5	30200082	-	C-to-U	NA	-	ENSCHIG00000019237
5:30210455_0	5	30210455	-	C-to-U	NA	-	ENSCHIG00000025067
5:30212563_0	5	30212563	-	C-to-U	NA	-	ENSCHIG00000025067
5:43399251_0	5	43399251	-	A-to-I	NA	-	ENSCHIG00000020628
5:60745736_0	5	60745736	-	A-to-I	NA	-	ENSCHIG00000007303
5:61881433_0	5	61881433	-	C-to-U	NA	-	ENSCHIG00000011894
5:68853557_1	5	68853557	+	A-to-I	RIC8B	+	ENSCHIG00000019268
5:92894822_1	5	92894822	+	C-to-U	EPS8	+	ENSCHIG00000007522
5:108351356_1	5	108351356	+	A-to-I	CDC42EP1	+	ENSCHIG00000016846
5:118200398_1	5	118200398	+	A-to-I	NA	+	ENSCHIG00000017804
6:24591175_1	6	24591175	+	A-to-I	EMCN	+	ENSCHIG00000005156
6:24591180_1	6	24591180	+	A-to-I	EMCN	+	ENSCHIG00000005156
6:24591261_1	6	24591261	+	A-to-I	EMCN	+	ENSCHIG00000005156
6:24591659_1	6	24591659	+	A-to-I	EMCN	+	ENSCHIG00000005156
6:24591660_1	6	24591660	+	A-to-I	EMCN	+	ENSCHIG00000005156
6:24591689_1	6	24591689	+	A-to-I	EMCN	+	ENSCHIG00000005156
6:24591704_1	6	24591704	+	A-to-I	EMCN	+	ENSCHIG00000005156
6:24783294_1	6	24783294	+	A-to-I	DDIT4L	+	ENSCHIG00000016808
6:56294252_0	6	56294252	-	A-to-I	ARAP2	-	ENSCHIG00000014093
6:56294252_0	6	56294252	-	A-to-I	NA	-	ENSCHIG00000022196
6:114717826_1	6	114717826	+	A-to-I	SH3TC1	+	ENSCHIG00000009657
7:14679181_1	7	14679181	+	C-to-U	NA	+	ENSCHIG00000009794
7:23255705_1	7	23255705	+	A-to-I	NA	+	ENSCHIG00000009148
7:52799680_0	7	52799680	-	C-to-U	TCERG1	-	ENSCHIG00000010905
7:64172746_0	7	64172746	-	C-to-U	NA	-	ENSCHIG00000016073
7:90926332_0	7	90926332	-	A-to-I	PLIN4	-	ENSCHIG00000010326
7:90927622_0	7	90927622	-	C-to-U	PLIN4	-	ENSCHIG00000010326
7:105958612_1	7	105958612	+	A-to-I	OBSCN	+	ENSCHIG00000026141
7:105958632_1	7	105958632	+	A-to-I	OBSCN	+	ENSCHIG00000026141
7:105962636_1	7	105962636	+	C-to-U	OBSCN	+	ENSCHIG00000026141
7:105984432_1	7	105984432	+	A-to-I	OBSCN	+	ENSCHIG00000026141
7:106070363_1	7	106070363	+	C-to-U	OBSCN	+	ENSCHIG00000026141
7:106076764_1	7	106076764	+	C-to-U	OBSCN	+	ENSCHIG00000026141
7:106076786_1	7	106076786	+	A-to-I	OBSCN	+	ENSCHIG00000026141
9:28076235_1	9	28076235	+	A-to-I	CD164	+	ENSCHIG00000021803
1:129288481_0	1	129288481	-	A-to-I	MRPS22	-	ENSCHIG00000027042
1:129288496_0	1	129288496	-	A-to-I	MRPS22	-	ENSCHIG00000027042
1:129288509_0	1	129288509	-	A-to-I	MRPS22	-	ENSCHIG00000027042
1:129289903_0	1	129289903	-	A-to-I	MRPS22	-	ENSCHIG00000027042
1:130620846_1	1	130620846	+	A-to-I	DZIP1L	+	ENSCHIG00000015630
10:16293631_0	10	16293631	-	C-to-U	NA	-	ENSCHIG00000019256
10:23927918_0	10	23927918	-	A-to-I	MPP5	-	ENSCHIG00000023560
10:80412348_1	10	80412348	+	A-to-I	DCAF11	+	ENSCHIG00000016776
10:91186367_1	10	91186367	+	A-to-I	DMGDH	+	ENSCHIG00000021924
10:91204277_1	10	91204277	+	A-to-I	DMGDH	+	ENSCHIG00000021924
10:91206077_1	10	91206077	+	A-to-I	DMGDH	+	ENSCHIG00000021924
11:102864379_0	11	102864379	-	C-to-U	CAMSAP1	-	ENSCHIG00000016116
12:52485606_0	12	52485606	-	C-to-U	NA	-	ENSCHIG00000023348
12:63376329_1	12	63376329	+	A-to-I	FREM2	+	ENSCHIG00000022176
12:63376342_1	12	63376342	+	A-to-I	FREM2	+	ENSCHIG00000022176
12:63378561_1	12	63378561	+	A-to-I	FREM2	+	ENSCHIG00000022176
12:63378602_1	12	63378602	+	A-to-I	FREM2	+	ENSCHIG00000022176
12:63378652_1	12	63378652	+	A-to-I	FREM2	+	ENSCHIG00000022176
12:63378665_1	12	63378665	+	A-to-I	FREM2	+	ENSCHIG00000022176
13:23523012_1	13	23523012	+	A-to-I	MSRB2	+	ENSCHIG00000014549
13:23523016_1	13	23523016	+	A-to-I	MSRB2	+	ENSCHIG00000014549
13:23523665_1	13	23523665	+	A-to-I	MSRB2	+	ENSCHIG00000014549
13:23524133_1	13	23524133	+	A-to-I	MSRB2	+	ENSCHIG00000014549
13:42798346_1	13	42798346	+	C-to-U	NA	+	ENSCHIG00000026316
13:42798347_1	13	42798347	+	A-to-I	NA	+	ENSCHIG00000026316
13:43272823_1	13	43272823	+	A-to-I	NA	+	ENSCHIG00000015988
13:43272827_1	13	43272827	+	A-to-I	NA	+	ENSCHIG00000015988
14:885932_0	14	885932	-	A-to-I	DEPTOR	-	ENSCHIG00000023855
14:4666008_1	14	4666008	+	A-to-I	NA	+	ENSCHIG00000013455
14:4666026_1	14	4666026	+	A-to-I	NA	+	ENSCHIG00000013455
14:4666049_1	14	4666049	+	A-to-I	NA	+	ENSCHIG00000013455
14:4667666_1	14	4667666	+	A-to-I	NA	+	ENSCHIG00000013455
14:4668063_1	14	4668063	+	A-to-I	NA	+	ENSCHIG00000013455
14:61027874_1	14	61027874	+	A-to-I	PCMTD1	+	ENSCHIG00000024195
14:61027916_1	14	61027916	+	A-to-I	PCMTD1	+	ENSCHIG00000024195
14:77432873_0	14	77432873	-	A-to-I	NA	-	ENSCHIG00000019586
14:77432906_0	14	77432906	-	A-to-I	NA	-	ENSCHIG00000019586
14:77432916_0	14	77432916	-	C-to-U	NA	-	ENSCHIG00000019586
15:1300188_1	15	1300188	+	A-to-I	NA	+	ENSCHIG00000016391
15:1300260_1	15	1300260	+	A-to-I	NA	+	ENSCHIG00000016391
15:15982093_1	15	15982093	+	A-to-I	TRAF6	+	ENSCHIG00000015888
15:15982116_1	15	15982116	+	A-to-I	TRAF6	+	ENSCHIG00000015888
15:15982119_1	15	15982119	+	A-to-I	TRAF6	+	ENSCHIG00000015888
15:25588929_1	15	25588929	+	A-to-I	SLC5A12	+	ENSCHIG00000017024
15:36208893_0	15	36208893	-	C-to-U	NA	-	ENSCHIG00000001740
16:60667601_1	16	60667601	+	A-to-I	KIAA1614	+	ENSCHIG00000024850
17:263899_0	17	263899	-	C-to-U	NA	-	ENSCHIG00000003453
17:593135_0	17	593135	-	C-to-U	NA	-	ENSCHIG00000020629
17:593135_0	17	593135	-	C-to-U	NA	-	ENSCHIG00000011513
17:593150_0	17	593150	-	C-to-U	NA	-	ENSCHIG00000020629
17:593150_0	17	593150	-	C-to-U	NA	-	ENSCHIG00000011513
17:9748723_1	17	9748723	+	C-to-U	OAS1	+	ENSCHIG00000019892
17:9748725_1	17	9748725	+	A-to-I	OAS1	+	ENSCHIG00000019892
17:9868992_0	17	9868992	-	A-to-I	TPCN1	-	ENSCHIG00000027241
17:13182667_1	17	13182667	+	A-to-I	FBXW8	+	ENSCHIG00000020348
18:26115925_1	18	26115925	+	C-to-U	NA	+	ENSCHIG00000025848
19:12578566_1	19	12578566	+	A-to-I	MRM1	+	ENSCHIG00000008558
19:49914885_1	19	49914885	+	A-to-I	NA	+	ENSCHIG00000007906
2:73863845_1	2	73863845	+	A-to-I	ACMSD	+	ENSCHIG00000019884
2:73864479_1	2	73864479	+	A-to-I	ACMSD	+	ENSCHIG00000019884
20:6915504_1	20	6915504	+	A-to-I	NA	+	ENSCHIG00000008375
20:10392586_1	20	10392586	+	A-to-I	AK6	+	ENSCHIG00000017952
20:10392586_1	20	10392586	+	A-to-I	NA	+	ENSCHIG00000012429
20:26021947_1	20	26021947	+	A-to-I	MOCS2	+	ENSCHIG00000014594
21:67034671_1	21	67034671	+	C-to-U	EXOC3L4	+	ENSCHIG00000012030
21:67049964_1	21	67049964	+	C-to-U	NA	+	ENSCHIG00000015133
21:68974996_1	21	68974996	+	A-to-I	NA	+	ENSCHIG00000014983
21:68974996_1	21	68974996	+	A-to-I	NA	+	ENSCHIG00000013577
23:15149252_0	23	15149252	-	A-to-I	TUBB2A	-	ENSCHIG00000025595
24:38026107_0	24	38026107	-	A-to-I	DLGAP1	-	ENSCHIG00000017982
24:38026108_0	24	38026108	-	A-to-I	DLGAP1	-	ENSCHIG00000017982
24:38026125_0	24	38026125	-	A-to-I	DLGAP1	-	ENSCHIG00000017982
25:7514865_1	25	7514865	+	A-to-I	ABAT	+	ENSCHIG00000022188
25:7515339_1	25	7515339	+	A-to-I	ABAT	+	ENSCHIG00000022188
25:7515381_1	25	7515381	+	A-to-I	ABAT	+	ENSCHIG00000022188
25:7515392_1	25	7515392	+	A-to-I	ABAT	+	ENSCHIG00000022188
26:32133343_1	26	32133343	+	A-to-I	PYROXD2	+	ENSCHIG00000012022
26:32133357_1	26	32133357	+	A-to-I	PYROXD2	+	ENSCHIG00000012022
26:32133367_1	26	32133367	+	A-to-I	PYROXD2	+	ENSCHIG00000012022
28:20878835_1	28	20878835	+	A-to-I	RUFY2	+	ENSCHIG00000010345
28:20878849_1	28	20878849	+	A-to-I	RUFY2	+	ENSCHIG00000010345
28:20878860_1	28	20878860	+	A-to-I	RUFY2	+	ENSCHIG00000010345
28:20878862_1	28	20878862	+	A-to-I	RUFY2	+	ENSCHIG00000010345
29:41926374_1	29	41926374	+	A-to-I	NA	+	ENSCHIG00000025065
29:41926443_1	29	41926443	+	A-to-I	NA	+	ENSCHIG00000025065
29:41930194_1	29	41930194	+	A-to-I	NA	+	ENSCHIG00000025065
3:956248_0	3	956248	-	A-to-I	AGXT	-	ENSCHIG00000022496
3:71903093_0	3	71903093	-	A-to-I	CNN3	-	ENSCHIG00000022213
3:71909386_0	3	71909386	-	A-to-I	CNN3	-	ENSCHIG00000022213
3:77368060_1	3	77368060	+	A-to-I	TRMT13	+	ENSCHIG00000015395
3:77368061_1	3	77368061	+	A-to-I	TRMT13	+	ENSCHIG00000015395
3:86689595_0	3	86689595	-	A-to-I	GNAT2	-	ENSCHIG00000014165
3:86689596_0	3	86689596	-	A-to-I	GNAT2	-	ENSCHIG00000014165
3:90343024_1	3	90343024	+	A-to-I	LRIG2	+	ENSCHIG00000021380
4:14537525_0	4	14537525	-	C-to-U	NA	-	ENSCHIG00000015698
4:32714125_1	4	32714125	+	A-to-I	SLC13A1	+	ENSCHIG00000014530
4:32717619_1	4	32717619	+	A-to-I	SLC13A1	+	ENSCHIG00000014530
4:32717768_1	4	32717768	+	A-to-I	SLC13A1	+	ENSCHIG00000014530
4:32718909_1	4	32718909	+	A-to-I	SLC13A1	+	ENSCHIG00000014530
4:32718917_1	4	32718917	+	A-to-I	SLC13A1	+	ENSCHIG00000014530
4:32718977_1	4	32718977	+	A-to-I	SLC13A1	+	ENSCHIG00000014530
4:32727416_1	4	32727416	+	A-to-I	SLC13A1	+	ENSCHIG00000014530
4:32728104_1	4	32728104	+	A-to-I	SLC13A1	+	ENSCHIG00000014530
5:115439220_1	5	115439220	+	A-to-I	PPARA	+	ENSCHIG00000026407
5:118196577_1	5	118196577	+	A-to-I	NA	+	ENSCHIG00000017804
6:22052057_1	6	22052057	+	A-to-I	BDH2	+	ENSCHIG00000019185
6:24592793_1	6	24592793	+	C-to-U	EMCN	+	ENSCHIG00000005156
6:85043529_0	6	85043529	-	C-to-U	NA	-	ENSCHIG00000015853
6:85043875_0	6	85043875	-	A-to-I	NA	-	ENSCHIG00000015853
6:85320312_0	6	85320312	-	A-to-I	NA	-	ENSCHIG00000009526
6:85320324_0	6	85320324	-	C-to-U	NA	-	ENSCHIG00000009526
6:85320330_0	6	85320330	-	C-to-U	NA	-	ENSCHIG00000009526
6:86693162_1	6	86693162	+	A-to-I	RUFY3	+	ENSCHIG00000004465
6:86693807_1	6	86693807	+	A-to-I	RUFY3	+	ENSCHIG00000004465
6:86693822_1	6	86693822	+	A-to-I	RUFY3	+	ENSCHIG00000004465
7:48114333_0	7	48114333	-	C-to-U	GPX3	-	ENSCHIG00000022658
7:91866145_1	7	91866145	+	A-to-I	SAFB	+	ENSCHIG00000007262
7:101183824_0	7	101183824	-	C-to-U	NA	-	ENSCHIG00000013525
8:69064693_1	8	69064693	+	C-to-U	DMTN	+	ENSCHIG00000019052
9:68583569_1	9	68583569	+	C-to-U	NA	+	ENSCHIG00000003556
11:103504739_1	11	103504739	+	A-to-I	EGFL7	+	ENSCHIG00000023457
12:66210455_0	12	66210455	-	C-to-U	RNASEH2B	-	ENSCHIG00000018220
13:51891327_0	13	51891327	-	A-to-I	TMC2	-	ENSCHIG00000020430
13:67377151_1	13	67377151	+	A-to-I	DHX35	+	ENSCHIG00000023863
19:20297561_0	19	20297561	-	C-to-U	MYO18A	-	ENSCHIG00000011736
19:29143944_0	19	29143944	-	C-to-U	MYH8	-	ENSCHIG00000008714
19:29147447_0	19	29147447	-	A-to-I	MYH8	-	ENSCHIG00000008714
19:29148635_0	19	29148635	-	A-to-I	MYH8	-	ENSCHIG00000008714
19:29175152_0	19	29175152	-	A-to-I	NA	-	ENSCHIG00000009070
19:29186952_0	19	29186952	-	C-to-U	NA	-	ENSCHIG00000009070
19:29189542_0	19	29189542	-	C-to-U	NA	-	ENSCHIG00000009070
19:29189545_0	19	29189545	-	C-to-U	NA	-	ENSCHIG00000009070
19:29195400_0	19	29195400	-	A-to-I	NA	-	ENSCHIG00000009070
19:29220599_0	19	29220599	-	A-to-I	NA	-	ENSCHIG00000026733
19:29220600_0	19	29220600	-	C-to-U	NA	-	ENSCHIG00000026733
19:29320311_0	19	29320311	-	C-to-U	MYH3	-	ENSCHIG00000020512
19:29324266_0	19	29324266	-	A-to-I	MYH3	-	ENSCHIG00000020512
19:29324284_0	19	29324284	-	A-to-I	MYH3	-	ENSCHIG00000020512
2:40850311_0	2	40850311	-	C-to-U	FASTKD2	-	ENSCHIG00000015121
2:49500674_0	2	49500674	-	C-to-U	NA	-	ENSCHIG00000011685
20:67644236_0	20	67644236	-	C-to-U	ICE1	-	ENSCHIG00000024007
21:67049970_1	21	67049970	+	C-to-U	NA	+	ENSCHIG00000015133
22:37603159_1	22	37603159	+	A-to-I	THOC7	+	ENSCHIG00000018603
23:10520001_1	23	10520001	+	A-to-I	NA	+	ENSCHIG00000013441
23:11007994_0	23	11007994	-	C-to-U	DEK	-	ENSCHIG00000026737
23:23383023_0	23	23383023	-	C-to-U	NA	-	ENSCHIG00000018350
23:23383050_0	23	23383050	-	C-to-U	NA	-	ENSCHIG00000018350
23:26654166_1	23	26654166	+	A-to-I	NA	+	ENSCHIG00000010083
25:27546121_1	25	27546121	+	A-to-I	NA	+	ENSCHIG00000019082
29:41222332_0	29	41222332	-	A-to-I	AHNAK	-	ENSCHIG00000015249
29:44182103_1	29	44182103	+	A-to-I	EHBP1L1	+	ENSCHIG00000013648
3:86859164_1	3	86859164	+	A-to-I	NA	+	ENSCHIG00000024688
3:86859167_1	3	86859167	+	A-to-I	NA	+	ENSCHIG00000024688
3:86859174_1	3	86859174	+	A-to-I	NA	+	ENSCHIG00000024688
4:6213576_1	4	6213576	+	A-to-I	TMUB1	+	ENSCHIG00000024956
4:6213576_1	4	6213576	+	A-to-I	NA	+	ENSCHIG00000013495
4:39090210_1	4	39090210	+	A-to-I	CDK13	+	ENSCHIG00000022113
5:68853445_1	5	68853445	+	A-to-I	RIC8B	+	ENSCHIG00000019268
6:24591290_1	6	24591290	+	A-to-I	EMCN	+	ENSCHIG00000005156
6:24591321_1	6	24591321	+	A-to-I	EMCN	+	ENSCHIG00000005156
6:24595435_1	6	24595435	+	A-to-I	EMCN	+	ENSCHIG00000005156
7:12595018_0	7	12595018	-	C-to-U	RGMB	-	ENSCHIG00000022421
7:91915099_1	7	91915099	+	A-to-I	NA	+	ENSCHIG00000014701
7:106134923_1	7	106134923	+	A-to-I	OBSCN	+	ENSCHIG00000026141
7:106134925_1	7	106134925	+	A-to-I	OBSCN	+	ENSCHIG00000026141
1:362885_1	1	362885	+	A-to-I	CRYZL1	+	ENSCHIG00000017812
1:56918028_1	1	56918028	+	C-to-U	NA	+	ENSCHIG00000018011
1:121855192_1	1	121855192	+	A-to-I	PLSCR4	+	ENSCHIG00000022873
1:129288512_0	1	129288512	-	A-to-I	MRPS22	-	ENSCHIG00000027042
1:144955584_1	1	144955584	+	A-to-I	ADARB1	+	ENSCHIG00000018259
10:50527111_1	10	50527111	+	A-to-I	NA	+	ENSCHIG00000010101
10:67378000_0	10	67378000	-	A-to-I	EIF2AK4	-	ENSCHIG00000006777
10:67378002_0	10	67378002	-	A-to-I	EIF2AK4	-	ENSCHIG00000006777
10:67381684_0	10	67381684	-	A-to-I	EIF2AK4	-	ENSCHIG00000006777
10:98792118_0	10	98792118	-	C-to-U	YTHDC2	-	ENSCHIG00000026651
10:100298085_0	10	100298085	-	A-to-I	MCC	-	ENSCHIG00000025270
11:46835436_1	11	46835436	+	C-to-U	NA	+	ENSCHIG00000013725
11:46850722_1	11	46850722	+	A-to-I	NA	+	ENSCHIG00000016512
11:77895443_1	11	77895443	+	A-to-I	LDAH	+	ENSCHIG00000013047
13:23521615_1	13	23521615	+	A-to-I	MSRB2	+	ENSCHIG00000014549
13:23523664_1	13	23523664	+	A-to-I	MSRB2	+	ENSCHIG00000014549
13:23523687_1	13	23523687	+	A-to-I	MSRB2	+	ENSCHIG00000014549
14:5134315_1	14	5134315	+	A-to-I	CA3	+	ENSCHIG00000012435
14:18574486_0	14	18574486	-	C-to-U	PABPC1	-	ENSCHIG00000023714
14:50818759_0	14	50818759	-	C-to-U	CSPP1	-	ENSCHIG00000023489
14:61025366_1	14	61025366	+	A-to-I	PCMTD1	+	ENSCHIG00000024195
15:2466395_1	15	2466395	+	A-to-I	UBE2L6	+	ENSCHIG00000014930
15:30774106_1	15	30774106	+	A-to-I	ARAP1	+	ENSCHIG00000015180
15:35982516_0	15	35982516	-	C-to-U	NA	-	ENSCHIG00000013289
15:36045067_0	15	36045067	-	A-to-I	NA	-	ENSCHIG00000001685
15:36208330_0	15	36208330	-	C-to-U	NA	-	ENSCHIG00000001740
15:36684366_0	15	36684366	-	A-to-I	ZNF214	-	ENSCHIG00000013511
16:4254106_1	16	4254106	+	A-to-I	PFKFB2	+	ENSCHIG00000024187
16:4254111_1	16	4254111	+	A-to-I	PFKFB2	+	ENSCHIG00000024187
16:4254144_1	16	4254144	+	A-to-I	PFKFB2	+	ENSCHIG00000024187
16:37324571_1	16	37324571	+	A-to-I	FMO2	+	ENSCHIG00000020835
17:248198_0	17	248198	-	C-to-U	NA	-	ENSCHIG00000024061
17:263859_0	17	263859	-	C-to-U	NA	-	ENSCHIG00000003453
17:287051_0	17	287051	-	C-to-U	NA	-	ENSCHIG00000017632
17:434324_0	17	434324	-	C-to-U	NA	-	ENSCHIG00000011805
17:556272_0	17	556272	-	A-to-I	NA	-	ENSCHIG00000020629
17:593000_0	17	593000	-	C-to-U	NA	-	ENSCHIG00000020629
17:593000_0	17	593000	-	C-to-U	NA	-	ENSCHIG00000011513
17:607500_0	17	607500	-	C-to-U	NA	-	ENSCHIG00000020629
17:9703244_1	17	9703244	+	C-to-U	OAS1	+	ENSCHIG00000019892
17:9703244_1	17	9703244	+	C-to-U	NA	+	ENSCHIG00000017038
17:9703245_1	17	9703245	+	A-to-I	OAS1	+	ENSCHIG00000019892
17:9703245_1	17	9703245	+	A-to-I	NA	+	ENSCHIG00000017038
17:9749063_1	17	9749063	+	C-to-U	OAS1	+	ENSCHIG00000019892
17:9749076_1	17	9749076	+	A-to-I	OAS1	+	ENSCHIG00000019892
17:9767977_1	17	9767977	+	A-to-I	OAS1	+	ENSCHIG00000019892
17:26262177_0	17	26262177	-	A-to-I	GALNT9	-	ENSCHIG00000005588
18:13235315_1	18	13235315	+	A-to-I	IRF8	+	ENSCHIG00000027216
18:51555165_1	18	51555165	+	C-to-U	NA	+	ENSCHIG00000021270
18:64205668_0	18	64205668	-	C-to-U	NA	-	ENSCHIG00000020885
18:64205706_0	18	64205706	-	A-to-I	NA	-	ENSCHIG00000020885
18:64544271_0	18	64544271	-	A-to-I	NA	-	ENSCHIG00000017908
19:42595356_1	19	42595356	+	A-to-I	NA	+	ENSCHIG00000024750
2:47418298_1	2	47418298	+	A-to-I	NA	+	ENSCHIG00000017324
2:47418306_1	2	47418306	+	A-to-I	NA	+	ENSCHIG00000017324
20:10392535_1	20	10392535	+	A-to-I	AK6	+	ENSCHIG00000017952
20:10392535_1	20	10392535	+	A-to-I	NA	+	ENSCHIG00000012429
20:48370086_1	20	48370086	+	A-to-I	NA	+	ENSCHIG00000008209
20:58598573_0	20	58598573	-	C-to-U	TRIO	-	ENSCHIG00000016556
21:45843760_0	21	45843760	-	A-to-I	NA	-	ENSCHIG00000008222
21:45844061_0	21	45844061	-	A-to-I	NA	-	ENSCHIG00000008222
21:67046122_1	21	67046122	+	A-to-I	NA	+	ENSCHIG00000015133
21:67049924_1	21	67049924	+	C-to-U	NA	+	ENSCHIG00000015133
21:67052630_1	21	67052630	+	C-to-U	NA	+	ENSCHIG00000015133
21:68961553_1	21	68961553	+	C-to-U	NA	+	ENSCHIG00000024628
21:69099357_1	21	69099357	+	A-to-I	NA	+	ENSCHIG00000014983
21:69099357_1	21	69099357	+	A-to-I	NA	+	ENSCHIG00000017462
21:69099357_1	21	69099357	+	A-to-I	NA	+	ENSCHIG00000014225
22:7681438_0	22	7681438	-	C-to-U	NA	-	ENSCHIG00000017596
23:15129368_1	23	15129368	+	A-to-I	BPHL	+	ENSCHIG00000018519
23:19882264_0	23	19882264	-	A-to-I	NA	-	ENSCHIG00000010766
23:21461292_1	23	21461292	+	A-to-I	NA	+	ENSCHIG00000018785
23:22008724_0	23	22008724	-	C-to-U	NA	-	ENSCHIG00000012657
23:22585089_1	23	22585089	+	A-to-I	STK19	+	ENSCHIG00000006985
23:22615024_0	23	22615024	-	C-to-U	NA	-	ENSCHIG00000023354
23:22615320_0	23	22615320	-	C-to-U	NA	-	ENSCHIG00000023354
23:41395618_0	23	41395618	-	C-to-U	BRD2	-	ENSCHIG00000013946
25:26425251_0	25	26425251	-	C-to-U	NA	-	ENSCHIG00000007607
26:9563927_0	26	9563927	-	C-to-U	NA	-	ENSCHIG00000011076
28:20878859_1	28	20878859	+	A-to-I	RUFY2	+	ENSCHIG00000010345
29:6841849_1	29	6841849	+	A-to-I	CTSC	+	ENSCHIG00000013901
29:9022649_1	29	9022649	+	A-to-I	PICALM	+	ENSCHIG00000015634
29:9023262_1	29	9023262	+	A-to-I	PICALM	+	ENSCHIG00000015634
29:10684498_1	29	10684498	+	C-to-U	DLG2	+	ENSCHIG00000024691
3:26985787_0	3	26985787	-	C-to-U	TUT4	-	ENSCHIG00000023944
3:66548217_0	3	66548217	-	C-to-U	GBP5	-	ENSCHIG00000011241
3:66548217_0	3	66548217	-	C-to-U	NA	-	ENSCHIG00000016414
3:77904594_1	3	77904594	+	A-to-I	NA	+	ENSCHIG00000009839
3:86348845_1	3	86348845	+	A-to-I	SARS	+	ENSCHIG00000019575
3:86691555_0	3	86691555	-	A-to-I	GNAT2	-	ENSCHIG00000014165
3:86691556_0	3	86691556	-	A-to-I	GNAT2	-	ENSCHIG00000014165
3:86691560_0	3	86691560	-	A-to-I	GNAT2	-	ENSCHIG00000014165
3:107496531_0	3	107496531	-	C-to-U	NA	-	ENSCHIG00000014091
3:111016561_0	3	111016561	-	C-to-U	NA	-	ENSCHIG00000018067
3:111026304_0	3	111026304	-	C-to-U	NA	-	ENSCHIG00000018067
3:111614542_1	3	111614542	+	C-to-U	NA	+	ENSCHIG00000013123
4:6870818_1	4	6870818	+	A-to-I	NA	+	ENSCHIG00000013558
4:39090302_1	4	39090302	+	A-to-I	CDK13	+	ENSCHIG00000022113
5:111423906_1	5	111423906	+	A-to-I	ZC3H7B	+	ENSCHIG00000020469
5:118197617_1	5	118197617	+	A-to-I	NA	+	ENSCHIG00000017804
5:118200716_1	5	118200716	+	A-to-I	NA	+	ENSCHIG00000017804
5:118200720_1	5	118200720	+	A-to-I	NA	+	ENSCHIG00000017804
6:24591680_1	6	24591680	+	A-to-I	EMCN	+	ENSCHIG00000005156
6:89338533_1	6	89338533	+	A-to-I	CXCL8	+	ENSCHIG00000020142
7:28365632_1	7	28365632	+	A-to-I	RPS23	+	ENSCHIG00000014944
7:58014730_0	7	58014730	-	A-to-I	PCDHGC4	-	ENSCHIG00000018689
8:65806330_0	8	65806330	-	A-to-I	NA	-	ENSCHIG00000023371
9:28077522_1	9	28077522	+	A-to-I	CD164	+	ENSCHIG00000021803
9:78622753_0	9	78622753	-	A-to-I	NA	-	ENSCHIG00000009557
1:368064_1	1	368064	+	C-to-U	CRYZL1	+	ENSCHIG00000017812
1:94683599_0	1	94683599	-	C-to-U	FNDC3B	-	ENSCHIG00000023878
10:67381673_0	10	67381673	-	A-to-I	EIF2AK4	-	ENSCHIG00000006777
10:79905682_0	10	79905682	-	C-to-U	MYH6	-	ENSCHIG00000017127
10:79906529_0	10	79906529	-	A-to-I	MYH6	-	ENSCHIG00000017127
10:79916573_0	10	79916573	-	C-to-U	MYH6	-	ENSCHIG00000017127
10:79916605_0	10	79916605	-	C-to-U	MYH6	-	ENSCHIG00000017127
10:79918785_0	10	79918785	-	C-to-U	MYH6	-	ENSCHIG00000017127
10:79922347_0	10	79922347	-	A-to-I	MYH6	-	ENSCHIG00000017127
10:79922416_0	10	79922416	-	C-to-U	MYH6	-	ENSCHIG00000017127
11:13853692_1	11	13853692	+	C-to-U	NA	+	ENSCHIG00000013552
11:25388600_0	11	25388600	-	C-to-U	ZFP36L2	-	ENSCHIG00000025020
13:17228791_1	13	17228791	+	C-to-U	ABI1	+	ENSCHIG00000015241
13:37863686_1	13	37863686	+	A-to-I	NA	+	ENSCHIG00000015086
13:77508639_1	13	77508639	+	A-to-I	SLC9A8	+	ENSCHIG00000019556
13:77508684_1	13	77508684	+	A-to-I	SLC9A8	+	ENSCHIG00000019556
14:19825531_0	14	19825531	-	C-to-U	NA	-	ENSCHIG00000006508
15:34800981_1	15	34800981	+	A-to-I	NA	+	ENSCHIG00000015116
15:35982490_0	15	35982490	-	A-to-I	NA	-	ENSCHIG00000013289
15:36040787_0	15	36040787	-	C-to-U	NA	-	ENSCHIG00000001685
15:36205069_0	15	36205069	-	A-to-I	NA	-	ENSCHIG00000001740
16:5925276_1	16	5925276	+	A-to-I	NA	+	ENSCHIG00000021774
16:35480796_0	16	35480796	-	C-to-U	NME7	-	ENSCHIG00000009802
16:45740545_1	16	45740545	+	A-to-I	CHD5	+	ENSCHIG00000015027
17:416969_0	17	416969	-	C-to-U	NA	-	ENSCHIG00000003521
17:616464_0	17	616464	-	C-to-U	NA	-	ENSCHIG00000020629
17:15092349_1	17	15092349	+	A-to-I	HSPB8	+	ENSCHIG00000015638
19:42576764_1	19	42576764	+	A-to-I	NA	+	ENSCHIG00000014982
2:56739952_0	2	56739952	-	A-to-I	NA	-	ENSCHIG00000026149
20:25963406_0	20	25963406	-	A-to-I	NA	-	ENSCHIG00000007720
23:21459618_1	23	21459618	+	A-to-I	NA	+	ENSCHIG00000018785
23:21461128_1	23	21461128	+	C-to-U	NA	+	ENSCHIG00000018785
23:21461286_1	23	21461286	+	C-to-U	NA	+	ENSCHIG00000018785
23:21975412_0	23	21975412	-	C-to-U	NA	-	ENSCHIG00000024364
23:21975412_0	23	21975412	-	C-to-U	NA	-	ENSCHIG00000018894
23:21975414_0	23	21975414	-	C-to-U	NA	-	ENSCHIG00000024364
23:21975414_0	23	21975414	-	C-to-U	NA	-	ENSCHIG00000018894
23:22009189_0	23	22009189	-	C-to-U	NA	-	ENSCHIG00000012657
23:22009194_0	23	22009194	-	A-to-I	NA	-	ENSCHIG00000012657
23:22157013_0	23	22157013	-	C-to-U	NA	-	ENSCHIG00000024246
23:23527130_0	23	23527130	-	C-to-U	NA	-	ENSCHIG00000025604
23:23563546_1	23	23563546	+	C-to-U	CAHI-DQA2	+	ENSCHIG00000010572
24:58175522_1	24	58175522	+	C-to-U	ZNF532	+	ENSCHIG00000009576
26:23031047_1	26	23031047	+	C-to-U	NA	+	ENSCHIG00000023508
26:46647907_0	26	46647907	-	A-to-I	PCDH15	-	ENSCHIG00000019596
27:8539811_1	27	8539811	+	A-to-I	NA	+	ENSCHIG00000000115
28:20878527_1	28	20878527	+	A-to-I	RUFY2	+	ENSCHIG00000010345
29:9023215_1	29	9023215	+	A-to-I	PICALM	+	ENSCHIG00000015634
29:41215182_0	29	41215182	-	C-to-U	AHNAK	-	ENSCHIG00000015249
3:27430866_0	3	27430866	-	C-to-U	NA	-	ENSCHIG00000013477
3:27432685_0	3	27432685	-	C-to-U	NA	-	ENSCHIG00000013477
3:27433510_0	3	27433510	-	A-to-I	NA	-	ENSCHIG00000013477
3:68691255_1	3	68691255	+	C-to-U	NA	+	ENSCHIG00000009537
3:77908727_1	3	77908727	+	C-to-U	NA	+	ENSCHIG00000009839
3:105098398_0	3	105098398	-	C-to-U	NA	-	ENSCHIG00000021776
3:119054987_1	3	119054987	+	A-to-I	RCSD1	+	ENSCHIG00000015903
4:106935417_1	4	106935417	+	C-to-U	NA	+	ENSCHIG00000010410
4:106935435_1	4	106935435	+	C-to-U	NA	+	ENSCHIG00000010410
5:30197689_0	5	30197689	-	C-to-U	NA	-	ENSCHIG00000019237
5:30197698_0	5	30197698	-	C-to-U	NA	-	ENSCHIG00000019237
5:30342965_1	5	30342965	+	C-to-U	TUBA1B	+	ENSCHIG00000018025
5:33528446_1	5	33528446	+	A-to-I	SLC38A1	+	ENSCHIG00000001165
5:33528498_1	5	33528498	+	A-to-I	SLC38A1	+	ENSCHIG00000001165
5:43399321_0	5	43399321	-	A-to-I	NA	-	ENSCHIG00000020628
5:61423226_1	5	61423226	+	A-to-I	TMPO	+	ENSCHIG00000011297
5:73249369_1	5	73249369	+	A-to-I	NA	+	ENSCHIG00000024880
5:112047749_0	5	112047749	-	A-to-I	NA	-	ENSCHIG00000017340
5:118199706_1	5	118199706	+	A-to-I	NA	+	ENSCHIG00000017804
6:2366805_0	6	2366805	-	C-to-U	TMA16	-	ENSCHIG00000014354
6:72784848_1	6	72784848	+	C-to-U	NA	+	ENSCHIG00000015747
6:111321849_1	6	111321849	+	A-to-I	NA	+	ENSCHIG00000003874
6:117512664_1	6	117512664	+	A-to-I	NA	+	ENSCHIG00000013611
7:29637282_0	7	29637282	-	C-to-U	MSH3	-	ENSCHIG00000026585
7:90926034_0	7	90926034	-	C-to-U	PLIN4	-	ENSCHIG00000010326
7:93112224_0	7	93112224	-	A-to-I	NA	-	ENSCHIG00000015838
7:96754053_0	7	96754053	-	C-to-U	ADGRE5	-	ENSCHIG00000010425
7:105974047_1	7	105974047	+	A-to-I	OBSCN	+	ENSCHIG00000026141
7:105993075_1	7	105993075	+	A-to-I	OBSCN	+	ENSCHIG00000026141
7:106017471_1	7	106017471	+	A-to-I	OBSCN	+	ENSCHIG00000026141
7:106081975_1	7	106081975	+	A-to-I	OBSCN	+	ENSCHIG00000026141
7:106083287_1	7	106083287	+	A-to-I	OBSCN	+	ENSCHIG00000026141
8:111842020_1	8	111842020	+	C-to-U	PXDN	+	ENSCHIG00000016100
9:74240517_1	9	74240517	+	A-to-I	NA	+	ENSCHIG00000023938
9:74240517_1	9	74240517	+	A-to-I	NA	+	ENSCHIG00000014062
1:121855232_1	1	121855232	+	A-to-I	PLSCR4	+	ENSCHIG00000022873
1:121855235_1	1	121855235	+	A-to-I	PLSCR4	+	ENSCHIG00000022873
1:129288516_0	1	129288516	-	A-to-I	MRPS22	-	ENSCHIG00000027042
1:129289804_0	1	129289804	-	A-to-I	MRPS22	-	ENSCHIG00000027042
1:129289832_0	1	129289832	-	A-to-I	MRPS22	-	ENSCHIG00000027042
1:130620851_1	1	130620851	+	A-to-I	DZIP1L	+	ENSCHIG00000015630
1:139438791_0	1	139438791	-	A-to-I	NA	-	ENSCHIG00000010437
10:144938_0	10	144938	-	A-to-I	NA	-	ENSCHIG00000008848
10:91203925_1	10	91203925	+	A-to-I	DMGDH	+	ENSCHIG00000021924
10:91206151_1	10	91206151	+	A-to-I	DMGDH	+	ENSCHIG00000021924
10:100298724_0	10	100298724	-	A-to-I	MCC	-	ENSCHIG00000025270
12:63378552_1	12	63378552	+	A-to-I	FREM2	+	ENSCHIG00000022176
13:42698186_1	13	42698186	+	C-to-U	NA	+	ENSCHIG00000012276
13:42698249_1	13	42698249	+	C-to-U	NA	+	ENSCHIG00000012276
13:43273199_1	13	43273199	+	A-to-I	NA	+	ENSCHIG00000015988
13:77508656_1	13	77508656	+	A-to-I	SLC9A8	+	ENSCHIG00000019556
14:4664898_1	14	4664898	+	A-to-I	NA	+	ENSCHIG00000013455
14:4666029_1	14	4666029	+	A-to-I	NA	+	ENSCHIG00000013455
14:12733542_1	14	12733542	+	A-to-I	INTS8	+	ENSCHIG00000014183
14:12733543_1	14	12733543	+	A-to-I	INTS8	+	ENSCHIG00000014183
14:12733561_1	14	12733561	+	A-to-I	INTS8	+	ENSCHIG00000014183
14:50818761_0	14	50818761	-	C-to-U	CSPP1	-	ENSCHIG00000023489
15:5569848_1	15	5569848	+	A-to-I	MTCH2	+	ENSCHIG00000012614
16:60664837_1	16	60664837	+	A-to-I	KIAA1614	+	ENSCHIG00000024850
16:60664839_1	16	60664839	+	A-to-I	KIAA1614	+	ENSCHIG00000024850
17:578183_0	17	578183	-	C-to-U	NA	-	ENSCHIG00000020629
17:578183_0	17	578183	-	C-to-U	NA	-	ENSCHIG00000026203
17:578216_0	17	578216	-	C-to-U	NA	-	ENSCHIG00000020629
17:578216_0	17	578216	-	C-to-U	NA	-	ENSCHIG00000026203
17:592996_0	17	592996	-	C-to-U	NA	-	ENSCHIG00000020629
17:592996_0	17	592996	-	C-to-U	NA	-	ENSCHIG00000011513
17:593079_0	17	593079	-	C-to-U	NA	-	ENSCHIG00000020629
17:593079_0	17	593079	-	C-to-U	NA	-	ENSCHIG00000011513
18:12304524_1	18	12304524	+	A-to-I	NA	+	ENSCHIG00000025916
18:50022952_1	18	50022952	+	A-to-I	SUPT5H	+	ENSCHIG00000023821
18:50023004_1	18	50023004	+	A-to-I	SUPT5H	+	ENSCHIG00000023821
18:52833535_1	18	52833535	+	C-to-U	NA	+	ENSCHIG00000018895
18:52833535_1	18	52833535	+	C-to-U	NA	+	ENSCHIG00000024358
18:60414537_0	18	60414537	-	C-to-U	NA	-	ENSCHIG00000016489
18:60967981_0	18	60967981	-	A-to-I	NA	-	ENSCHIG00000025387
18:60967981_0	18	60967981	-	A-to-I	NA	-	ENSCHIG00000024565
19:33590244_1	19	33590244	+	A-to-I	SLC47A2	+	ENSCHIG00000019959
2:73863816_1	2	73863816	+	A-to-I	ACMSD	+	ENSCHIG00000019884
2:131266981_0	2	131266981	-	C-to-U	ERCC3	-	ENSCHIG00000014551
2:131959924_1	2	131959924	+	C-to-U	NA	+	ENSCHIG00000011826
2:131960005_1	2	131960005	+	A-to-I	NA	+	ENSCHIG00000011826
21:32205738_1	21	32205738	+	A-to-I	HMG20A	+	ENSCHIG00000014182
21:69098458_1	21	69098458	+	C-to-U	NA	+	ENSCHIG00000014983
21:69098458_1	21	69098458	+	C-to-U	NA	+	ENSCHIG00000017462
21:69098458_1	21	69098458	+	C-to-U	NA	+	ENSCHIG00000014225
23:21924981_0	23	21924981	-	C-to-U	NA	-	ENSCHIG00000019468
25:27543361_1	25	27543361	+	A-to-I	NA	+	ENSCHIG00000019082
25:27546098_1	25	27546098	+	A-to-I	NA	+	ENSCHIG00000019082
27:23962765_0	27	23962765	-	C-to-U	NA	-	ENSCHIG00000016507
28:20878477_1	28	20878477	+	A-to-I	RUFY2	+	ENSCHIG00000010345
28:20878833_1	28	20878833	+	A-to-I	RUFY2	+	ENSCHIG00000010345
28:20878836_1	28	20878836	+	A-to-I	RUFY2	+	ENSCHIG00000010345
28:20878861_1	28	20878861	+	A-to-I	RUFY2	+	ENSCHIG00000010345
3:73811027_1	3	73811027	+	A-to-I	PTBP2	+	ENSCHIG00000024922
4:32716284_1	4	32716284	+	A-to-I	SLC13A1	+	ENSCHIG00000014530
4:32716355_1	4	32716355	+	A-to-I	SLC13A1	+	ENSCHIG00000014530
4:32718982_1	4	32718982	+	A-to-I	SLC13A1	+	ENSCHIG00000014530
4:32724504_1	4	32724504	+	A-to-I	SLC13A1	+	ENSCHIG00000014530
4:32725437_1	4	32725437	+	A-to-I	SLC13A1	+	ENSCHIG00000014530
5:98414360_0	5	98414360	-	C-to-U	NA	-	ENSCHIG00000011088
5:110986007_0	5	110986007	-	C-to-U	SLC25A17	-	ENSCHIG00000026918
5:112046537_0	5	112046537	-	C-to-U	NA	-	ENSCHIG00000017340
5:112050334_0	5	112050334	-	A-to-I	NA	-	ENSCHIG00000017340
6:56294379_0	6	56294379	-	A-to-I	ARAP2	-	ENSCHIG00000014093
6:85320314_0	6	85320314	-	C-to-U	NA	-	ENSCHIG00000009526
7:105863081_1	7	105863081	+	A-to-I	IBA57	+	ENSCHIG00000025813
10:52000668_0	10	52000668	-	C-to-U	MYO1E	-	ENSCHIG00000013110
10:67378055_0	10	67378055	-	A-to-I	EIF2AK4	-	ENSCHIG00000006777
10:67378057_0	10	67378057	-	A-to-I	EIF2AK4	-	ENSCHIG00000006777
10:79405300_0	10	79405300	-	A-to-I	SLC7A7	-	ENSCHIG00000022436
10:79405301_0	10	79405301	-	A-to-I	SLC7A7	-	ENSCHIG00000022436
10:79405924_0	10	79405924	-	A-to-I	SLC7A7	-	ENSCHIG00000022436
11:21180550_0	11	21180550	-	C-to-U	SOS1	-	ENSCHIG00000018884
14:37372342_1	14	37372342	+	A-to-I	FABP4	+	ENSCHIG00000008262
14:37372358_1	14	37372358	+	A-to-I	FABP4	+	ENSCHIG00000008262
15:15981504_1	15	15981504	+	A-to-I	TRAF6	+	ENSCHIG00000015888
15:36124609_0	15	36124609	-	A-to-I	NA	-	ENSCHIG00000009663
17:616603_0	17	616603	-	C-to-U	NA	-	ENSCHIG00000020629
17:13182690_1	17	13182690	+	A-to-I	FBXW8	+	ENSCHIG00000020348
19:29148859_0	19	29148859	-	A-to-I	MYH8	-	ENSCHIG00000008714
19:29183119_0	19	29183119	-	A-to-I	NA	-	ENSCHIG00000009070
19:29184111_0	19	29184111	-	C-to-U	NA	-	ENSCHIG00000009070
19:29189628_0	19	29189628	-	A-to-I	NA	-	ENSCHIG00000009070
19:29237737_0	19	29237737	-	A-to-I	MYH2	-	ENSCHIG00000026092
19:50248480_1	19	50248480	+	A-to-I	DCXR	+	ENSCHIG00000026975
24:54225573_1	24	54225573	+	A-to-I	NA	+	ENSCHIG00000009672
25:8332904_1	25	8332904	+	A-to-I	NA	+	ENSCHIG00000008814
27:12303971_0	27	12303971	-	C-to-U	NA	-	ENSCHIG00000020428
29:41217685_0	29	41217685	-	A-to-I	AHNAK	-	ENSCHIG00000015249
3:27586714_1	3	27586714	+	A-to-I	SCP2	+	ENSCHIG00000005658
3:27586723_1	3	27586723	+	A-to-I	SCP2	+	ENSCHIG00000005658
4:39090414_1	4	39090414	+	A-to-I	CDK13	+	ENSCHIG00000022113
5:93408112_1	5	93408112	+	A-to-I	RERG	+	ENSCHIG00000011004
5:93408201_1	5	93408201	+	A-to-I	RERG	+	ENSCHIG00000011004
7:105962420_1	7	105962420	+	C-to-U	OBSCN	+	ENSCHIG00000026141
7:106013689_1	7	106013689	+	C-to-U	OBSCN	+	ENSCHIG00000026141
10:92319307_1	10	92319307	+	A-to-I	TBCA	+	ENSCHIG00000021233
11:46850669_1	11	46850669	+	C-to-U	NA	+	ENSCHIG00000016512
11:59473340_0	11	59473340	-	A-to-I	NA	-	ENSCHIG00000025266
11:87552356_1	11	87552356	+	C-to-U	ADAM17	+	ENSCHIG00000013595
13:23521560_1	13	23521560	+	A-to-I	MSRB2	+	ENSCHIG00000014549
13:42679907_1	13	42679907	+	C-to-U	NA	+	ENSCHIG00000011337
13:42680800_1	13	42680800	+	A-to-I	NA	+	ENSCHIG00000011337
13:42724812_1	13	42724812	+	C-to-U	NA	+	ENSCHIG00000015228
13:42724815_1	13	42724815	+	C-to-U	NA	+	ENSCHIG00000015228
13:42725733_1	13	42725733	+	C-to-U	NA	+	ENSCHIG00000015228
13:77463605_1	13	77463605	+	C-to-U	SLC9A8	+	ENSCHIG00000019556
13:77463605_1	13	77463605	+	C-to-U	NA	+	ENSCHIG00000016542
15:36040753_0	15	36040753	-	C-to-U	NA	-	ENSCHIG00000001685
15:36040770_0	15	36040770	-	C-to-U	NA	-	ENSCHIG00000001685
15:40037302_1	15	40037302	+	C-to-U	NA	+	ENSCHIG00000010925
17:217145_0	17	217145	-	C-to-U	NA	-	ENSCHIG00000011445
17:489749_0	17	489749	-	C-to-U	NA	-	ENSCHIG00000020629
17:509338_0	17	509338	-	C-to-U	NA	-	ENSCHIG00000020629
17:532189_0	17	532189	-	A-to-I	NA	-	ENSCHIG00000020629
17:578231_0	17	578231	-	C-to-U	NA	-	ENSCHIG00000020629
17:578231_0	17	578231	-	C-to-U	NA	-	ENSCHIG00000026203
17:578232_0	17	578232	-	C-to-U	NA	-	ENSCHIG00000020629
17:578232_0	17	578232	-	C-to-U	NA	-	ENSCHIG00000026203
17:593221_0	17	593221	-	C-to-U	NA	-	ENSCHIG00000020629
17:593221_0	17	593221	-	C-to-U	NA	-	ENSCHIG00000011513
17:17834765_1	17	17834765	+	A-to-I	WDR66	+	ENSCHIG00000002483
18:37516905_1	18	37516905	+	C-to-U	TANGO6	+	ENSCHIG00000015934
18:38083635_0	18	38083635	-	A-to-I	NOB1	-	ENSCHIG00000027022
18:51554290_1	18	51554290	+	C-to-U	NA	+	ENSCHIG00000021270
18:56951748_1	18	56951748	+	A-to-I	NA	+	ENSCHIG00000021732
18:58641855_0	18	58641855	-	A-to-I	NA	-	ENSCHIG00000015689
2:90153072_0	2	90153072	-	A-to-I	NA	-	ENSCHIG00000010348
21:9814627_0	21	9814627	-	C-to-U	NR2F2	-	ENSCHIG00000023141
21:69338651_1	21	69338651	+	C-to-U	NA	+	ENSCHIG00000011662
23:16850855_1	23	16850855	+	C-to-U	NA	+	ENSCHIG00000018153
23:21434122_1	23	21434122	+	C-to-U	NA	+	ENSCHIG00000010779
23:23383184_0	23	23383184	-	C-to-U	NA	-	ENSCHIG00000018350
23:24017100_1	23	24017100	+	A-to-I	NA	+	ENSCHIG00000006022
23:37959781_1	23	37959781	+	A-to-I	PPIL1	+	ENSCHIG00000013923
26:9542558_0	26	9542558	-	C-to-U	NA	-	ENSCHIG00000011076
26:40305474_0	26	40305474	-	C-to-U	IFIT3	-	ENSCHIG00000014238
29:25822098_0	29	25822098	-	C-to-U	NA	-	ENSCHIG00000016791
3:27586836_1	3	27586836	+	A-to-I	SCP2	+	ENSCHIG00000005658
3:27587229_1	3	27587229	+	A-to-I	SCP2	+	ENSCHIG00000005658
3:37500879_0	3	37500879	-	A-to-I	NA	-	ENSCHIG00000012571
3:85716451_0	3	85716451	-	C-to-U	NA	-	ENSCHIG00000012399
3:93024157_1	3	93024157	+	A-to-I	NA	+	ENSCHIG00000017520
4:51459019_0	4	51459019	-	A-to-I	NA	-	ENSCHIG00000020370
4:74726864_1	4	74726864	+	C-to-U	NA	+	ENSCHIG00000017227
5:43781552_0	5	43781552	-	C-to-U	NA	-	ENSCHIG00000004867
5:47415442_0	5	47415442	-	C-to-U	NA	-	ENSCHIG00000004998
5:109675498_0	5	109675498	-	C-to-U	NA	-	ENSCHIG00000025454
5:118198906_1	5	118198906	+	A-to-I	NA	+	ENSCHIG00000017804
5:118198916_1	5	118198916	+	A-to-I	NA	+	ENSCHIG00000017804
6:24783809_1	6	24783809	+	A-to-I	DDIT4L	+	ENSCHIG00000016808
6:25974536_1	6	25974536	+	C-to-U	NA	+	ENSCHIG00000025317
6:91678832_1	6	91678832	+	C-to-U	NA	+	ENSCHIG00000025302
8:10835419_1	8	10835419	+	C-to-U	NA	+	ENSCHIG00000003841
8:10835419_1	8	10835419	+	C-to-U	NA	+	ENSCHIG00000008066
8:65806545_0	8	65806545	-	C-to-U	NA	-	ENSCHIG00000023371
1:362666_1	1	362666	+	A-to-I	CRYZL1	+	ENSCHIG00000017812
10:79922392_0	10	79922392	-	A-to-I	MYH6	-	ENSCHIG00000017127
10:79939521_0	10	79939521	-	C-to-U	MYH7	-	ENSCHIG00000021214
10:79939524_0	10	79939524	-	C-to-U	MYH7	-	ENSCHIG00000021214
11:37895764_0	11	37895764	-	C-to-U	PPP4R3B	-	ENSCHIG00000010142
11:59735694_0	11	59735694	-	C-to-U	USP34	-	ENSCHIG00000015071
14:8443449_0	14	8443449	-	C-to-U	NBN	-	ENSCHIG00000011173
14:81536397_0	14	81536397	-	C-to-U	ARHGAP39	-	ENSCHIG00000006436
15:1073382_1	15	1073382	+	A-to-I	NA	+	ENSCHIG00000027193
15:64559177_0	15	64559177	-	A-to-I	NA	-	ENSCHIG00000025404
16:5904293_1	16	5904293	+	A-to-I	NA	+	ENSCHIG00000021774
17:25646931_0	17	25646931	-	A-to-I	NA	-	ENSCHIG00000010848
17:25646939_0	17	25646939	-	C-to-U	NA	-	ENSCHIG00000010848
18:11544367_1	18	11544367	+	A-to-I	CDH13	+	ENSCHIG00000011245
18:57492262_1	18	57492262	+	A-to-I	MYH14	+	ENSCHIG00000020302
18:63717859_1	18	63717859	+	C-to-U	NA	+	ENSCHIG00000014120
18:63717924_1	18	63717924	+	A-to-I	NA	+	ENSCHIG00000014120
19:14109720_1	19	14109720	+	A-to-I	NA	+	ENSCHIG00000015200
19:44421547_0	19	44421547	-	C-to-U	PLCD3	-	ENSCHIG00000025100
2:11084544_1	2	11084544	+	C-to-U	TRNAU1AP	+	ENSCHIG00000023215
2:98858763_1	2	98858763	+	C-to-U	TANC1	+	ENSCHIG00000026445
2:134525802_0	2	134525802	-	A-to-I	NA	-	ENSCHIG00000007457
20:4965059_0	20	4965059	-	C-to-U	NKX2-5	-	ENSCHIG00000017420
22:47828700_1	22	47828700	+	C-to-U	SFMBT1	+	ENSCHIG00000010563
22:57463739_0	22	57463739	-	C-to-U	FGD5	-	ENSCHIG00000023792
23:21401114_1	23	21401114	+	C-to-U	NA	+	ENSCHIG00000009614
23:21926753_0	23	21926753	-	A-to-I	NA	-	ENSCHIG00000019468
23:21968870_0	23	21968870	-	C-to-U	NA	-	ENSCHIG00000024364
23:21968892_0	23	21968892	-	C-to-U	NA	-	ENSCHIG00000024364
23:22008403_0	23	22008403	-	A-to-I	NA	-	ENSCHIG00000012657
23:22157045_0	23	22157045	-	C-to-U	NA	-	ENSCHIG00000024246
23:22593810_1	23	22593810	+	C-to-U	NA	+	ENSCHIG00000021630
25:26344543_0	25	26344543	-	C-to-U	MAZ	-	ENSCHIG00000020711
26:18333804_0	26	18333804	-	C-to-U	TCF7L2	-	ENSCHIG00000009681
27:14169201_1	27	14169201	+	A-to-I	NA	+	ENSCHIG00000015679
29:25563949_1	29	25563949	+	A-to-I	NA	+	ENSCHIG00000024305
29:32617597_0	29	32617597	-	C-to-U	NA	-	ENSCHIG00000010903
29:41218706_0	29	41218706	-	A-to-I	AHNAK	-	ENSCHIG00000015249
29:51172147_1	29	51172147	+	C-to-U	TOLLIP	+	ENSCHIG00000012594
3:37500478_0	3	37500478	-	A-to-I	NA	-	ENSCHIG00000012571
3:86827939_1	3	86827939	+	A-to-I	NA	+	ENSCHIG00000023592
3:86827956_1	3	86827956	+	C-to-U	NA	+	ENSCHIG00000023592
3:86858061_1	3	86858061	+	C-to-U	NA	+	ENSCHIG00000024688
3:107492674_0	3	107492674	-	C-to-U	NA	-	ENSCHIG00000014091
3:111026220_0	3	111026220	-	C-to-U	NA	-	ENSCHIG00000018067
5:86979170_1	5	86979170	+	A-to-I	ABCC9	+	ENSCHIG00000026713
5:92266059_1	5	92266059	+	C-to-U	NA	+	ENSCHIG00000024096
5:93408060_1	5	93408060	+	A-to-I	RERG	+	ENSCHIG00000011004
5:118197234_1	5	118197234	+	A-to-I	NA	+	ENSCHIG00000017804
5:118197235_1	5	118197235	+	A-to-I	NA	+	ENSCHIG00000017804
7:58804177_0	7	58804177	-	C-to-U	NA	-	ENSCHIG00000016020
7:93844232_1	7	93844232	+	C-to-U	NA	+	ENSCHIG00000011063
7:105958643_1	7	105958643	+	A-to-I	OBSCN	+	ENSCHIG00000026141
7:105962465_1	7	105962465	+	A-to-I	OBSCN	+	ENSCHIG00000026141
7:106013762_1	7	106013762	+	A-to-I	OBSCN	+	ENSCHIG00000026141
7:106076823_1	7	106076823	+	A-to-I	OBSCN	+	ENSCHIG00000026141
8:46220197_1	8	46220197	+	C-to-U	NA	+	ENSCHIG00000017511
1:362855_1	1	362855	+	A-to-I	CRYZL1	+	ENSCHIG00000017812
10:33414626_1	10	33414626	+	A-to-I	CCDC198	+	ENSCHIG00000027108
10:40993583_1	10	40993583	+	A-to-I	SLC12A1	+	ENSCHIG00000020238
10:40993601_1	10	40993601	+	A-to-I	SLC12A1	+	ENSCHIG00000020238
10:91206141_1	10	91206141	+	A-to-I	DMGDH	+	ENSCHIG00000021924
12:63378543_1	12	63378543	+	A-to-I	FREM2	+	ENSCHIG00000022176
13:23523628_1	13	23523628	+	A-to-I	MSRB2	+	ENSCHIG00000014549
13:23523669_1	13	23523669	+	A-to-I	MSRB2	+	ENSCHIG00000014549
13:77508651_1	13	77508651	+	A-to-I	SLC9A8	+	ENSCHIG00000019556
15:15982138_1	15	15982138	+	A-to-I	TRAF6	+	ENSCHIG00000015888
16:78649222_0	16	78649222	-	C-to-U	PPP1R12B	-	ENSCHIG00000013226
17:263878_0	17	263878	-	C-to-U	NA	-	ENSCHIG00000003453
17:1372100_0	17	1372100	-	A-to-I	INPP5J	-	ENSCHIG00000023367
17:60291668_1	17	60291668	+	A-to-I	EDNRA	+	ENSCHIG00000019737
18:59550839_1	18	59550839	+	A-to-I	NA	+	ENSCHIG00000023288
18:60792419_0	18	60792419	-	A-to-I	NA	-	ENSCHIG00000017914
18:60792419_0	18	60792419	-	A-to-I	NA	-	ENSCHIG00000011248
2:14141805_0	2	14141805	-	C-to-U	PTP4A2	-	ENSCHIG00000025158
20:507287_0	20	507287	-	A-to-I	SLIT3	-	ENSCHIG00000007677
20:507303_0	20	507303	-	A-to-I	SLIT3	-	ENSCHIG00000007677
23:20895635_1	23	20895635	+	A-to-I	NA	+	ENSCHIG00000025567
25:7515394_1	25	7515394	+	A-to-I	ABAT	+	ENSCHIG00000022188
25:37869927_0	25	37869927	-	A-to-I	BUD31	-	ENSCHIG00000015455
27:23962811_0	27	23962811	-	A-to-I	NA	-	ENSCHIG00000016507
3:27586726_1	3	27586726	+	A-to-I	SCP2	+	ENSCHIG00000005658
3:77368097_1	3	77368097	+	A-to-I	TRMT13	+	ENSCHIG00000015395
3:77368098_1	3	77368098	+	A-to-I	TRMT13	+	ENSCHIG00000015395
3:77368109_1	3	77368109	+	A-to-I	TRMT13	+	ENSCHIG00000015395
3:77369975_1	3	77369975	+	A-to-I	TRMT13	+	ENSCHIG00000015395
3:77369976_1	3	77369976	+	A-to-I	TRMT13	+	ENSCHIG00000015395
3:100213634_0	3	100213634	-	C-to-U	CTSK	-	ENSCHIG00000011574
4:32718916_1	4	32718916	+	A-to-I	SLC13A1	+	ENSCHIG00000014530
4:32723140_1	4	32723140	+	A-to-I	SLC13A1	+	ENSCHIG00000014530
4:39090393_1	4	39090393	+	A-to-I	CDK13	+	ENSCHIG00000022113
4:39090456_1	4	39090456	+	A-to-I	CDK13	+	ENSCHIG00000022113
5:28505999_1	5	28505999	+	C-to-U	NA	+	ENSCHIG00000023871
5:56584722_0	5	56584722	-	C-to-U	NA	-	ENSCHIG00000009104
5:90511791_1	5	90511791	+	A-to-I	RERGL	+	ENSCHIG00000014690
6:24783360_1	6	24783360	+	A-to-I	DDIT4L	+	ENSCHIG00000016808
6:24783730_1	6	24783730	+	A-to-I	DDIT4L	+	ENSCHIG00000016808
6:24783805_1	6	24783805	+	A-to-I	DDIT4L	+	ENSCHIG00000016808
15:15982123_1	15	15982123	+	A-to-I	TRAF6	+	ENSCHIG00000015888
19:29130414_0	19	29130414	-	C-to-U	MYH8	-	ENSCHIG00000008714
19:29130435_0	19	29130435	-	A-to-I	MYH8	-	ENSCHIG00000008714
19:29178362_0	19	29178362	-	C-to-U	NA	-	ENSCHIG00000009070
2:91662444_0	2	91662444	-	A-to-I	NEB	-	ENSCHIG00000014281
2:91668497_0	2	91668497	-	C-to-U	NEB	-	ENSCHIG00000014281
23:40365862_0	23	40365862	-	C-to-U	HMGA1	-	ENSCHIG00000010976
24:22094810_0	24	22094810	-	A-to-I	ZNF397	-	ENSCHIG00000000314
3:87477102_1	3	87477102	+	A-to-I	RBM15	+	ENSCHIG00000026774
6:25974564_1	6	25974564	+	C-to-U	NA	+	ENSCHIG00000025317
7:105962606_1	7	105962606	+	A-to-I	OBSCN	+	ENSCHIG00000026141
7:106071321_1	7	106071321	+	A-to-I	OBSCN	+	ENSCHIG00000026141
10:89448795_1	10	89448795	+	A-to-I	PTGER2	+	ENSCHIG00000026600
10:89449449_1	10	89449449	+	A-to-I	PTGER2	+	ENSCHIG00000026600
10:100298080_0	10	100298080	-	A-to-I	MCC	-	ENSCHIG00000025270
11:48856504_1	11	48856504	+	A-to-I	SFTPB	+	ENSCHIG00000025259
11:62223299_1	11	62223299	+	C-to-U	NA	+	ENSCHIG00000003100
15:35982595_0	15	35982595	-	C-to-U	NA	-	ENSCHIG00000013289
15:35982619_0	15	35982619	-	A-to-I	NA	-	ENSCHIG00000013289
15:35984712_0	15	35984712	-	C-to-U	NA	-	ENSCHIG00000013289
15:36123441_0	15	36123441	-	A-to-I	NA	-	ENSCHIG00000009663
16:4251966_1	16	4251966	+	A-to-I	PFKFB2	+	ENSCHIG00000024187
16:37324587_1	16	37324587	+	A-to-I	FMO2	+	ENSCHIG00000020835
16:37324588_1	16	37324588	+	A-to-I	FMO2	+	ENSCHIG00000020835
16:37324607_1	16	37324607	+	A-to-I	FMO2	+	ENSCHIG00000020835
17:287048_0	17	287048	-	C-to-U	NA	-	ENSCHIG00000017632
17:287154_0	17	287154	-	C-to-U	NA	-	ENSCHIG00000017632
17:434450_0	17	434450	-	C-to-U	NA	-	ENSCHIG00000011805
17:434457_0	17	434457	-	C-to-U	NA	-	ENSCHIG00000011805
17:556023_0	17	556023	-	A-to-I	NA	-	ENSCHIG00000020629
17:592940_0	17	592940	-	C-to-U	NA	-	ENSCHIG00000020629
17:592940_0	17	592940	-	C-to-U	NA	-	ENSCHIG00000011513
17:42072209_1	17	42072209	+	A-to-I	C4orf33	+	ENSCHIG00000024321
18:12304486_1	18	12304486	+	A-to-I	NA	+	ENSCHIG00000025916
18:62834371_1	18	62834371	+	C-to-U	NA	+	ENSCHIG00000019688
18:62834371_1	18	62834371	+	C-to-U	NA	+	ENSCHIG00000014763
19:46529323_1	19	46529323	+	A-to-I	TLK2	+	ENSCHIG00000012645
2:4006404_0	2	4006404	-	A-to-I	KIF17	-	ENSCHIG00000023700
22:43613240_1	22	43613240	+	C-to-U	NA	+	ENSCHIG00000022612
23:15128720_1	23	15128720	+	A-to-I	BPHL	+	ENSCHIG00000018519
23:22584963_1	23	22584963	+	A-to-I	STK19	+	ENSCHIG00000006985
25:22420847_1	25	22420847	+	A-to-I	TNRC6A	+	ENSCHIG00000019448
26:9561251_0	26	9561251	-	A-to-I	NA	-	ENSCHIG00000011076
3:86690360_0	3	86690360	-	A-to-I	GNAT2	-	ENSCHIG00000014165
3:88541307_0	3	88541307	-	A-to-I	NA	-	ENSCHIG00000024796
4:6968838_0	4	6968838	-	A-to-I	NA	-	ENSCHIG00000013015
4:6968964_0	4	6968964	-	A-to-I	NA	-	ENSCHIG00000013015
4:47891214_1	4	47891214	+	A-to-I	SRI	+	ENSCHIG00000015421
5:43669360_1	5	43669360	+	A-to-I	NA	+	ENSCHIG00000024463
5:43671072_1	5	43671072	+	C-to-U	NA	+	ENSCHIG00000024463
5:93408079_1	5	93408079	+	A-to-I	RERG	+	ENSCHIG00000011004
7:79638504_1	7	79638504	+	A-to-I	SNX2	+	ENSCHIG00000007248
9:28077543_1	9	28077543	+	A-to-I	CD164	+	ENSCHIG00000021803
10:59263893_1	10	59263893	+	C-to-U	PYGL	+	ENSCHIG00000026825
14:16288326_0	14	16288326	-	C-to-U	NA	-	ENSCHIG00000004977
14:52008135_1	14	52008135	+	C-to-U	NA	+	ENSCHIG00000012015
15:36122477_0	15	36122477	-	C-to-U	NA	-	ENSCHIG00000009663
17:616377_0	17	616377	-	A-to-I	NA	-	ENSCHIG00000020629
18:47642025_1	18	47642025	+	C-to-U	CAPNS1	+	ENSCHIG00000016609
19:17361323_1	19	17361323	+	C-to-U	MYO1D	+	ENSCHIG00000014922
21:64480399_0	21	64480399	-	C-to-U	SLC25A29	-	ENSCHIG00000013851
22:49054513_1	22	49054513	+	C-to-U	ABHD14B	+	ENSCHIG00000022891
23:16849004_1	23	16849004	+	C-to-U	NA	+	ENSCHIG00000018153
23:44997371_0	23	44997371	-	C-to-U	DST	-	ENSCHIG00000025774
24:3588469_0	24	3588469	-	A-to-I	ZNF407	-	ENSCHIG00000000452
25:2183778_0	25	2183778	-	A-to-I	SRRM2	-	ENSCHIG00000011257
25:3982716_0	25	3982716	-	C-to-U	NAGPA	-	ENSCHIG00000022979
26:43892523_0	26	43892523	-	C-to-U	CSTF2T	-	ENSCHIG00000016590
29:41215071_0	29	41215071	-	C-to-U	AHNAK	-	ENSCHIG00000015249
3:85716993_0	3	85716993	-	A-to-I	NA	-	ENSCHIG00000012399
3:86829438_1	3	86829438	+	C-to-U	NA	+	ENSCHIG00000023592
5:33528199_1	5	33528199	+	A-to-I	SLC38A1	+	ENSCHIG00000001165
5:107151765_1	5	107151765	+	C-to-U	ADIPOR2	+	ENSCHIG00000015477
6:59472956_0	6	59472956	-	C-to-U	PDS5A	-	ENSCHIG00000026126
7:64171381_0	7	64171381	-	C-to-U	NA	-	ENSCHIG00000016073
7:95478502_0	7	95478502	-	C-to-U	KANK2	-	ENSCHIG00000017311
8:62915927_0	8	62915927	-	A-to-I	NA	-	ENSCHIG00000012659
10:81465234_0	10	81465234	-	C-to-U	NEO1	-	ENSCHIG00000010703
10:91206619_1	10	91206619	+	A-to-I	DMGDH	+	ENSCHIG00000021924
13:74083561_1	13	74083561	+	A-to-I	DNTTIP1	+	ENSCHIG00000023238
15:1302396_1	15	1302396	+	A-to-I	NA	+	ENSCHIG00000016391
15:1302459_1	15	1302459	+	A-to-I	NA	+	ENSCHIG00000016391
15:36046834_0	15	36046834	-	C-to-U	NA	-	ENSCHIG00000001685
19:49912435_1	19	49912435	+	A-to-I	NA	+	ENSCHIG00000007906
19:49914930_1	19	49914930	+	A-to-I	NA	+	ENSCHIG00000007906
19:49915083_1	19	49915083	+	A-to-I	NA	+	ENSCHIG00000007906
20:12431633_0	20	12431633	-	C-to-U	MAST4	-	ENSCHIG00000016352
21:19118208_0	21	19118208	-	A-to-I	NA	-	ENSCHIG00000014406
21:63809599_1	21	63809599	+	C-to-U	CCNK	+	ENSCHIG00000023689
22:48545921_1	22	48545921	+	C-to-U	SEMA3G	+	ENSCHIG00000022875
23:22007502_0	23	22007502	-	A-to-I	NA	-	ENSCHIG00000012657
23:22178587_0	23	22178587	-	A-to-I	NA	-	ENSCHIG00000020748
28:11929802_0	28	11929802	-	C-to-U	NA	-	ENSCHIG00000000315
28:20878473_1	28	20878473	+	A-to-I	RUFY2	+	ENSCHIG00000010345
28:41257961_1	28	41257961	+	C-to-U	EXOC8	+	ENSCHIG00000019991
29:41926478_1	29	41926478	+	A-to-I	NA	+	ENSCHIG00000025065
3:951559_0	3	951559	-	A-to-I	AGXT	-	ENSCHIG00000022496
4:32714096_1	4	32714096	+	A-to-I	SLC13A1	+	ENSCHIG00000014530
4:32717341_1	4	32717341	+	A-to-I	SLC13A1	+	ENSCHIG00000014530
5:95416206_0	5	95416206	-	A-to-I	FAM234B	-	ENSCHIG00000012336
8:109906802_0	8	109906802	-	C-to-U	PSMD5	-	ENSCHIG00000021228
9:20447019_1	9	20447019	+	A-to-I	NA	+	ENSCHIG00000017940
17:13183299_1	17	13183299	+	A-to-I	FBXW8	+	ENSCHIG00000020348
19:14109740_1	19	14109740	+	A-to-I	NA	+	ENSCHIG00000015200
19:29183104_0	19	29183104	-	C-to-U	NA	-	ENSCHIG00000009070
2:47416648_1	2	47416648	+	A-to-I	NA	+	ENSCHIG00000017324
25:27768892_0	25	27768892	-	A-to-I	NA	-	ENSCHIG00000026715
28:14701007_0	28	14701007	-	C-to-U	SAMD8	-	ENSCHIG00000012189
3:1777790_1	3	1777790	+	A-to-I	NDUFA10	+	ENSCHIG00000014541
5:25781059_0	5	25781059	-	C-to-U	HOXC10	-	ENSCHIG00000006808
6:24591738_1	6	24591738	+	A-to-I	EMCN	+	ENSCHIG00000005156
7:91892122_1	7	91892122	+	C-to-U	SAFB	+	ENSCHIG00000007262
7:105974054_1	7	105974054	+	C-to-U	OBSCN	+	ENSCHIG00000026141
7:106071437_1	7	106071437	+	A-to-I	OBSCN	+	ENSCHIG00000026141
1:362938_1	1	362938	+	A-to-I	CRYZL1	+	ENSCHIG00000017812
13:23521565_1	13	23521565	+	A-to-I	MSRB2	+	ENSCHIG00000014549
14:61025274_1	14	61025274	+	A-to-I	PCMTD1	+	ENSCHIG00000024195
15:36043590_0	15	36043590	-	A-to-I	NA	-	ENSCHIG00000001685
15:36045016_0	15	36045016	-	C-to-U	NA	-	ENSCHIG00000001685
15:36047208_0	15	36047208	-	C-to-U	NA	-	ENSCHIG00000001685
15:36124109_0	15	36124109	-	C-to-U	NA	-	ENSCHIG00000009663
16:4254378_1	16	4254378	+	A-to-I	PFKFB2	+	ENSCHIG00000024187
16:53460610_1	16	53460610	+	A-to-I	NA	+	ENSCHIG00000016311
17:593153_0	17	593153	-	C-to-U	NA	-	ENSCHIG00000020629
17:593153_0	17	593153	-	C-to-U	NA	-	ENSCHIG00000011513
17:616178_0	17	616178	-	C-to-U	NA	-	ENSCHIG00000020629
[truncated: 276 more rows]

## Sheet: Table S6
Table S6. GO enrichment of A-to-I and C-to-U.
ONTOLOGY	ID	Description	GeneRatio	BgRatio	pvalue	p.adjust	qvalue	geneID	Count	group
MF	GO:0000146	microfilament motor activity	0.02	31/18367	1.90439e-08	1.31022e-05	1.20678e-05	ACTC1/MYH6/MYH8/MYH2/MYH3/MYO1E/MYH7/MYH14/MYO1D	9	all
CC	GO:0043292	contractile fiber	0.05	239/19549	2.51733e-07	6.25661e-05	5.5783e-05	ACTC1/MYH6/MYL2/OBSCN/CALD1/PDLIM5/MYH8/MYH2/MYH3/NEB/LDB3/SRI/DEK/AHNAK/MYH7/ABCC9/PPP1R12B/DST/LMAN1/MTMR12	20	all
CC	GO:0016459	myosin complex	0.02	56/19549	2.77455e-07	6.25661e-05	5.5783e-05	MYH6/MYL2/MYO18A/MYH8/MYH2/MYH3/MYO1E/MYH7/MYH14/MYO1D	10	all
CC	GO:0030016	myofibril	0.05	231/19549	6.54382e-07	9.83754e-05	8.77101e-05	ACTC1/MYH6/MYL2/OBSCN/CALD1/PDLIM5/MYH8/MYH2/MYH3/NEB/LDB3/SRI/AHNAK/MYH7/ABCC9/PPP1R12B/DST/LMAN1/MTMR12	19	all
CC	GO:0016460	myosin II complex	0.01	20/19549	2.84921e-06	0.00030316	0.000270294	MYH6/MYH8/MYH2/MYH3/MYH7/MYH14	6	all
CC	GO:0030017	sarcomere	0.04	211/19549	3.36098e-06	0.00030316	0.000270294	ACTC1/MYH6/MYL2/OBSCN/PDLIM5/MYH8/MYH2/MYH3/NEB/LDB3/SRI/MYH7/ABCC9/PPP1R12B/DST/LMAN1/MTMR12	17	all
CC	GO:0032982	myosin filament	0.01	22/19549	5.28834e-06	0.000342058	0.000304974	MYH6/MYH8/MYH2/MYH3/MYH7/MYH14	6	all
CC	GO:0031252	cell leading edge	0.06	422/19549	5.3091e-06	0.000342058	0.000304974	ACTC1/RAB22A/SLK/MACF1/TUBG1/ROCK1/PKN2/CDK6/RUFY3/MCC/PTPRM/ABLIM1/FAT1/EPS8/PABPC1/ABI1/ADAM17/FGD5/INPP5J/SNX2/MYO1D/DST/EXOC8/DPP4/INPPL1	25	all
CC	GO:0005859	muscle myosin complex	0.01	15/19549	1.12371e-05	0.000633492	0.000564812	MYH6/MYH8/MYH2/MYH3/MYH7	5	all
BP	GO:0033275	actin-myosin filament sliding	0.01	15/18722	4.43883e-07	0.001665	0.00162601	ACTC1/MYH6/MYH8/MYH2/MYH3/MYH7	6	all
MF	GO:0003779	actin binding	0.06	440/18367	9.45693e-06	0.00325318	0.00299635	MYH6/MSRB2/MYL2/MYO18A/MACF1/CNN3/CALD1/PDLIM5/MAEA/DMTN/MYH8/MYH2/MYH3/NEB/MAP1B/LDB3/ABLIM1/EPS8/RCSD1/MYO1E/MYH7/MYH14/MYO1D/DST/INPPL1/WIPF3	26	all
MF	GO:0045296	cadherin binding	0.05	332/18367	2.53795e-05	0.00582038	0.00536087	DLG1/DDX6/IST1/PKP4/PDXDC1/SLK/MACF1/PROM1/PICALM/MARK2/PKN2/CNN3/CALD1/PDLIM5/TMPO/PTPRM/CDC42EP1/AHNAK/ABI1/CDH13/SNX2	21	all
CC	GO:0030027	lamellipodium	0.03	202/19549	0.000125906	0.00630929	0.00562527	ACTC1/ROCK1/PKN2/RUFY3/MCC/PTPRM/ABLIM1/FAT1/PABPC1/ABI1/FGD5/SNX2/DPP4/INPPL1	14	all
BP	GO:0030048	actin filament-based movement	0.03	127/18722	4.26562e-06	0.00800016	0.00781281	DLG1/ACTC1/MYH6/MYH8/MYH2/MYH3/SRI/MYO1E/MYH7/MYH14/MYO1D/ATP2A1/WIPF3	13	all
MF	GO:0003774	cytoskeletal motor activity	0.03	114/18367	5.72885e-05	0.00985362	0.0090757	ACTC1/MYH6/KIF17/MYH8/MYH2/MYH3/KIF3A/MYO1E/MYH7/MYH14/MYO1D	11	all
CC	GO:0016607	nuclear speck	0.05	412/19549	0.000248994	0.0112296	0.0100122	TARDBP/AK6/MBD4/STK19/IK/THOC7/SFPQ/SETD1A/PPIG/RBM15/TCERG1/MOCS2/CDK13/BRD2/CHD5/PPP4R3B/SRRM2/INPPL1/REXO4/DENND1B/CRY2	21	all
BP	GO:0030049	muscle filament sliding	0.01	14/18722	8.26202e-06	0.0103303	0.0100884	MYH6/MYH8/MYH2/MYH3/MYH7	5	all
BP	GO:0006509	membrane protein ectodomain proteolysis	0.02	43/18722	3.68645e-05	0.0345697	0.0337601	BACE1/ROCK1/LRIG2/ADAM17/NCSTN/ADAM10/TIMP2	7	all
CC	GO:0031674	I band	0.02	141/19549	0.000955248	0.0391652	0.0349191	ACTC1/MYH6/OBSCN/PDLIM5/NEB/LDB3/SRI/MYH7/PPP1R12B/DST	10	all
CC	GO:0005874	microtubule	0.05	429/19549	0.00105617	0.0396943	0.0353909	DLG1/CLTC/KIF17/TUBB2B/MACF1/TUBA1A/DCTN3/TUBG1/TUBG2/TBCA/MAP1B/KIF3A/TUBB2A/CAMSAP1/CSPP1/TUBA1B/DCXR/DST/POLB/RMDN1	20	all
BP	GO:0031124	mRNA 3'-end processing	0.02	62/18722	5.83837e-05	0.0437995	0.0427738	TENT4B/RPRD2/PAPOLG/CPSF1/PABPC1/SUPT5H/CSTF2T/SLBP	8	all
CC	GO:0031094	platelet dense tubular network	0.01	11/19549	0.00142884	0.0482183	0.0429908	DMTN/F2R/ATP2A1	3	all
CC	GO:0042641	actomyosin	0.02	81/19549	0.00178267	0.0482183	0.0429908	MYH6/MYO18A/PDLIM5/LDB3/ABLIM1/MYH7/MYH14	7	all
CC	GO:0005925	focal adhesion	0.05	418/19549	0.0018637	0.0482183	0.0429908	ALCAM/ACTC1/CLTC/HMGA1/FOCAD/CNN3/FAT1/CDC42EP1/AHNAK/PABPC1/ADGRE5/ADAM17/CDH13/DST/RPS19/DPP4/NCSTN/ADAM10/TSPAN9	19	all
CC	GO:0030018	Z disc	0.02	130/19549	0.00200225	0.0482183	0.0429908	MYH6/OBSCN/PDLIM5/NEB/LDB3/SRI/MYH7/PPP1R12B/DST	9	all
CC	GO:0099023	vesicle tethering complex	0.01	62/19549	0.00211385	0.0482183	0.0429908	VPS8/COG3/RINT1/EXOC3L4/EXOC8/TRAPPC9	6	all
CC	GO:0014069	postsynaptic density	0.04	330/19549	0.00220044	0.0482183	0.0429908	DLG1/PKP4/SYN2/DLGAP1/CNN3/PDLIM5/DMTN/MAP1B/SEMA4C/EPS8/DLG2/ABI1/SOS1/TANC1/RPS19/ADAM10	16	all
CC	GO:0098984	neuron to neuron synapse	0.04	361/19549	0.00220433	0.0482183	0.0429908	DLG1/PKP4/SYN2/BACE1/DLGAP1/CNN3/PDLIM5/DMTN/MAP1B/SEMA4C/EPS8/DLG2/ABI1/SOS1/TANC1/RPS19/ADAM10	17	all
CC	GO:0005793	endoplasmic reticulum-Golgi intermediate compartment	0.02	132/19549	0.00222273	0.0482183	0.0429908	IST1/MYO18A/PROM1/ECPAS/RGMB/CTSC/LMAN1/KDELR1/TAP1	9	all
CC	GO:0030055	cell-substrate junction	0.05	425/19549	0.0022452	0.0482183	0.0429908	ALCAM/ACTC1/CLTC/HMGA1/FOCAD/CNN3/FAT1/CDC42EP1/AHNAK/PABPC1/ADGRE5/ADAM17/CDH13/DST/RPS19/DPP4/NCSTN/ADAM10/TSPAN9	19	all

## Sheet: Table S7
Table S7. Correlation between editing level of RESs and expression of RNA editing catalyzing genes.
cor	p	dgene	loci	editType	cor.padj
0.342889	0.0303116	ADARB1	1:129288443_0	A-to-I	1
0.5466	0.000263152	ADARB1	1:129288481_0	A-to-I	1
0.451595	0.00344414	ADARB1	1:129288496_0	A-to-I	1
0.438916	0.00460744	ADARB1	1:129288512_0	A-to-I	1
0.469402	0.00224577	ADARB1	1:129288516_0	A-to-I	1
0.594233	5.28309e-05	ADARB1	1:129289903_0	A-to-I	0.34768
0.551128	0.000228246	ADARB1	1:144955584_1	A-to-I	1
0.339231	0.0322415	ADARB1	1:362855_1	A-to-I	1
0.614885	2.42617e-05	ADARB1	1:362885_1	A-to-I	0.160176
0.372967	0.0177745	ADARB1	1:362901_1	A-to-I	1
0.406814	0.00918513	ADARB1	1:362938_1	A-to-I	1
0.366657	0.0199596	ADARB1	1:363178_1	A-to-I	1
0.378824	0.0159296	ADARB1	1:72855314_1	A-to-I	1
0.36968	0.0188859	ADARB1	10:100298080_0	A-to-I	1
0.451315	0.0034667	ADARB1	10:100298085_0	A-to-I	1
0.423967	0.00640504	ADARB1	10:100298707_0	A-to-I	1
0.490058	0.00132802	ADARB1	10:50527076_1	A-to-I	1
0.599565	4.34375e-05	ADARB1	10:50527111_1	A-to-I	0.286166
0.50112	0.000988684	ADARB1	10:50527523_1	A-to-I	1
0.389139	0.0130727	ADARB1	10:67377942_0	A-to-I	1
0.344837	0.0293231	ADARB1	10:67378000_0	A-to-I	1
0.4239	0.00641419	ADARB1	10:67378002_0	A-to-I	1
0.458182	0.00294794	ADARB1	10:67378049_0	A-to-I	1
0.47569	0.00192042	ADARB1	10:67378070_0	A-to-I	1
0.373426	0.0176237	ADARB1	10:67381668_0	A-to-I	1
0.685029	1.08299e-06	ADARB1	10:67381670_0	A-to-I	0.00719755
0.41378	0.00795167	ADARB1	10:67381688_0	A-to-I	1
0.410442	0.0085237	ADARB1	10:67381702_0	A-to-I	1
0.426213	0.00610132	ADARB1	10:67381755_0	A-to-I	1
0.356126	0.0241062	ADARB1	10:67381757_0	A-to-I	1
0.35346	0.0252626	ADARB1	10:67381821_0	A-to-I	1
0.455877	0.00311395	ADARB1	10:80412184_1	A-to-I	1
0.38176	0.0150673	ADARB1	10:80412185_1	A-to-I	1
0.389677	0.0129365	ADARB1	10:80412348_1	A-to-I	1
0.35386	0.0250863	ADARB1	10:80412424_1	A-to-I	1
0.403773	0.00977305	ADARB1	10:89448795_1	A-to-I	1
0.387128	0.0135928	ADARB1	11:46850694_1	A-to-I	1
0.454919	0.00318533	ADARB1	11:46880360_1	A-to-I	1
0.371734	0.0181846	ADARB1	11:48856504_1	A-to-I	1
0.340517	0.031552	ADARB1	11:48856509_1	A-to-I	1
0.579333	8.96771e-05	ADARB1	11:48859236_1	A-to-I	0.588999
0.497256	0.00109726	ADARB1	11:48859375_1	A-to-I	1
0.569066	0.000127245	ADARB1	11:48859398_1	A-to-I	0.833836
0.366394	0.0200551	ADARB1	11:48859432_1	A-to-I	1
0.46753	0.00235152	ADARB1	11:48859433_1	A-to-I	1
0.465008	0.00250096	ADARB1	11:48859434_1	A-to-I	1
0.633978	1.12331e-05	ADARB1	11:48859568_1	A-to-I	0.0743856
0.609746	2.95958e-05	ADARB1	11:48859649_1	A-to-I	0.195244
-0.447313	0.00380442	ADARB1	11:59473340_0	A-to-I	1
0.441152	0.00438041	ADARB1	11:77895443_1	A-to-I	1
0.430298	0.00558087	ADARB1	13:23522949_1	A-to-I	1
0.62488	1.63165e-05	ADARB1	13:23523012_1	A-to-I	0.107852
0.317411	0.0459592	ADARB1	13:23523016_1	A-to-I	1
0.443153	0.00418556	ADARB1	13:23523035_1	A-to-I	1
0.477914	0.00181572	ADARB1	13:23523071_1	A-to-I	1
0.481911	0.00164017	ADARB1	13:23523096_1	A-to-I	1
0.520439	0.000576339	ADARB1	13:23523628_1	A-to-I	1
0.371343	0.0183164	ADARB1	13:23523664_1	A-to-I	1
0.391627	0.012453	ADARB1	13:23523665_1	A-to-I	1
0.496442	0.00112144	ADARB1	13:23523687_1	A-to-I	1
0.469191	0.00225746	ADARB1	13:23524133_1	A-to-I	1
-0.324706	0.0409278	ADARB1	13:77463241_1	A-to-I	1
0.433673	0.00518025	ADARB1	13:77506792_1	A-to-I	1
0.46835	0.00230465	ADARB1	13:77506819_1	A-to-I	1
0.554339	0.000206081	ADARB1	13:77506834_1	A-to-I	1
0.547861	0.000252977	ADARB1	13:77506849_1	A-to-I	1
0.631817	1.22881e-05	ADARB1	13:77506872_1	A-to-I	0.0813597
0.405107	0.00951137	ADARB1	13:77508639_1	A-to-I	1
0.504067	0.00091241	ADARB1	13:77508656_1	A-to-I	1
0.45635	0.00307924	ADARB1	14:5134315_1	A-to-I	1
0.555615	0.000197826	ADARB1	14:5134356_1	A-to-I	1
0.429651	0.00566065	ADARB1	14:5134948_1	A-to-I	1
0.431705	0.00541076	ADARB1	14:5134989_1	A-to-I	1
0.464007	0.00256252	ADARB1	14:52814234_1	A-to-I	1
0.440479	0.00444765	ADARB1	14:61025214_1	A-to-I	1
0.33516	0.0345068	ADARB1	14:61025274_1	A-to-I	1
0.480142	0.00171591	ADARB1	14:61025366_1	A-to-I	1
0.508193	0.000814418	ADARB1	14:61027917_1	A-to-I	1
0.364655	0.0206981	ADARB1	14:61027926_1	A-to-I	1
0.606544	3.34394e-05	ADARB1	14:8906044_1	A-to-I	0.220566
0.389832	0.0128976	ADARB1	15:15981491_1	A-to-I	1
0.317535	0.0458694	ADARB1	15:15981508_1	A-to-I	1
0.364341	0.0208162	ADARB1	15:15981511_1	A-to-I	1
0.487529	0.00141875	ADARB1	15:30774106_1	A-to-I	1
0.538395	0.00033884	ADARB1	15:34725384_1	A-to-I	1
0.481223	0.00166926	ADARB1	15:35982619_0	A-to-I	1
0.329612	0.0378033	ADARB1	15:35984094_0	A-to-I	1
0.346487	0.0285072	ADARB1	15:35986380_0	A-to-I	1
0.423055	0.00653196	ADARB1	15:36043590_0	A-to-I	1
0.338635	0.0325651	ADARB1	15:36044932_0	A-to-I	1
0.479421	0.00174765	ADARB1	15:36045067_0	A-to-I	1
0.356947	0.0237591	ADARB1	15:36684366_0	A-to-I	1
-0.473836	0.00201172	ADARB1	15:47048361_1	A-to-I	1
0.380576	0.0154101	ADARB1	15:59896067_1	A-to-I	1
-0.366303	0.0200885	ADARB1	16:35480718_0	A-to-I	1
0.366805	0.0199057	ADARB1	16:37315409_1	A-to-I	1
0.424311	0.00635764	ADARB1	16:37323536_1	A-to-I	1
0.503133	0.000936006	ADARB1	16:37323547_1	A-to-I	1
0.580762	8.53336e-05	ADARB1	16:37324571_1	A-to-I	0.560642
0.454919	0.00318533	ADARB1	16:37324587_1	A-to-I	1
0.452396	0.00338009	ADARB1	16:37324588_1	A-to-I	1
0.449514	0.00361535	ADARB1	16:37324607_1	A-to-I	1
0.628507	1.40803e-05	ADARB1	16:37324786_1	A-to-I	0.0931411
0.448613	0.00369173	ADARB1	16:37324798_1	A-to-I	1
0.481223	0.00166926	ADARB1	16:4251966_1	A-to-I	1
0.622465	1.79802e-05	ADARB1	16:4254036_1	A-to-I	0.118795
0.590498	6.04728e-05	ADARB1	16:4254046_1	A-to-I	0.39773
0.598285	4.55425e-05	ADARB1	16:4254047_1	A-to-I	0.299988
0.390148	0.0128184	ADARB1	16:4254106_1	A-to-I	1
0.542966	0.000294568	ADARB1	16:4254111_1	A-to-I	1
0.527668	0.000467025	ADARB1	16:4254116_1	A-to-I	1
0.46428	0.00254564	ADARB1	16:4254144_1	A-to-I	1
0.377346	0.0163789	ADARB1	16:4254348_1	A-to-I	1
0.458421	0.00293119	ADARB1	16:4254378_1	A-to-I	1
0.572413	0.000113671	ADARB1	16:4254398_1	A-to-I	0.745682
0.412796	0.0081167	ADARB1	16:4254401_1	A-to-I	1
0.37887	0.0159158	ADARB1	16:4254450_1	A-to-I	1
0.436182	0.00489894	ADARB1	16:53460610_1	A-to-I	1
-0.319374	0.0445584	ADARB1	17:16521042_1	A-to-I	1
0.372556	0.0179103	ADARB1	17:42072209_1	A-to-I	1
0.37531	0.0170158	ADARB1	17:556023_0	A-to-I	1
0.340106	0.0317709	ADARB1	17:607633_0	A-to-I	1
0.408589	0.00885632	ADARB1	17:9703245_1	A-to-I	1
0.50452	0.000901176	ADARB1	17:9749076_1	A-to-I	1
-0.440743	0.00442116	ADARB1	18:38083635_0	A-to-I	1
0.421025	0.0068224	ADARB1	18:4070_1	A-to-I	1
0.566308	0.000139512	ADARB1	18:51546489_1	A-to-I	0.913804
0.364341	0.0208162	ADARB1	18:58641938_0	A-to-I	1
0.51938	0.00059414	ADARB1	18:58684734_0	A-to-I	1
0.330424	0.037305	ADARB1	18:59635518_1	A-to-I	1
0.335829	0.0341259	ADARB1	18:59635532_1	A-to-I	1
0.347578	0.0279781	ADARB1	18:61267133_0	A-to-I	1
0.430472	0.00555952	ADARB1	18:64544271_0	A-to-I	1
0.365737	0.0202963	ADARB1	19:12578566_1	A-to-I	1
-0.378416	0.0160525	ADARB1	19:13818993_0	A-to-I	1
-0.323538	0.0417016	ADARB1	19:13819099_0	A-to-I	1
-0.343795	0.0298486	ADARB1	19:21548172_1	A-to-I	1
0.557961	0.000183417	ADARB1	19:42595356_1	A-to-I	1
0.349553	0.0270404	ADARB1	19:55910112_1	A-to-I	1
0.388986	0.0131117	ADARB1	19:55910565_1	A-to-I	1
0.544908	0.000277381	ADARB1	19:56000457_1	A-to-I	1
-0.360341	0.0223679	ADARB1	19:62326764_0	A-to-I	1
0.340106	0.0317709	ADARB1	2:127055989_0	A-to-I	1
0.374621	0.0172361	ADARB1	2:20484612_1	A-to-I	1
0.66092	3.45426e-06	ADARB1	2:4004208_0	A-to-I	0.0229087
0.403986	0.00973081	ADARB1	2:4004223_0	A-to-I	1
0.354559	0.0247806	ADARB1	2:4004228_0	A-to-I	1
0.374218	0.017366	ADARB1	2:4004256_0	A-to-I	1
0.339049	0.0323403	ADARB1	2:4006284_0	A-to-I	1
0.440019	0.00449424	ADARB1	2:47418298_1	A-to-I	1
0.42346	0.00647533	ADARB1	2:47418306_1	A-to-I	1
-0.539488	0.000327739	ADARB1	2:90153072_0	A-to-I	1
0.379226	0.0158092	ADARB1	2:98500724_1	A-to-I	1
0.390031	0.0128477	ADARB1	20:10390065_1	A-to-I	1
0.492685	0.00123925	ADARB1	20:10392535_1	A-to-I	1
-0.322199	0.0426034	ADARB1	20:25963406_0	A-to-I	1
0.433723	0.00517459	ADARB1	21:18923502_0	A-to-I	1
0.420847	0.0068484	ADARB1	21:18923512_0	A-to-I	1
0.335469	0.0343307	ADARB1	21:19118208_0	A-to-I	1
0.447313	0.00380442	ADARB1	21:67046122_1	A-to-I	1
0.34216	0.0306885	ADARB1	21:67052659_1	A-to-I	1
0.323938	0.0414351	ADARB1	21:67054904_1	A-to-I	1
0.312585	0.0495539	ADARB1	21:68961620_1	A-to-I	1
0.319568	0.0444217	ADARB1	21:68974993_1	A-to-I	1
0.321805	0.042872	ADARB1	21:69098555_1	A-to-I	1
-0.326485	0.0397713	ADARB1	22:17011451_1	A-to-I	1
-0.31233	0.0497502	ADARB1	22:17011485_1	A-to-I	1
-0.491132	0.00129106	ADARB1	23:10187682_1	A-to-I	1
0.629172	1.3702e-05	ADARB1	23:10536260_1	A-to-I	0.0906526
0.388054	0.0133512	ADARB1	23:15128776_1	A-to-I	1
0.343604	0.0299456	ADARB1	23:15129404_1	A-to-I	1
0.395147	0.0116186	ADARB1	23:20895635_1	A-to-I	1
0.424274	0.00636278	ADARB1	23:21924987_0	A-to-I	1
0.332171	0.0362522	ADARB1	23:22007502_0	A-to-I	1
0.473558	0.00202575	ADARB1	23:22584963_1	A-to-I	1
0.506724	0.00084817	ADARB1	23:22584982_1	A-to-I	1
0.49485	0.00117008	ADARB1	23:22584997_1	A-to-I	1
0.571424	0.000117539	ADARB1	23:22585057_1	A-to-I	0.770586
0.666617	2.6511e-06	ADARB1	23:22585061_1	A-to-I	0.0175927
0.394083	0.0118658	ADARB1	23:22593213_1	A-to-I	1
0.472199	0.0020955	ADARB1	23:22646950_0	A-to-I	1
0.41038	0.00853471	ADARB1	23:22646956_0	A-to-I	1
-0.476926	0.0018616	ADARB1	23:26654141_1	A-to-I	1
-0.36072	0.0222169	ADARB1	24:34873654_0	A-to-I	1
0.408264	0.00891566	ADARB1	25:2382168_1	A-to-I	1
0.545251	0.000274443	ADARB1	25:37791754_0	A-to-I	1
0.505906	0.000867519	ADARB1	25:37791905_0	A-to-I	1
0.472116	0.00209982	ADARB1	25:9570898_1	A-to-I	1
0.404292	0.00967051	ADARB1	26:9542468_0	A-to-I	1
0.389808	0.0129037	ADARB1	26:9566470_0	A-to-I	1
0.331498	0.0366547	ADARB1	27:12302358_0	A-to-I	1
0.339546	0.0320715	ADARB1	27:23962811_0	A-to-I	1
0.360549	0.0222849	ADARB1	28:20878431_1	A-to-I	1
0.349553	0.0270404	ADARB1	29:16934100_1	A-to-I	1
0.333419	0.0355148	ADARB1	29:21406917_1	A-to-I	1
0.394465	0.0117765	ADARB1	29:44182103_1	A-to-I	1
0.423996	0.00640103	ADARB1	29:6841849_1	A-to-I	1
0.389397	0.0130074	ADARB1	29:9022649_1	A-to-I	1
0.404707	0.00958919	ADARB1	29:9023215_1	A-to-I	1
0.352429	0.0257223	ADARB1	29:9023234_1	A-to-I	1
0.526388	0.000484906	ADARB1	29:9023262_1	A-to-I	1
0.424311	0.00635764	ADARB1	3:21461698_0	A-to-I	1
0.424311	0.00635764	ADARB1	3:21461716_0	A-to-I	1
0.425133	0.00624581	ADARB1	3:21461799_0	A-to-I	1
0.4239	0.00641419	ADARB1	3:21461863_0	A-to-I	1
0.459423	0.00286185	ADARB1	3:21463855_0	A-to-I	1
0.425133	0.00624581	ADARB1	3:21464065_0	A-to-I	1
0.387909	0.0133889	ADARB1	3:27586786_1	A-to-I	1
0.378104	0.0161472	ADARB1	3:27586797_1	A-to-I	1
0.322543	0.0423701	ADARB1	3:27587160_1	A-to-I	1
0.33684	0.0335569	ADARB1	3:27587213_1	A-to-I	1
0.475011	0.00195344	ADARB1	3:27587218_1	A-to-I	1
0.459048	0.00288762	ADARB1	3:27587230_1	A-to-I	1
0.3697	0.0188792	ADARB1	3:27587233_1	A-to-I	1
0.376863	0.0165284	ADARB1	3:27587235_1	A-to-I	1
0.548951	0.000244472	ADARB1	3:37500528_0	A-to-I	1
-0.340924	0.0313363	ADARB1	3:52117996_1	A-to-I	1
0.338395	0.0326965	ADARB1	3:71910174_0	A-to-I	1
0.319072	0.0447716	ADARB1	3:77368096_1	A-to-I	1
0.397201	0.0111543	ADARB1	3:86348845_1	A-to-I	1
0.443064	0.00419403	ADARB1	3:86691555_0	A-to-I	1
0.360127	0.0224535	ADARB1	3:86691556_0	A-to-I	1
0.542794	0.000296127	ADARB1	3:86691560_0	A-to-I	1
-0.320225	0.0439619	ADARB1	3:86773609_1	A-to-I	1
0.442078	0.00428925	ADARB1	3:86859164_1	A-to-I	1
0.441227	0.00437297	ADARB1	3:86859167_1	A-to-I	1
-0.389963	0.0128647	ADARB1	3:86867809_1	A-to-I	1
0.460504	0.00278864	ADARB1	3:88541364_0	A-to-I	1
0.37502	0.0171081	ADARB1	3:88542143_0	A-to-I	1
0.437983	0.00470515	ADARB1	3:88542209_0	A-to-I	1
0.438704	0.00462951	ADARB1	3:88542211_0	A-to-I	1
0.440145	0.00448141	ADARB1	3:88542217_0	A-to-I	1
-0.488588	0.00138011	ADARB1	3:93024157_1	A-to-I	1
-0.514088	0.000690659	ADARB1	4:16218811_0	A-to-I	1
0.482141	0.00163053	ADARB1	4:39090210_1	A-to-I	1
0.432398	0.00532858	ADARB1	4:39090302_1	A-to-I	1
0.495973	0.00113559	ADARB1	4:39090414_1	A-to-I	1
0.433479	0.00520262	ADARB1	4:39090456_1	A-to-I	1
0.371323	0.0183231	ADARB1	4:43414064_1	A-to-I	1
0.370502	0.0186027	ADARB1	4:47891183_1	A-to-I	1
0.432623	0.0053021	ADARB1	4:47891214_1	A-to-I	1
0.625016	1.62269e-05	ADARB1	4:47891236_1	A-to-I	0.107292
0.373461	0.017612	ADARB1	4:47891251_1	A-to-I	1
0.343051	0.0302285	ADARB1	4:47891278_1	A-to-I	1
0.402249	0.0100797	ADARB1	4:47891283_1	A-to-I	1
-0.492915	0.00123174	ADARB1	4:51459019_0	A-to-I	1
0.392124	0.0123322	ADARB1	4:6968838_0	A-to-I	1
0.337454	0.0332152	ADARB1	4:6968964_0	A-to-I	1
0.467545	0.0023507	ADARB1	5:111423906_1	A-to-I	1
0.328265	0.0386406	ADARB1	5:112046224_0	A-to-I	1
0.316351	0.0467297	ADARB1	5:118196577_1	A-to-I	1
0.318336	0.0452947	ADARB1	5:118197234_1	A-to-I	1
0.318336	0.0452947	ADARB1	5:118197235_1	A-to-I	1
0.336192	0.0339209	ADARB1	5:118197617_1	A-to-I	1
0.460922	0.00276076	ADARB1	5:118200669_1	A-to-I	1
0.39078	0.0126611	ADARB1	5:118200684_1	A-to-I	1
0.441152	0.00438041	ADARB1	5:118200716_1	A-to-I	1
0.485907	0.00147976	ADARB1	5:118200720_1	A-to-I	1
0.400898	0.0103582	ADARB1	5:118200788_1	A-to-I	1
0.47554	0.00192767	ADARB1	5:118200859_1	A-to-I	1
0.397496	0.0110889	ADARB1	5:118201147_1	A-to-I	1
0.377918	0.0162039	ADARB1	5:118201150_1	A-to-I	1
0.426013	0.00612786	ADARB1	5:118201181_1	A-to-I	1
0.462666	0.00264713	ADARB1	5:118201199_1	A-to-I	1
0.349566	0.0270345	ADARB1	5:118201858_1	A-to-I	1
0.432758	0.0052863	ADARB1	5:43669360_1	A-to-I	1
0.501211	0.000986259	ADARB1	5:61423214_1	A-to-I	1
0.418105	0.00725969	ADARB1	5:68853445_1	A-to-I	1
0.362603	0.0214788	ADARB1	5:68853557_1	A-to-I	1
0.390202	0.0128049	ADARB1	5:93408077_1	A-to-I	1
0.356206	0.0240724	ADARB1	5:93408079_1	A-to-I	1
0.316826	0.0463834	ADARB1	5:93408121_1	A-to-I	1
0.317104	0.0461815	ADARB1	5:95416206_0	A-to-I	1
0.326583	0.0397085	ADARB1	5:98057357_1	A-to-I	1
0.452396	0.0033801	ADARB1	5:98057880_1	A-to-I	1
0.465368	0.00247912	ADARB1	5:98318447_1	A-to-I	1
0.46717	0.00237238	ADARB1	5:98318449_1	A-to-I	1
0.465269	0.00248514	ADARB1	5:98318456_1	A-to-I	1
0.465008	0.00250096	ADARB1	5:98318466_1	A-to-I	1
0.470134	0.00220555	ADARB1	5:98318472_1	A-to-I	1
0.372556	0.0179103	ADARB1	5:98318511_1	A-to-I	1
0.364341	0.0208162	ADARB1	5:98318776_1	A-to-I	1
0.505418	0.000879223	ADARB1	5:98318829_1	A-to-I	1
0.503786	0.000919459	ADARB1	5:98318863_1	A-to-I	1
0.357725	0.023434	ADARB1	6:24591263_1	A-to-I	1
0.315312	0.0474958	ADARB1	6:24591275_1	A-to-I	1
0.33631	0.0338543	ADARB1	6:24591282_1	A-to-I	1
0.517871	0.000620342	ADARB1	6:24591306_1	A-to-I	1
0.351388	0.0261931	ADARB1	6:24591315_1	A-to-I	1
0.330836	0.0370545	ADARB1	6:24591324_1	A-to-I	1
0.331336	0.0367523	ADARB1	6:24591660_1	A-to-I	1
0.353565	0.0252164	ADARB1	6:24591680_1	A-to-I	1
0.371667	0.0182074	ADARB1	6:24591689_1	A-to-I	1
0.432266	0.00534416	ADARB1	6:24591704_1	A-to-I	1
0.371322	0.0183237	ADARB1	6:24591743_1	A-to-I	1
0.341023	0.0312841	ADARB1	6:24591748_1	A-to-I	1
0.323222	0.041913	ADARB1	6:24595265_1	A-to-I	1
0.372805	0.0178277	ADARB1	6:24595266_1	A-to-I	1
0.351638	0.0260794	ADARB1	6:89338533_1	A-to-I	1
0.373377	0.0176395	ADARB1	7:38780806_0	A-to-I	1
0.407693	0.00902101	ADARB1	7:71678840_0	A-to-I	1
0.483611	0.00157012	ADARB1	7:72173485_1	A-to-I	1
0.371734	0.0181846	ADARB1	7:79638504_1	A-to-I	1
-0.370093	0.0187431	ADARB1	7:91915099_1	A-to-I	1
0.316939	0.0463013	ADARB1	8:10835143_1	A-to-I	1
0.519757	0.00058775	ADARB1	9:28076227_1	A-to-I	1
0.380333	0.0154814	ADARB1	9:28076235_1	A-to-I	1
0.411577	0.00832531	ADARB1	9:28077522_1	A-to-I	1
0.495877	0.0011385	ADARB1	9:28077559_1	A-to-I	1
0.379128	0.0158384	ADAR	1:121855192_1	A-to-I	1
0.360233	0.022411	ADAR	1:121855232_1	A-to-I	1
0.359412	0.0227419	ADAR	1:121855235_1	A-to-I	1
0.436198	0.0048971	ADAR	1:129288443_0	A-to-I	1
0.662336	3.23606e-06	ADAR	1:129288481_0	A-to-I	0.0214648
0.597216	4.73713e-05	ADAR	1:129288496_0	A-to-I	0.311892
0.367864	0.0195248	ADAR	1:129288509_0	A-to-I	1
0.384561	0.0142818	ADAR	1:129288512_0	A-to-I	1
0.454968	0.00318162	ADAR	1:129288516_0	A-to-I	1
0.316919	0.0463156	ADAR	1:129289836_0	A-to-I	1
0.402473	0.0100341	ADAR	1:129289846_0	A-to-I	1
0.594571	5.21843e-05	ADAR	1:129289903_0	A-to-I	0.343477
0.319979	0.0441338	ADAR	1:139438791_0	A-to-I	1
0.513581	0.0007006	ADAR	1:144955584_1	A-to-I	1
0.494913	0.00116811	ADAR	1:362885_1	A-to-I	1
0.400076	0.0105308	ADAR	1:362901_1	A-to-I	1
0.383753	0.0145047	ADAR	1:362938_1	A-to-I	1
0.452852	0.00334415	ADAR	1:363178_1	A-to-I	1
0.368981	0.0191298	ADAR	1:72633767_1	A-to-I	1
0.372784	0.0178346	ADAR	1:72855314_1	A-to-I	1
0.370421	0.0186305	ADAR	10:100298085_0	A-to-I	1
0.452307	0.00338722	ADAR	10:100298707_0	A-to-I	1
0.325192	0.0406092	ADAR	10:100298724_0	A-to-I	1
0.320294	0.0439138	ADAR	10:100298740_0	A-to-I	1
0.463374	0.00260216	ADAR	10:50527076_1	A-to-I	1
0.563932	0.000150922	ADAR	10:50527111_1	A-to-I	0.987786
0.579022	9.06484e-05	ADAR	10:50527523_1	A-to-I	0.595288
0.55936	0.000175288	ADAR	10:67377942_0	A-to-I	1
0.444109	0.00409517	ADAR	10:67378000_0	A-to-I	1
0.415274	0.00770639	ADAR	10:67378002_0	A-to-I	1
0.498014	0.00107516	ADAR	10:67378049_0	A-to-I	1
0.495695	0.00114404	ADAR	10:67378070_0	A-to-I	1
0.421594	0.00673986	ADAR	10:67381668_0	A-to-I	1
0.614222	2.48971e-05	ADAR	10:67381670_0	A-to-I	0.164321
0.374642	0.0172294	ADAR	10:67381673_0	A-to-I	1
0.352578	0.0256553	ADAR	10:67381684_0	A-to-I	1
0.510099	0.000772405	ADAR	10:67381688_0	A-to-I	1
0.488493	0.00138354	ADAR	10:67381702_0	A-to-I	1
0.432238	0.00534742	ADAR	10:67381734_0	A-to-I	1
0.623078	1.75439e-05	ADAR	10:67381755_0	A-to-I	0.11593
0.47229	0.00209074	ADAR	10:67381757_0	A-to-I	1
0.488735	0.0013748	ADAR	10:67381821_0	A-to-I	1
0.552637	0.000217573	ADAR	10:80412184_1	A-to-I	1
0.519174	0.000597658	ADAR	10:80412185_1	A-to-I	1
0.537618	0.000346924	ADAR	10:80412348_1	A-to-I	1
0.424465	0.00633653	ADAR	10:80412424_1	A-to-I	1
0.379949	0.0155943	ADAR	10:89448795_1	A-to-I	1
0.333908	0.0352292	ADAR	11:1551320_0	A-to-I	1
0.490553	0.00131086	ADAR	11:46850694_1	A-to-I	1
0.471674	0.002123	ADAR	11:46880360_1	A-to-I	1
0.36393	0.0209713	ADAR	11:48856504_1	A-to-I	1
0.387343	0.0135363	ADAR	11:48856509_1	A-to-I	1
0.601528	4.03815e-05	ADAR	11:48859236_1	A-to-I	0.266155
0.533497	0.000392819	ADAR	11:48859375_1	A-to-I	1
0.563329	0.000153955	ADAR	11:48859398_1	A-to-I	1
0.358179	0.0232458	ADAR	11:48859432_1	A-to-I	1
0.48861	0.00137932	ADAR	11:48859433_1	A-to-I	1
0.48897	0.00136639	ADAR	11:48859434_1	A-to-I	1
0.631712	1.23415e-05	ADAR	11:48859568_1	A-to-I	0.0817008
0.624905	1.62999e-05	ADAR	11:48859649_1	A-to-I	0.107758
-0.455528	0.00313975	ADAR	11:59473340_0	A-to-I	1
0.4239	0.00641419	ADAR	11:77895443_1	A-to-I	1
0.326171	0.0399732	ADAR	12:63378561_1	A-to-I	1
0.329523	0.0378577	ADAR	12:63378652_1	A-to-I	1
0.323273	0.0418786	ADAR	12:63378665_1	A-to-I	1
0.339384	0.0321587	ADAR	13:17290399_1	A-to-I	1
0.411938	0.0082631	ADAR	13:17290450_1	A-to-I	1
0.372991	0.0177665	ADAR	13:23521615_1	A-to-I	1
0.617726	2.17045e-05	ADAR	13:23522949_1	A-to-I	0.143358
0.5909	5.96051e-05	ADAR	13:23523012_1	A-to-I	0.392083
0.431212	0.00546985	ADAR	13:23523016_1	A-to-I	1
0.489638	0.00134271	ADAR	13:23523035_1	A-to-I	1
0.500736	0.000999026	ADAR	13:23523071_1	A-to-I	1
0.517172	0.000632831	ADAR	13:23523096_1	A-to-I	1
0.460661	0.00277816	ADAR	13:23523628_1	A-to-I	1
0.462772	0.00264035	ADAR	13:23523687_1	A-to-I	1
0.483281	0.00158353	ADAR	13:23524133_1	A-to-I	1
0.466301	0.00242334	ADAR	13:28814449_1	A-to-I	1
0.406399	0.00926359	ADAR	13:39614039_0	A-to-I	1
0.428283	0.00583259	ADAR	13:77506792_1	A-to-I	1
0.565431	0.000143629	ADAR	13:77506819_1	A-to-I	0.94034
0.579365	8.95792e-05	ADAR	13:77506834_1	A-to-I	0.588446
0.569843	0.000123968	ADAR	13:77506849_1	A-to-I	0.812486
0.708395	3.155e-07	ADAR	13:77506872_1	A-to-I	0.00209902
0.32186	0.0428341	ADAR	13:77508639_1	A-to-I	1
0.519488	0.000592303	ADAR	13:77508656_1	A-to-I	1
0.430883	0.00550955	ADAR	14:5134315_1	A-to-I	1
0.536512	0.000358749	ADAR	14:5134356_1	A-to-I	1
0.413221	0.00804513	ADAR	14:5134948_1	A-to-I	1
0.414453	0.00784038	ADAR	14:5134989_1	A-to-I	1
-0.505547	0.000876118	ADAR	14:52007075_1	A-to-I	1
0.496803	0.00111065	ADAR	14:52814234_1	A-to-I	1
0.504505	0.00090153	ADAR	14:61025214_1	A-to-I	1
0.364728	0.0206708	ADAR	14:61025274_1	A-to-I	1
0.363065	0.0213008	ADAR	14:61025275_1	A-to-I	1
0.51041	0.000765733	ADAR	14:61025366_1	A-to-I	1
0.360994	0.0221079	ADAR	14:61027916_1	A-to-I	1
0.496972	0.00110565	ADAR	14:61027917_1	A-to-I	1
0.405202	0.00949288	ADAR	14:61027926_1	A-to-I	1
0.626334	1.53836e-05	ADAR	14:8906044_1	A-to-I	0.101731
0.323681	0.0416064	ADAR	14:8906064_1	A-to-I	1
0.351864	0.0259769	ADAR	15:15981430_1	A-to-I	1
0.366872	0.0198814	ADAR	15:15981432_1	A-to-I	1
0.368512	0.0192949	ADAR	15:15981443_1	A-to-I	1
0.35626	0.0240495	ADAR	15:15981458_1	A-to-I	1
0.340902	0.0313478	ADAR	15:15981467_1	A-to-I	1
0.392905	0.0121442	ADAR	15:15981479_1	A-to-I	1
0.442322	0.0042655	ADAR	15:15981487_1	A-to-I	1
0.470142	0.00220511	ADAR	15:15981491_1	A-to-I	1
0.356311	0.0240276	ADAR	15:15981508_1	A-to-I	1
0.339695	0.0319911	ADAR	15:15981511_1	A-to-I	1
0.414437	0.007843	ADAR	15:15982082_1	A-to-I	1
0.414381	0.00785213	ADAR	15:2466395_1	A-to-I	1
0.466089	0.00243593	ADAR	15:30774106_1	A-to-I	1
0.518805	0.00060401	ADAR	15:34725384_1	A-to-I	1
0.334027	0.03516	ADAR	15:34766902_1	A-to-I	1
0.483385	0.00157929	ADAR	15:35982619_0	A-to-I	1
0.313111	0.0491515	ADAR	15:35983035_0	A-to-I	1
0.409522	0.00868748	ADAR	15:35984094_0	A-to-I	1
0.488142	0.00139627	ADAR	15:35986380_0	A-to-I	1
0.446576	0.00386966	ADAR	15:36043590_0	A-to-I	1
0.312976	0.049255	ADAR	15:36044932_0	A-to-I	1
0.511851	0.000735487	ADAR	15:36045067_0	A-to-I	1
0.312588	0.049552	ADAR	15:36123441_0	A-to-I	1
-0.48861	0.00137932	ADAR	15:47048361_1	A-to-I	1
0.334766	0.0347329	ADAR	15:59891574_1	A-to-I	1
0.358952	0.0229286	ADAR	15:59896067_1	A-to-I	1
-0.392024	0.0123563	ADAR	16:35480718_0	A-to-I	1
0.34216	0.0306885	ADAR	16:37315409_1	A-to-I	1
0.399255	0.0107058	ADAR	16:37323536_1	A-to-I	1
0.521417	0.000560327	ADAR	16:37323547_1	A-to-I	1
0.600695	4.16536e-05	ADAR	16:37324571_1	A-to-I	0.274497
0.474917	0.00195803	ADAR	16:37324587_1	A-to-I	1
0.473116	0.00204823	ADAR	16:37324588_1	A-to-I	1
0.473476	0.0020299	ADAR	16:37324607_1	A-to-I	1
0.645796	6.79149e-06	ADAR	16:37324786_1	A-to-I	0.0450208
0.490772	0.00130336	ADAR	16:37324798_1	A-to-I	1
0.485187	0.00150762	ADAR	16:4251966_1	A-to-I	1
0.727914	1.02393e-07	ADAR	16:4254036_1	A-to-I	0.000681628
0.791375	1.21071e-09	ADAR	16:4254046_1	A-to-I	8.08028e-06
0.605084	3.53392e-05	ADAR	16:4254047_1	A-to-I	0.233026
0.442238	0.00427372	ADAR	16:4254106_1	A-to-I	1
0.524029	0.000519489	ADAR	16:4254111_1	A-to-I	1
0.666202	2.70325e-06	ADAR	16:4254116_1	A-to-I	0.0179361
0.47734	0.00184227	ADAR	16:4254144_1	A-to-I	1
0.460767	0.00277104	ADAR	16:4254348_1	A-to-I	1
0.422562	0.00660148	ADAR	16:4254378_1	A-to-I	1
0.544216	0.000283401	ADAR	16:4254398_1	A-to-I	1
0.576143	0.000100102	ADAR	16:4254401_1	A-to-I	0.657172
0.507827	0.000822706	ADAR	16:4254450_1	A-to-I	1
0.465008	0.00250096	ADAR	16:53460610_1	A-to-I	1
-0.367997	0.0194774	ADAR	17:16521042_1	A-to-I	1
-0.366852	0.0198888	ADAR	17:17834765_1	A-to-I	1
0.364341	0.0208162	ADAR	17:42072209_1	A-to-I	1
0.366682	0.0199503	ADAR	17:556023_0	A-to-I	1
0.318747	0.0450022	ADAR	17:556272_0	A-to-I	1
0.391861	0.0123959	ADAR	17:607633_0	A-to-I	1
0.447003	0.00383175	ADAR	17:9703245_1	A-to-I	1
0.376106	0.0167645	ADAR	17:9748725_1	A-to-I	1
0.549278	0.000241973	ADAR	17:9749076_1	A-to-I	1
0.313646	0.0487453	ADAR	17:9767977_1	A-to-I	1
0.331555	0.0366208	ADAR	18:12304486_1	A-to-I	1
0.484539	0.00153304	ADAR	18:25500510_1	A-to-I	1
-0.446041	0.00391765	ADAR	18:38083635_0	A-to-I	1
0.397201	0.0111543	ADAR	18:4070_1	A-to-I	1
0.325239	0.0405784	ADAR	18:50022952_1	A-to-I	1
0.525321	0.00050029	ADAR	18:51546489_1	A-to-I	1
0.356536	0.0239322	ADAR	18:58641938_0	A-to-I	1
0.495021	0.00116477	ADAR	18:58684734_0	A-to-I	1
-0.364342	0.0208157	ADAR	18:60792038_0	A-to-I	1
-0.320197	0.0439818	ADAR	18:60792421_0	A-to-I	1
0.323543	0.0416982	ADAR	18:61267133_0	A-to-I	1
0.39638	0.0113381	ADAR	18:64544271_0	A-to-I	1
0.315326	0.0474853	ADAR	18:64755697_1	A-to-I	1
0.317925	0.0455887	ADAR	18:64755780_1	A-to-I	1
0.449153	0.00364573	ADAR	19:12578566_1	A-to-I	1
-0.412365	0.00819003	ADAR	19:13818993_0	A-to-I	1
-0.334731	0.034753	ADAR	19:29148635_0	A-to-I	1
-0.312323	0.0497555	ADAR	19:29237737_0	A-to-I	1
0.557961	0.000183417	ADAR	19:42595356_1	A-to-I	1
0.326844	0.039541	ADAR	19:44040150_0	A-to-I	1
-0.379405	0.0157557	ADAR	19:49893288_1	A-to-I	1
-0.45097	0.0034948	ADAR	19:50248480_1	A-to-I	1
-0.329433	0.0379134	ADAR	19:54700670_1	A-to-I	1
0.349553	0.0270404	ADAR	19:55910112_1	A-to-I	1
0.372556	0.0179103	ADAR	19:55910565_1	A-to-I	1
0.555779	0.000196784	ADAR	19:56000457_1	A-to-I	1
-0.538479	0.000337974	ADAR	19:62326764_0	A-to-I	1
0.391861	0.0123959	ADAR	2:127055989_0	A-to-I	1
0.533637	0.000391173	ADAR	2:20484612_1	A-to-I	1
-0.377485	0.0163364	ADAR	2:29555655_1	A-to-I	1
0.362477	0.0215275	ADAR	2:4004192_0	A-to-I	1
0.735385	6.48732e-08	ADAR	2:4004208_0	A-to-I	0.000432056
0.513838	0.000695533	ADAR	2:4004223_0	A-to-I	1
0.491729	0.00127092	ADAR	2:4004228_0	A-to-I	1
0.496018	0.00113422	ADAR	2:4004256_0	A-to-I	1
0.397303	0.0111316	ADAR	2:4006296_0	A-to-I	1
0.366973	0.019845	ADAR	2:4006365_0	A-to-I	1
0.318176	0.0454093	ADAR	2:4006376_0	A-to-I	1
0.32886	0.0382692	ADAR	2:4006404_0	A-to-I	1
0.423996	0.00640103	ADAR	2:47418298_1	A-to-I	1
0.45635	0.00307926	ADAR	2:47418306_1	A-to-I	1
-0.558779	0.000178625	ADAR	2:90153072_0	A-to-I	1
0.410984	0.00842854	ADAR	20:10390046_1	A-to-I	1
0.480792	0.00168773	ADAR	20:10390065_1	A-to-I	1
0.388721	0.0131793	ADAR	20:10392525_1	A-to-I	1
0.412693	0.00813418	ADAR	20:10392535_1	A-to-I	1
0.389225	0.0130509	ADAR	20:10392586_1	A-to-I	1
-0.465387	0.00247797	ADAR	20:25963406_0	A-to-I	1
0.574641	0.00010538	ADAR	21:18923502_0	A-to-I	0.691712
0.567964	0.000132022	ADAR	21:18923512_0	A-to-I	0.865007
0.405184	0.00949652	ADAR	21:32205738_1	A-to-I	1
-0.414635	0.00781047	ADAR	21:45843954_0	A-to-I	1
0.407059	0.00913915	ADAR	21:67046122_1	A-to-I	1
0.391451	0.012496	ADAR	21:67052659_1	A-to-I	1
0.359431	0.0227341	ADAR	21:67054904_1	A-to-I	1
0.404212	0.00968636	ADAR	21:68961611_1	A-to-I	1
-0.336051	0.0340002	ADAR	22:17011485_1	A-to-I	1
-0.505545	0.000876159	ADAR	23:10187682_1	A-to-I	1
0.539273	0.000329893	ADAR	23:10536260_1	A-to-I	1
0.432188	0.00535335	ADAR	23:15128732_1	A-to-I	1
0.409052	0.00877217	ADAR	23:15128763_1	A-to-I	1
0.488895	0.0013691	ADAR	23:15128776_1	A-to-I	1
0.376416	0.0166676	ADAR	23:15129360_1	A-to-I	1
0.518455	0.000610087	ADAR	23:15129399_1	A-to-I	1
0.597864	4.62538e-05	ADAR	23:15129404_1	A-to-I	0.304581
0.371323	0.0183231	ADAR	23:20895635_1	A-to-I	1
0.314622	0.0480097	ADAR	23:21924987_0	A-to-I	1
-0.342374	0.0305772	ADAR	23:22127526_0	A-to-I	1
-0.31738	0.0459811	ADAR	23:22137256_0	A-to-I	1
0.498966	0.00104798	ADAR	23:22584963_1	A-to-I	1
0.535456	0.000370366	ADAR	23:22584982_1	A-to-I	1
0.526273	0.000486541	ADAR	23:22584997_1	A-to-I	1
0.551809	0.000223372	ADAR	23:22585057_1	A-to-I	1
0.630424	1.3015e-05	ADAR	23:22585061_1	A-to-I	0.0861332
0.393103	0.0120971	ADAR	23:22593213_1	A-to-I	1
0.454208	0.0032392	ADAR	23:22646950_0	A-to-I	1
0.343493	0.0300023	ADAR	23:22646956_0	A-to-I	1
-0.363626	0.0210868	ADAR	23:26654141_1	A-to-I	1
-0.523654	0.00052518	ADAR	24:34873654_0	A-to-I	1
0.354561	0.0247795	ADAR	24:38025369_0	A-to-I	1
0.34621	0.0286428	ADAR	24:38025390_0	A-to-I	1
0.352429	0.0257223	ADAR	25:22420847_1	A-to-I	1
0.340982	0.0313056	ADAR	25:2382168_1	A-to-I	1
0.5668	0.000137248	ADAR	25:37791754_0	A-to-I	0.899112
0.484106	0.00155027	ADAR	25:37791905_0	A-to-I	1
0.490316	0.00131905	ADAR	25:9570898_1	A-to-I	1
0.531734	0.000414063	ADAR	26:23030208_1	A-to-I	1
0.388325	0.0132813	ADAR	26:29094076_1	A-to-I	1
0.444289	0.00407832	ADAR	26:9542468_0	A-to-I	1
0.425133	0.00624581	ADAR	26:9566470_0	A-to-I	1
0.314473	0.0481215	ADAR	27:23962811_0	A-to-I	1
0.369077	0.0190962	ADAR	27:25571750_1	A-to-I	1
0.485263	0.00150466	ADAR	28:20878431_1	A-to-I	1
0.450246	0.00355425	ADAR	28:20878437_1	A-to-I	1
0.389934	0.012872	ADAR	28:20878443_1	A-to-I	1
0.419276	0.00708145	ADAR	28:20878474_1	A-to-I	1
0.460039	0.00281995	ADAR	28:20878793_1	A-to-I	1
0.347433	0.028048	ADAR	28:20878823_1	A-to-I	1
0.328652	0.0383989	ADAR	28:20878849_1	A-to-I	1
0.349553	0.0270404	ADAR	29:16934100_1	A-to-I	1
-0.346451	0.0285248	ADAR	29:25563949_1	A-to-I	1
0.456042	0.00310182	ADAR	29:6841849_1	A-to-I	1
0.441152	0.00438041	ADAR	29:9022649_1	A-to-I	1
0.316371	0.0467152	ADAR	29:9022650_1	A-to-I	1
0.509248	0.000790911	ADAR	29:9023215_1	A-to-I	1
0.511515	0.000742452	ADAR	29:9023262_1	A-to-I	1
0.391741	0.012425	ADAR	3:107464982_0	A-to-I	1
0.399255	0.0107058	ADAR	3:21461698_0	A-to-I	1
0.399255	0.0107058	ADAR	3:21461716_0	A-to-I	1
0.399666	0.010618	ADAR	3:21461799_0	A-to-I	1
0.398844	0.0107942	ADAR	3:21461863_0	A-to-I	1
0.437983	0.00470515	ADAR	3:21463855_0	A-to-I	1
0.399666	0.010618	ADAR	3:21464065_0	A-to-I	1
-0.345909	0.0287911	ADAR	3:27433510_0	A-to-I	1
0.408277	0.00891332	ADAR	3:27586722_1	A-to-I	1
0.369105	0.0190864	ADAR	3:27586772_1	A-to-I	1
0.461197	0.00274257	ADAR	3:27586786_1	A-to-I	1
0.459008	0.00289042	ADAR	3:27587160_1	A-to-I	1
0.475289	0.00193985	ADAR	3:27587213_1	A-to-I	1
0.566272	0.000139679	ADAR	3:27587218_1	A-to-I	0.914755
0.44951	0.00361569	ADAR	3:27587235_1	A-to-I	1
0.351766	0.0260211	ADAR	3:27587263_1	A-to-I	1
0.393317	0.0120462	ADAR	3:27587314_1	A-to-I	1
0.455353	0.00315278	ADAR	3:37500528_0	A-to-I	1
-0.473007	0.00205376	ADAR	3:52117996_1	A-to-I	1
0.326665	0.0396553	ADAR	3:6026878_1	A-to-I	1
0.394736	0.0117137	ADAR	3:71903093_0	A-to-I	1
0.410209	0.00856485	ADAR	3:71906019_0	A-to-I	1
0.331756	0.0364998	ADAR	3:71906073_0	A-to-I	1
0.357253	0.0236308	ADAR	3:71906078_0	A-to-I	1
0.438999	0.00459886	ADAR	3:71910174_0	A-to-I	1
0.383199	0.0146593	ADAR	3:77368094_1	A-to-I	1
0.316732	0.046452	ADAR	3:77368098_1	A-to-I	1
0.425543	0.00619054	ADAR	3:86348845_1	A-to-I	1
0.356209	0.024071	ADAR	3:86689596_0	A-to-I	1
0.409365	0.00871577	ADAR	3:86691555_0	A-to-I	1
0.42729	0.00596017	ADAR	3:86691560_0	A-to-I	1
0.411546	0.00833073	ADAR	3:86859164_1	A-to-I	1
0.478824	0.00177436	ADAR	3:86859167_1	A-to-I	1
0.357082	0.0237025	ADAR	3:86859174_1	A-to-I	1
0.4996	0.00103021	ADAR	3:88541364_0	A-to-I	1
0.415685	0.00764014	ADAR	3:88542143_0	A-to-I	1
0.47744	0.00183763	ADAR	3:88542209_0	A-to-I	1
0.474197	0.00199368	ADAR	3:88542211_0	A-to-I	1
0.473116	0.00204823	ADAR	3:88542217_0	A-to-I	1
-0.503372	0.000929928	ADAR	3:93024157_1	A-to-I	1
-0.423386	0.00648558	ADAR	4:16218811_0	A-to-I	1
0.322282	0.042547	ADAR	4:32714125_1	A-to-I	1
0.315748	0.0471733	ADAR	4:32717614_1	A-to-I	1
0.326583	0.0397085	ADAR	4:32718909_1	A-to-I	1
0.472395	0.00208532	ADAR	4:39090302_1	A-to-I	1
0.446826	0.00384742	ADAR	4:39090414_1	A-to-I	1
0.397626	0.0110602	ADAR	4:39090456_1	A-to-I	1
0.40747	0.00906245	ADAR	4:43414064_1	A-to-I	1
0.354893	0.0246354	ADAR	4:47891183_1	A-to-I	1
0.407356	0.00908364	ADAR	4:47891214_1	A-to-I	1
0.620398	1.95266e-05	ADAR	4:47891236_1	A-to-I	0.128992
0.413519	0.00799514	ADAR	4:47891251_1	A-to-I	1
0.401689	0.0101942	ADAR	4:47891278_1	A-to-I	1
0.482537	0.00161404	ADAR	4:47891283_1	A-to-I	1
-0.506977	0.000842268	ADAR	4:51459019_0	A-to-I	1
0.322854	0.0421602	ADAR	4:64339294_1	A-to-I	1
0.328783	0.0383168	ADAR	4:6968838_0	A-to-I	1
0.413399	0.00801513	ADAR	4:6968964_0	A-to-I	1
0.426079	0.00611903	ADAR	5:111423906_1	A-to-I	1
0.437064	0.00480312	ADAR	5:118196577_1	A-to-I	1
0.331203	0.0368327	ADAR	5:118197241_1	A-to-I	1
0.343442	0.0300283	ADAR	5:118197617_1	A-to-I	1
0.402114	0.0101071	ADAR	5:118197635_1	A-to-I	1
0.387313	0.0135442	ADAR	5:118200587_1	A-to-I	1
0.496218	0.00112818	ADAR	5:118200669_1	A-to-I	1
0.33691	0.0335176	ADAR	5:118200684_1	A-to-I	1
0.4239	0.00641419	ADAR	5:118200716_1	A-to-I	1
0.512572	0.000720767	ADAR	5:118200720_1	A-to-I	1
0.430472	0.00555952	ADAR	5:118200788_1	A-to-I	1
0.501849	0.000969321	ADAR	5:118200859_1	A-to-I	1
0.397496	0.0110889	ADAR	5:118201147_1	A-to-I	1
0.381477	0.0151487	ADAR	5:118201149_1	A-to-I	1
0.515164	0.000669967	ADAR	5:118201150_1	A-to-I	1
0.499454	0.00103427	ADAR	5:118201181_1	A-to-I	1
0.426092	0.00611733	ADAR	5:118201199_1	A-to-I	1
0.414453	0.00784034	ADAR	5:32015282_1	A-to-I	1
0.450054	0.00357018	ADAR	5:43669360_1	A-to-I	1
0.409697	0.00865609	ADAR	5:61423193_1	A-to-I	1
0.463013	0.002625	ADAR	5:61423214_1	A-to-I	1
0.313608	0.048774	ADAR	5:68853445_1	A-to-I	1
0.396263	0.0113643	ADAR	5:93408079_1	A-to-I	1
0.39664	0.0112795	ADAR	5:98057357_1	A-to-I	1
0.332835	0.0358583	ADAR	5:98057408_1	A-to-I	1
0.350658	0.0265274	ADAR	5:98057414_1	A-to-I	1
0.584688	7.43695e-05	ADAR	5:98057880_1	A-to-I	0.488756
0.476359	0.0018884	ADAR	5:98318447_1	A-to-I	1
0.472755	0.0020667	ADAR	5:98318449_1	A-to-I	1
0.476801	0.00186745	ADAR	5:98318456_1	A-to-I	1
0.477079	0.00185442	ADAR	5:98318466_1	A-to-I	1
0.472477	0.00208108	ADAR	5:98318472_1	A-to-I	1
0.400898	0.0103582	ADAR	5:98318511_1	A-to-I	1
0.339695	0.0319911	ADAR	5:98318776_1	A-to-I	1
0.486808	0.00144559	ADAR	5:98318829_1	A-to-I	1
0.482237	0.00162651	ADAR	5:98318863_1	A-to-I	1
0.314528	0.0480801	ADAR	6:24591315_1	A-to-I	1
0.510404	0.000765855	ADAR	6:24591660_1	A-to-I	1
0.335634	0.0342366	ADAR	6:24591689_1	A-to-I	1
0.341299	0.0311382	ADAR	6:24591704_1	A-to-I	1
0.345014	0.0292348	ADAR	6:24591712_1	A-to-I	1
0.352896	0.0255131	ADAR	6:24591743_1	A-to-I	1
0.357023	0.0237272	ADAR	6:24591748_1	A-to-I	1
0.383755	0.0145043	ADAR	6:24591777_1	A-to-I	1
0.410883	0.00844612	ADAR	6:24591778_1	A-to-I	1
0.314023	0.0484597	ADAR	6:24595266_1	A-to-I	1
0.377793	0.0162421	ADAR	6:85043875_0	A-to-I	1
0.388726	0.0131783	ADAR	6:86693127_1	A-to-I	1
0.331722	0.0365207	ADAR	6:89338533_1	A-to-I	1
-0.333681	0.035362	ADAR	7:105974047_1	A-to-I	1
-0.406853	0.00917795	ADAR	7:106017471_1	A-to-I	1
0.416917	0.0074443	ADAR	7:38780806_0	A-to-I	1
-0.355931	0.0241892	ADAR	7:64171836_0	A-to-I	1
0.42868	0.00578216	ADAR	7:71678840_0	A-to-I	1
0.404397	0.00964995	ADAR	7:72173485_1	A-to-I	1
0.36393	0.0209713	ADAR	7:79638504_1	A-to-I	1
-0.532688	0.000402447	ADAR	7:91915099_1	A-to-I	1
-0.335647	0.0342293	ADAR	7:93112224_0	A-to-I	1
0.507145	0.000838388	ADAR	8:10835143_1	A-to-I	1
-0.384601	0.014271	ADAR	8:95872804_1	A-to-I	1
0.431303	0.00545882	ADAR	9:105630_0	A-to-I	1
0.34465	0.0294169	ADAR	9:20447019_1	A-to-I	1
0.502398	0.000954953	ADAR	9:28076227_1	A-to-I	1
0.531621	0.000415464	ADAR	9:28077522_1	A-to-I	1
0.362412	0.0215526	ADAR	9:28077543_1	A-to-I	1
0.617422	2.19657e-05	ADAR	9:28077559_1	A-to-I	0.145062
-0.375189	0.0170542	ADAR	9:74240517_1	A-to-I	1
0.35971	0.0226211	ADARB2	10:79405300_0	A-to-I	1
0.492505	0.00124516	ADARB2	10:79405301_0	A-to-I	1
0.777	3.74772e-09	ADARB2	10:79405924_0	A-to-I	2.5001e-05
0.635218	1.06658e-05	ADARB2	10:79405933_0	A-to-I	0.07065
-0.405802	0.00937747	ADARB2	11:62223059_1	A-to-I	1
0.322727	0.0422459	ADARB2	13:74083561_1	A-to-I	1
0.45651	0.00306761	ADARB2	17:13182690_1	A-to-I	1
0.332523	0.0360429	ADARB2	19:29065412_0	A-to-I	1
0.60185	3.98987e-05	ADARB2	19:29065623_0	A-to-I	0.263052
0.489118	0.00136112	ADARB2	19:29134032_0	A-to-I	1
0.558856	0.000178178	ADARB2	19:29140713_0	A-to-I	1
0.340025	0.0318143	ADARB2	19:29140761_0	A-to-I	1
0.384436	0.0143163	ADARB2	19:29143930_0	A-to-I	1
0.389958	0.012866	ADARB2	19:29147437_0	A-to-I	1
0.31639	0.0467014	ADARB2	19:29148859_0	A-to-I	1
0.457673	0.00298394	ADARB2	19:29175406_0	A-to-I	1
0.590249	6.10161e-05	ADARB2	19:29183089_0	A-to-I	0.401242
0.535303	0.000372075	ADARB2	19:29183119_0	A-to-I	1
0.588882	6.4079e-05	ADARB2	19:29185918_0	A-to-I	0.421256
0.324048	0.0413623	ADARB2	19:29185966_0	A-to-I	1
0.451046	0.0034886	ADARB2	19:29189628_0	A-to-I	1
0.521741	0.000555113	ADARB2	19:29191557_0	A-to-I	1
0.370729	0.0185249	ADARB2	19:29195400_0	A-to-I	1
0.394434	0.0117838	ADARB2	19:29237737_0	A-to-I	1
0.507516	0.000829828	ADARB2	19:43378787_1	A-to-I	1
0.34448	0.0295025	ADARB2	19:49893288_1	A-to-I	1
-0.35304	0.0254493	ADARB2	2:109636069_1	A-to-I	1
0.432628	0.00530152	ADARB2	2:91558095_0	A-to-I	1
0.425213	0.00623489	ADARB2	24:35355306_1	A-to-I	1
0.470094	0.00220773	ADARB2	24:54225573_1	A-to-I	1
0.523002	0.000535215	ADARB2	25:27768892_0	A-to-I	1
0.426949	0.00600462	ADARB2	27:12302369_0	A-to-I	1
0.358373	0.0231658	ADARB2	3:29084309_1	A-to-I	1
0.349273	0.0271719	ADARB2	4:6631465_0	A-to-I	1
0.314642	0.0479951	ADARB2	5:118198345_1	A-to-I	1
0.322727	0.0422459	ADARB2	5:118200583_1	A-to-I	1
0.333523	0.0354542	ADARB2	6:24591290_1	A-to-I	1
-0.34935	0.0271358	ADARB2	6:24591660_1	A-to-I	1
0.573864	0.000108208	ADARB2	7:105974047_1	A-to-I	0.710171
0.434158	0.00512487	ADARB2	7:106017471_1	A-to-I	1
0.571717	0.000116384	APOBEC1	1:71149669_0	C-to-U	0.763243
0.327018	0.0394297	APOBEC1	10:66169807_0	C-to-U	1
0.597984	4.60499e-05	APOBEC1	10:72762052_1	C-to-U	0.303285
0.777324	3.65688e-09	APOBEC1	11:102503326_1	C-to-U	2.43987e-05
0.659119	3.75123e-06	APOBEC1	12:68318406_1	C-to-U	0.0248744
0.358177	0.0232467	APOBEC1	13:42633242_1	C-to-U	1
0.399551	0.0106424	APOBEC1	14:12501133_0	C-to-U	1
-0.325027	0.0407169	APOBEC1	14:19825531_0	C-to-U	1
0.3933	0.0120503	APOBEC1	14:80906038_1	C-to-U	1
0.376555	0.016624	APOBEC1	15:34822200_1	C-to-U	1
0.528279	0.000458703	APOBEC1	15:36121543_0	C-to-U	1
0.49254	0.00124402	APOBEC1	15:36125158_0	C-to-U	1
0.820365	9.25784e-11	APOBEC1	15:36125172_0	C-to-U	6.18331e-07
0.3544	0.0248498	APOBEC1	15:36208598_0	C-to-U	1
0.319687	0.0443384	APOBEC1	15:36208612_0	C-to-U	1
0.33704	0.0334453	APOBEC1	17:230135_0	C-to-U	1
0.403525	0.00982238	APOBEC1	17:230270_0	C-to-U	1
0.464446	0.00253535	APOBEC1	17:247918_0	C-to-U	1
0.404054	0.00971748	APOBEC1	17:248044_0	C-to-U	1
0.565575	0.000142947	APOBEC1	17:248049_0	C-to-U	0.936014
0.324299	0.0411961	APOBEC1	17:248088_0	C-to-U	1
0.555709	0.000197226	APOBEC1	17:263790_0	C-to-U	1
0.528426	0.000456713	APOBEC1	17:287335_0	C-to-U	1
0.422188	0.00665472	APOBEC1	17:302127_0	C-to-U	1
0.570823	0.000119947	APOBEC1	17:302128_0	C-to-U	0.786252
0.814582	1.60152e-10	APOBEC1	17:30625318_1	C-to-U	1.06933e-06
0.528886	0.000450554	APOBEC1	17:309683_0	C-to-U	1
0.489222	0.00135742	APOBEC1	17:309706_0	C-to-U	1
0.615694	2.35072e-05	APOBEC1	17:578168_0	C-to-U	0.155218
0.532127	0.000409239	APOBEC1	17:607498_0	C-to-U	1
0.316953	0.0462909	APOBEC1	17:616179_0	C-to-U	1
0.45166	0.00343887	APOBEC1	17:616373_0	C-to-U	1
0.370696	0.0185363	APOBEC1	17:6785956_0	C-to-U	1
0.313784	0.0486405	APOBEC1	17:9731788_1	C-to-U	1
0.366049	0.0201814	APOBEC1	18:25560283_0	C-to-U	1
0.680706	1.34396e-06	APOBEC1	18:4175088_1	C-to-U	0.00892526
0.474293	0.00198888	APOBEC1	18:50639710_0	C-to-U	1
0.313667	0.0487292	APOBEC1	18:51546380_1	C-to-U	1
0.331948	0.0363853	APOBEC1	18:58641817_0	C-to-U	1
0.562581	0.000157785	APOBEC1	18:58642208_0	C-to-U	1
0.34198	0.0307818	APOBEC1	18:58642391_0	C-to-U	1
0.411712	0.00830209	APOBEC1	18:59646091_1	C-to-U	1
0.454675	0.00320375	APOBEC1	18:60415969_0	C-to-U	1
0.440328	0.00446296	APOBEC1	18:60967130_0	C-to-U	1
0.37942	0.0157514	APOBEC1	18:61128304_0	C-to-U	1
0.480587	0.00169658	APOBEC1	18:61274031_0	C-to-U	1
0.518119	0.000615971	APOBEC1	18:62743303_1	C-to-U	1
0.360237	0.0224095	APOBEC1	18:64756784_1	C-to-U	1
0.406948	0.00915994	APOBEC1	18:64757015_1	C-to-U	1
0.361579	0.0218775	APOBEC1	19:22321188_0	C-to-U	1
0.47278	0.00206542	APOBEC1	19:32928299_0	C-to-U	1
0.634831	1.08402e-05	APOBEC1	19:47695840_0	C-to-U	0.0717946
0.347599	0.0279678	APOBEC1	2:115405641_0	C-to-U	1
0.333746	0.0353236	APOBEC1	2:3429456_0	C-to-U	1
0.405316	0.00947097	APOBEC1	20:12430822_0	C-to-U	1
0.381663	0.0150953	APOBEC1	21:68975007_1	C-to-U	1
0.639524	8.89383e-06	APOBEC1	22:50553281_1	C-to-U	0.0589305
0.312567	0.0495683	APOBEC1	23:14942724_0	C-to-U	1
0.605517	3.47659e-05	APOBEC1	23:16850012_1	C-to-U	0.229281
0.346515	0.0284934	APOBEC1	23:22156802_0	C-to-U	1
0.573597	0.000109193	APOBEC1	23:22159075_0	C-to-U	0.716418
0.323921	0.0414468	APOBEC1	23:22159200_0	C-to-U	1
0.793451	1.02102e-09	APOBEC1	23:22441667_1	C-to-U	6.8153e-06
0.740364	4.74545e-08	APOBEC1	23:23563567_1	C-to-U	0.000316285
0.457557	0.00299216	APOBEC1	23:40041018_1	C-to-U	1
0.438315	0.0046702	APOBEC1	25:8332867_1	C-to-U	1
0.528013	0.000462311	APOBEC1	26:9555129_0	C-to-U	1
0.548284	0.000249647	APOBEC1	27:14169115_1	C-to-U	1
0.453792	0.0032711	APOBEC1	27:29322420_0	C-to-U	1
0.684992	1.085e-06	APOBEC1	29:44562101_1	C-to-U	0.00720985
0.459443	0.00286048	APOBEC1	3:107477304_0	C-to-U	1
0.421778	0.00671336	APOBEC1	3:107477352_0	C-to-U	1
0.593466	5.43253e-05	APOBEC1	3:19726139_0	C-to-U	0.35746
0.517384	0.000629024	APOBEC1	3:77914634_1	C-to-U	1
0.397656	0.0110536	APOBEC1	4:14517644_0	C-to-U	1
0.490993	0.00129579	APOBEC1	4:21028753_1	C-to-U	1
0.631151	1.26307e-05	APOBEC1	4:21554466_0	C-to-U	0.0836024
0.75019	2.50701e-08	APOBEC1	4:39307962_1	C-to-U	0.000167117
0.523377	0.000529416	APOBEC1	4:4714942_0	C-to-U	1
0.683099	1.1931e-06	APOBEC1	5:118184901_1	C-to-U	0.00792459
0.390518	0.012726	APOBEC1	5:30304766_1	C-to-U	1
0.600542	4.1891e-05	APOBEC1	5:72332791_1	C-to-U	0.276019
0.612147	2.69834e-05	APOBEC1	5:80077172_0	C-to-U	0.178063
0.788135	1.57373e-09	APOBEC1	6:117043360_0	C-to-U	1.05015e-05
0.333438	0.035504	APOBEC1	6:30442790_0	C-to-U	1
0.363246	0.0212316	APOBEC1	6:56294395_0	C-to-U	1
0.430308	0.00557968	APOBEC1	6:89327007_0	C-to-U	1
0.442562	0.00424231	APOBEC1	7:88908312_0	C-to-U	1
-0.323516	0.0417166	APOBEC1	7:96754053_0	C-to-U	1
0.317363	0.0459934	APOBEC1	8:23337078_0	C-to-U	1
0.656489	4.22729e-06	APOBEC1	8:71219356_1	C-to-U	0.0280269
0.672578	1.99769e-06	APOBEC1	9:52768494_0	C-to-U	0.0132607
0.556021	0.000195264	APOBEC1	9:74460611_0	C-to-U	1
0.351157	0.0262987	APOBEC1	9:82111803_1	C-to-U	1
0.699827	5.02638e-07	APOBEC4	1:71149669_0	C-to-U	0.00334305
0.446409	0.00388457	APOBEC4	10:41953111_0	C-to-U	1
0.57206	0.000115039	APOBEC4	10:72762052_1	C-to-U	0.754544
0.433446	0.00520639	APOBEC4	11:102503326_1	C-to-U	1
0.433885	0.00515599	APOBEC4	11:29906352_0	C-to-U	1
0.440698	0.00442569	APOBEC4	12:14724550_1	C-to-U	1
0.318321	0.0453056	APOBEC4	13:42724812_1	C-to-U	1
0.318407	0.0452439	APOBEC4	13:42724815_1	C-to-U	1
0.684277	1.12469e-06	APOBEC4	13:42798446_1	C-to-U	0.00747243
0.345454	0.029016	APOBEC4	13:52730938_1	C-to-U	1
0.407815	0.0089985	APOBEC4	14:40356117_0	C-to-U	1
0.362074	0.0216842	APOBEC4	14:80906038_1	C-to-U	1
0.768742	6.91271e-09	APOBEC4	15:34822191_1	C-to-U	4.61078e-05
0.712955	2.44562e-07	APOBEC4	15:34822200_1	C-to-U	0.0016278
0.369463	0.0189615	APOBEC4	15:35982595_0	C-to-U	1
0.558819	0.000178394	APOBEC4	15:35984112_0	C-to-U	1
0.449844	0.00358771	APOBEC4	15:35984667_0	C-to-U	1
0.67823	1.51841e-06	APOBEC4	15:35986597_0	C-to-U	0.0100822
0.709059	3.04097e-07	APOBEC4	15:35986611_0	C-to-U	0.00202346
0.328096	0.038747	APOBEC4	15:35987909_0	C-to-U	1
0.504828	0.000893597	APOBEC4	15:36124023_0	C-to-U	1
0.496952	0.00110624	APOBEC4	15:36125158_0	C-to-U	1
0.496478	0.00112036	APOBEC4	15:36125172_0	C-to-U	1
0.348662	0.0274603	APOBEC4	15:36208598_0	C-to-U	1
0.413979	0.00791852	APOBEC4	15:36210035_0	C-to-U	1
0.314299	0.0482523	APOBEC4	17:217169_0	C-to-U	1
0.40724	0.00910525	APOBEC4	17:230135_0	C-to-U	1
0.323866	0.0414829	APOBEC4	17:230259_0	C-to-U	1
0.642988	7.66898e-06	APOBEC4	17:230316_0	C-to-U	0.0508223
0.321871	0.042827	APOBEC4	17:230335_0	C-to-U	1
0.644956	7.04387e-06	APOBEC4	17:247918_0	C-to-U	0.0466868
0.342233	0.0306505	APOBEC4	17:248016_0	C-to-U	1
0.591498	5.83346e-05	APOBEC4	17:248088_0	C-to-U	0.383784
0.385152	0.0141206	APOBEC4	17:248110_0	C-to-U	1
0.527911	0.000463701	APOBEC4	17:263790_0	C-to-U	1
0.32667	0.0396527	APOBEC4	17:287051_0	C-to-U	1
0.353897	0.0250703	APOBEC4	17:287246_0	C-to-U	1
0.348291	0.0276365	APOBEC4	17:287247_0	C-to-U	1
0.548284	0.000249644	APOBEC4	17:287335_0	C-to-U	1
0.386981	0.0136316	APOBEC4	17:302116_0	C-to-U	1
0.480055	0.0017197	APOBEC4	17:302127_0	C-to-U	1
0.696851	5.88701e-07	APOBEC4	17:302128_0	C-to-U	0.00391486
0.430742	0.00552672	APOBEC4	17:30625318_1	C-to-U	1
0.33665	0.033663	APOBEC4	17:313197_0	C-to-U	1
0.318188	0.0454006	APOBEC4	17:313226_0	C-to-U	1
[truncated: 186 more rows]

## Sheet: Table S8
Table S8. Correlation between editing level of RESs and expression of editing-related genes.
[truncated: 886 more rows]

[truncated: 15 more sheets: Table S9, Table S10, Table S11, Table S12, Table S13, Table S14, Table S15, Table S16, Table S17, Table S18, Table S19, Table S20, Table S21, Table S22, Table S23]
